# Supplementary material for: Clinical relevance of molecular characteristics in Burkitt lymphoma differs according to age
Source: Nat Commun. 2022 Jul 6;13:3881. doi: 10.1038/s41467-022-31355-8 (PMC9259584; doi:10.1038/s41467-022-31355-8)
Supplement: Supplementary file 4 — Supplementary Dataset 1 [file 41467_2022_31355_MOESM4_ESM.xlsx]

## Sheet: Cohort overview
Subject	Subject ID	Cell Source	Samples	targeted	germline	Germline samples	#Total measured reads	HISAT2 alignment ratio	tumor, initial	Initial tumor samples	#Total measured reads	HISAT2 alignment ratio	tumor, relapsed	Relapsed tumor samples	#Total measured reads	HISAT2 alignment ratio	SNP	germline	Germline samples	tumor, initial	Initial tumor samples	#Ploidy by ASCAT	Estimated ratio of aberrant cells by ASCAT	Clinical data	basic	Gender	Age class	Age [greater than or equal]	Age [less than]	diagnosis	Diagnosed type	Stage	Branch	Risk group	BM involvement	CNS involvement	B Symptoms	LDH Interval	treatment	Rituximab	follow-up	Outcome description	Observed event (EFS)	Time [years] (EFS)	Def.subcohorts	Paediatric patients / diagnosed Burkitt or B-AL (191)	Paediatric patients / diagnosed Burkitt or B-AL / stage B-AL (88)	Paediatric patients / diagnosed Burkitt or B-AL / not stage B-AL (99)	Adult patients (97 subjects)
	BL005	patient				BL005_GL_L001_R*_001.fastq.gz	603566	0.9919		BL005_TI_L001_R*_001.fastq.gz	1554028	0.9935									BL005_TI_200210670045_R03C01{Red,Grn}.idat	2	1			male	paediatric	0	2.5		Burkitt	II	R2	R2	false	false	false	LDH<500		true		LFU in CCR	false	2.99		true	false	true	false
	BL024	patient								BL024_TI_L001_R*_001.fastq.gz	631139	0.9913														female	paediatric	0	2.5		Burkitt	III		R4	false	false		LDH>=1000		false		CCR	false	2.23956		true	false	true	false
	BL076	patient				BL076_GL_L001_R*_001.fastq.gz	369155	0.988		BL076_TI_L001_R*_001.fastq.gz	884146	0.99														female	paediatric	0	2.5		Burkitt	IV	R4	R4	false	true	false	LDH<500				Second Malignancy	true	0.506502		true	false	true	false
	BL115	patient								BL115_TI_L001_R*_001.fastq.gz	632322	0.992														male	paediatric	0	2.5		B-AL	B-AL	R4	R3	true	false	false	LDH<500		false		Relapse/Progress	true	0.865161		true	true	false	false
	BL018	patient								BL018_TI_L001_R*_001.fastq.gz	550620	0.9919														male	paediatric	2.5	5		B-AL	B-AL	R4	R4	true	true	false	LDH>=1000		false		Toxic Death in CCR/FOP	true	0.164271		true	true	false	false
	BL020	patient				BL020_GL_L001_R*_001.fastq.gz	770970	0.9919		BL020_TI_L001_R*_001.fastq.gz	862918	0.9915														female	paediatric	2.5	5		B-AL	B-AL	R3	R3	true	false		500<=LDH<1000		false		CCR	false	2.55715		true	true	false	false
	BL042	patient								BL042_TI_L001_R*_001.fastq.gz	559533	0.992														male	paediatric	2.5	5		B-AL	B-AL	R4	R4	true	false	false	500<=LDH<1000		false		CCR	false	2.99		true	true	false	false
	BL061	patient				BL061_GL_L001_R*_001.fastq.gz	734146	0.9921		BL061_TI_L001_R*_001.fastq.gz	469153	0.9898									BL061_TI_200223260008_R04C01{Red,Grn}.idat	2	0.66			male	paediatric	2.5	5		Burkitt	II	R2	R2	false	false	false	LDH<500		true		CCR	false	2.99		true	false	true	false
	BL065	patient				BL065_GL_L001_R*_001.fastq.gz	848847	0.9885		BL065_TI_L001_R*_001.fastq.gz	1189611	0.9902														female	paediatric	2.5	5		Burkitt	II	R2	R2	false	false		500<=LDH<1000		false		CCR	false	2.99		true	false	true	false
	BL066	patient								BL066_TI_L001_R*_001.fastq.gz	1139251	0.9893														female	paediatric	2.5	5		Burkitt	IV	R4	R4	true	false	false	500<=LDH<1000		true		CCR	false	2.99		true	false	true	false
	BL075	patient				BL075_GL_L001_R*_001.fastq.gz	880993	0.9919		BL075_TI_L001_R*_001.fastq.gz	904467	0.9889														female	paediatric	2.5	5		B-AL	B-AL	R4	R4	true	false		LDH>=1000		false		CCR	false	2.99		true	true	false	false
	BL092	patient				BL092_GL_L001_R*_001.fastq.gz	792981	0.9901		BL092_TI_L001_R*_001.fastq.gz	663609	0.9913									BL092_TI_200223260123_R05C01{Red,Grn}.idat	2	0.58			male	paediatric	2.5	5		B-AL	B-AL	R4	R4	true	false	false	LDH>=1000				CCR	false	2.99		true	true	false	false
	BL100	patient								BL100_TI_L001_R*_001.fastq.gz	698450	0.9916									BL100_TI_200223260024_R06C01{Red,Grn}.idat	2	1			male	paediatric	2.5	5		Burkitt	III	R4	R4	false	false	true	LDH>=1000		true		CCR	false	2.99		true	false	true	false
	BL146	patient								BL146_TI_L001_R*_001.fastq.gz	536061	0.992														male	paediatric	2.5	5		B-AL	B-AL	R4	R4	true	true	false	LDH>=1000		false		CCR	false	2.99		true	true	false	false
	BL149	patient								BL149_TI_L001_R*_001.fastq.gz	692124	0.9893														male	paediatric	2.5	5		B-AL	B-AL	R4	R4	true	false	false	LDH>=1000		false		CCR	false	2.09719		true	true	false	false
	BL159	patient								BL159_TI_L001_R*_001.fastq.gz	434167	0.9889									BL159_TI_200223260007_R04C01{Red,Grn}.idat	2	0.53			male	paediatric	2.5	5		Burkitt	II	R2	R2	false	false	true	LDH<500		false		CCR	false	2.99		true	false	true	false
	BL160	patient				BL160_GL_L001_R*_001.fastq.gz	758953	0.9908		BL160_TI_L001_R*_001.fastq.gz	735239	0.9931									BL160_TI_200223260123_R02C01{Red,Grn}.idat	2	0.69			male	paediatric	2.5	5		B-AL	B-AL	R4	R4	true	false	false	LDH>=1000				CCR	false	2.99		true	true	false	false
	BL176	patient				BL176_GL_L001_R*_001.fastq.gz	540980	0.9912		BL176_TI_L001_R*_001.fastq.gz	428340	0.9903									BL176_TI_200223260051_R03C01{Red,Grn}.idat	2	1			male	paediatric	2.5	5		Burkitt	III	R3	R2	false	false	true	LDH<500		true		CCR	false	2.99		true	false	true	false
	BL184	patient								BL184_TI_L001_R*_001.fastq.gz	755875	0.9914														male	paediatric	2.5	5		B-AL	B-AL		R3	true	false		500<=LDH<1000		false		CCR	false	2.99		true	true	false	false
	BL190	patient								BL190_TI_L001_R*_001.fastq.gz	355736	0.9923														male	paediatric	2.5	5		B-AL	B-AL	R4	R4	true	true	true	LDH>=1000		false		CCR	false	2.99		true	true	false	false
	BL197	patient								BL197_TI_L001_R*_001.fastq.gz	595611	0.992														male	paediatric	2.5	5		Burkitt	III	R3	R3	false	false	false	500<=LDH<1000		false		CCR	false	2.99		true	false	true	false
	BL234	patient				BL234_GL_L001_R*_001.fastq.gz	736989	0.9919		BL234_TI_L001_R*_001.fastq.gz	998964	0.9933							BL234_GL_200729680128_R04C01{Red,Grn}.idat		BL234_TI_200223260024_R01C01{Red,Grn}.idat	2	1			male	paediatric	2.5	5		Burkitt	III	R2	R2	false	false	false	LDH<500		true		CCR	false	2.99		true	false	true	false
	BL248	patient				BL248_GL_L001_R*_001.fastq.gz	698190	0.9896		BL248_TI_L001_R*_001.fastq.gz	1095489	0.9899														female	paediatric	2.5	5		B-AL	B-AL	R4	R4	true	false	false	LDH>=1000		false		CCR	false	2.99		true	true	false	false
	BL249	patient								BL249_TI_L001_R*_001.fastq.gz	468583	0.9913														female	paediatric	2.5	5		Burkitt	III	R4	R4	false	false	false	LDH>=1000		true		CCR	false	2.99		true	false	true	false
	BL254	patient								BL254_TI_L001_R*_001.fastq.gz	867675	0.9903														male	paediatric	2.5	5		B-AL	B-AL		R4 CNS pos	true	true		LDH>=1000		false		CCR	false	2.99		true	true	false	false
	BL269	patient								BL269_TI_L001_R*_001.fastq.gz	712101	0.9918														male	paediatric	2.5	5		B-AL	B-AL	R4	R4	true	false	false	LDH>=1000		true		CCR	false	2.99		true	true	false	false
	BL273	patient								BL273_TI_L001_R*_001.fastq.gz	624838	0.9907									BL273_TI_200210670043_R06C01{Red,Grn}.idat	2	0.83			female	paediatric	2.5	5		B-AL	B-AL	R4	R4	true	true	false	500<=LDH<1000		false		Toxic Death in CCR/FOP	true	0.054757		true	true	false	false
	BL277	patient				BL277_GL_L001_R*_001.fastq.gz	712085	0.9892		BL277_TI_L001_R*_001.fastq.gz	443762	0.9851														female	paediatric	2.5	5		B-AL	B-AL	R4	R4 CNS pos	true	true		LDH>=1000		false		CCR	false	2.5024		true	true	false	false
	BL281	patient								BL281_TI_L001_R*_001.fastq.gz	837415	0.989														female	paediatric	2.5	5		Burkitt	III	R3	R3	false	false	false	500<=LDH<1000				CCR	false	2.99		true	false	true	false
	BL286	patient								BL286_TI_L001_R*_001.fastq.gz	162966	0.9806														male	paediatric	2.5	5		B-AL	B-AL	R4	R4	true	true	false	LDH>=1000		false		Toxic Death in CCR/FOP	true	0.0876112		true	true	false	false
	BL008	patient				BL008_GL_L001_R*_001.fastq.gz	716694	0.992		BL008_TI_L001_R*_001.fastq.gz	623138	0.989														female	paediatric	5	7.5		B-AL	B-AL	R4	R4	true	true	true	LDH>=1000		false		CCR	false	2.8501		true	true	false	false
	BL011	patient				BL011_GL_L001_R*_001.fastq.gz	733117	0.9905		BL011_TI_L001_R*_001.fastq.gz	1419110	0.9884		BL011_TR_L001_R*_001.fastq.gz	558604	0.9871					BL011_TI_200223260061_R04C01{Red,Grn}.idat	2	0.56			male	paediatric	5	7.5		B-AL	B-AL	R4	R4	true	true	true	LDH>=1000		false		Relapse/Progress	true	0.290212		true	true	false	false
	BL023	patient								BL023_TI_L001_R*_001.fastq.gz	415065	0.989														female	paediatric	5	7.5		B-AL	B-AL	R4	R4	true	true	false	LDH>=1000		true		CCR	false	2.99		true	true	false	false
	BL030	patient				BL030_GL_L001_R*_001.fastq.gz	710780	0.9927		BL030_TI_L001_R*_001.fastq.gz	754163	0.9919									BL030_TI_200223260009_R07C01{Red,Grn}.idat	2	1			male	paediatric	5	7.5		Burkitt	III	R4	R4	false	false	false	LDH>=1000		false		CCR	false	2.99		true	false	true	false
	BL036	patient				BL036_GL_L001_R*_001.fastq.gz	676008	0.9885		BL036_TI_L001_R*_001.fastq.gz	909310	0.9913														male	paediatric	5	7.5		Burkitt	III	R2	R2	false	false	false	LDH<500		false		Relapse/Progress	true	0.468172		true	false	true	false
	BL039	patient								BL039_TI_L001_R*_001.fastq.gz	887066	0.986														female	paediatric	5	7.5		Burkitt	III	R2	R2	false	false		LDH<500		false		CCR	false	1.20465		true	false	true	false
	BL050	patient								BL050_TI_L001_R*_001.fastq.gz	385755	0.9923														male	paediatric	5	7.5		B-AL	B-AL	R4	R4	true	true	true	LDH>=1000		false		LFU in CCR	false	2.99		true	true	false	false
	BL055	patient								BL055_TI_L001_R*_001.fastq.gz	709229	0.9911														male	paediatric	5	7.5		B-AL	B-AL	R4	R4	true	false	true	LDH>=1000		false		Relapse/Progress	true	0.520192		true	true	false	false
	BL056	patient				BL056_GL_L001_R*_001.fastq.gz	595552	0.9912		BL056_TI_L001_R*_001.fastq.gz	249103	0.988														male	paediatric	5	7.5		Burkitt	III	R3	R3	false	false	false	500<=LDH<1000		false		CCR	false	2.99		true	false	true	false
	BL057	patient								BL057_TI_L001_R*_001.fastq.gz	308587	0.9854														male	paediatric	5	7.5		Burkitt	II	R1	R1	false	false	false	LDH<500		false		CCR	false	2.99		true	false	true	false
	BL062	patient								BL062_TI_L001_R*_001.fastq.gz	706946	0.9919														male	paediatric	5	7.5		B-AL	B-AL			true	false		LDH>=1000		false		CCR	false	2.99		true	true	false	false
	BL078	patient								BL078_TI_L001_R*_001.fastq.gz	670747	0.9911									BL078_TI_200210670044_R08C01{Red,Grn}.idat	4	0.79			male	paediatric	5	7.5		Burkitt	III	R2	R2	false	false	false	LDH<500				Relapse/Progress	true	0.366872		true	false	true	false
	BL079	patient								BL079_TI_L001_R*_001.fastq.gz	659650	0.9922														male	paediatric	5	7.5		B-AL	B-AL	R4	R4	true	false	false	LDH>=1000		false		CCR	false	2.85284		true	true	false	false
	BL083	patient				BL083_GL_L001_R*_001.fastq.gz	1114402	0.9888		BL083_TI_L001_R*_001.fastq.gz	1190022	0.9905														female	paediatric	5	7.5		B-AL	B-AL	R4	R4	true	false	false	LDH>=1000				CCR	false	2.99		true	true	false	false
	BL098	patient								BL098_TI_L001_R*_001.fastq.gz	647881	0.9912														male	paediatric	5	7.5		B-AL	B-AL		R3	true	false		500<=LDH<1000		false		CCR	false	1.31964		true	true	false	false
	BL109	patient								BL109_TI_L001_R*_001.fastq.gz	680236	0.9897														male	paediatric	5	7.5		B-AL	B-AL		R3	true	false		LDH<500		true		CCR	false	0.375086		true	true	false	false
	BL110	patient				BL110_GL_L001_R*_001.fastq.gz	1184513	0.9889		BL110_TI_L001_R*_001.fastq.gz	1013876	0.9895														female	paediatric	5	7.5		B-AL	B-AL	R3	R3	true	false	false	500<=LDH<1000				CCR	false	2.99		true	true	false	false
	BL113	patient								BL113_TI_L001_R*_001.fastq.gz	577042	0.9922									BL113_TI_200223260061_R01C01{Red,Grn}.idat	2	1			male	paediatric	5	7.5		Burkitt	III	R3	R3	false	false	false	500<=LDH<1000		true		CCR	false	2.99		true	false	true	false
	BL117	patient				BL117_GL_L001_R*_001.fastq.gz	615797	0.9904		BL117_TI_L001_R*_001.fastq.gz	695707	0.9917							BL117_GL_200729680128_R08C01{Red,Grn}.idat		BL117_TI_200223260008_R02C01{Red,Grn}.idat	2	1			male	paediatric	5	7.5		B-AL	B-AL	R4	R4	true	true	false	500<=LDH<1000		false		CCR	false	2.99		true	true	false	false
	BL119	patient								BL119_TI_L001_R*_001.fastq.gz	556755	0.9913														male	paediatric	5	7.5		B-AL	B-AL	R4	R4	true	true	true	LDH>=1000		false		Relapse/Progress	true	0.468172		true	true	false	false
	BL124	patient				BL124_GL_L001_R*_001.fastq.gz	1129770	0.9917		BL124_TI_L001_R*_001.fastq.gz	717550	0.9912							BL124_GL_200729680127_R08C01{Red,Grn}.idat		BL124_TI_200223260008_R05C01{Red,Grn}.idat	2	0.43			male	paediatric	5	7.5		B-AL	B-AL	R4	R4	true	true	false	LDH>=1000				CCR	false	2.99		true	true	false	false
	BL127	patient								BL127_TI_L001_R*_001.fastq.gz	719485	0.9915														male	paediatric	5	7.5		B-AL	B-AL			true	false		500<=LDH<1000		false		CCR	false	2.99		true	true	false	false
	BL128	patient								BL128_TI_L001_R*_001.fastq.gz	686381	0.9913														male	paediatric	5	7.5		B-AL	B-AL		R4	true	false		LDH>=1000		false		Relapse/Progress	true	1.95209		true	true	false	false
	BL129	patient				BL129_GL_L001_R*_001.fastq.gz	804088	0.9914		BL129_TI_L001_R*_001.fastq.gz	1374795	0.9927							BL129_GL_200729680128_R07C01{Red,Grn}.idat		BL129_TI_200223260009_R08C01{Red,Grn}.idat	2	0.83			male	paediatric	5	7.5		Burkitt	IV	R4	R4	false	true	true	LDH>=1000		false		Relapse/Progress	true	0.339493		true	false	true	false
	BL133	patient								BL133_TI_L001_R*_001.fastq.gz	804385	0.9919														male	paediatric	5	7.5		B-AL	B-AL		R4 CNS pos	true	true		LDH>=1000		false		CCR	false	2.99		true	true	false	false
	BL138	patient								BL138_TI_L001_R*_001.fastq.gz	521658	0.9927														male	paediatric	5	7.5		Burkitt	III		R4	false	false		LDH>=1000		false		CCR	false	2.41205		true	false	true	false
	BL147	patient				BL147_GL_L001_R*_001.fastq.gz	581424	0.9915		BL147_TI_L001_R*_001.fastq.gz	517207	0.9904							BL147_GL_200727840131_R06C01{Red,Grn}.idat		BL147_TI_200223260061_R03C01{Red,Grn}.idat	2	0.28			male	paediatric	5	7.5		Burkitt	III	R3	R3	false	false	false	500<=LDH<1000		false		CCR	false	2.99		true	false	true	false
	BL156	patient								BL156_TI_L001_R*_001.fastq.gz	671179	0.992														female	paediatric	5	7.5		B-AL	B-AL		R3	true	false		500<=LDH<1000		false		CCR	false	2.99		true	true	false	false
	BL161	patient								BL161_TI_L001_R*_001.fastq.gz	640717	0.9912									BL161_TI_200223260007_R05C01{Red,Grn}.idat	2	1			male	paediatric	5	7.5		Burkitt	III	R3	R3	false	false	false	LDH<500				Toxic Death in CCR/FOP	true	0.0821355		true	false	true	false
	BL165	patient								BL165_TI_L001_R*_001.fastq.gz	667756	0.9911														male	paediatric	5	7.5		B-AL	B-AL		R4	true	false		LDH>=1000		false		CCR	false	2.23956		true	true	false	false
	BL180	patient								BL180_TI_L001_R*_001.fastq.gz	641267	0.9911														female	paediatric	5	7.5		Burkitt	III		R3	false	false		500<=LDH<1000		false		CCR	false	2.99		true	false	true	false
	BL181	patient				BL181_GL_L001_R*_001.fastq.gz	597146	0.9919		BL181_TI_L001_R*_001.fastq.gz	651752	0.9888														male	paediatric	5	7.5		Burkitt	III	R4	R4	false	false	false	LDH>=1000		false		CCR	false	2.99		true	false	true	false
	BL182	patient								BL182_TI_L001_R*_001.fastq.gz	675585	0.991														female	paediatric	5	7.5		Burkitt	NA	R3	R4	false	false	false	LDH>=1000		false		CCR	false	2.99		true	false	false	false
	BL186	patient								BL186_TI_L001_R*_001.fastq.gz	948168	0.9921														female	paediatric	5	7.5		Burkitt	III		R3	false	false		500<=LDH<1000		false		CCR	false	2.99		true	false	true	false
	BL217	patient								BL217_TI_L001_R*_001.fastq.gz	783552	0.991									BL217_TI_200223260061_R06C01{Red,Grn}.idat	4	1			female	paediatric	5	7.5		Burkitt	III	R4	R4	false	false	true	LDH>=1000		false		CCR	false	2.99		true	false	true	false
	BL218	patient				BL218_GL_L001_R*_001.fastq.gz	883098	0.9923		BL218_TI_L001_R*_001.fastq.gz	1137348	0.9914														female	paediatric	5	7.5		Burkitt	III	R3	R3	false	false	false	500<=LDH<1000		false		CCR	false	2.99		true	false	true	false
	BL220	patient				BL220_GL_L001_R*_001.fastq.gz	820776	0.9914		BL220_TI_L001_R*_001.fastq.gz	892629	0.9912									BL220_TI_200223260052_R07C01{Red,Grn}.idat	2	0.88			male	paediatric	5	7.5		Burkitt	III	R2	R2	false	false	false	LDH<500		false		LFU in CCR	false	2.99		true	false	true	false
	BL222	patient				BL222_GL_L001_R*_001.fastq.gz	877681	0.9916		BL222_TI_L001_R*_001.fastq.gz	1472439	0.9933									BL222_TI_200223260007_R01C01{Red,Grn}.idat	2	1			female	paediatric	5	7.5		Burkitt	III	R4	R4	false	false	false	LDH>=1000		false		Relapse/Progress	true	0.435318		true	false	true	false
	BL225	patient				BL225_GL_L001_R*_001.fastq.gz	749685	0.9905		BL225_TI_L001_R*_001.fastq.gz	797758	0.9905									BL225_TI_200210670044_R05C01{Red,Grn}.idat	2	0.84			female	paediatric	5	7.5		Burkitt	III	R4	R4	false	false	true	LDH>=1000				CCR	false	2.99		true	false	true	false
	BL239	patient				BL239_GL_L001_R*_001.fastq.gz	941406	0.9919		BL239_TI_L001_R*_001.fastq.gz	1105169	0.9914														female	paediatric	5	7.5		B-AL	B-AL	R4	R3	true	false	false	500<=LDH<1000		true		CCR	false	2.99		true	true	false	false
	BL242	patient								BL242_TI_L001_R*_001.fastq.gz	1085535	0.9912														male	paediatric	5	7.5		B-AL	B-AL		R4 CNS pos	true	true		LDH>=1000		true		CCR	false	1.82341		true	true	false	false
	BL252	patient								BL252_TI_L001_R*_001.fastq.gz	692331	0.9924														female	paediatric	5	7.5		Burkitt	III	R4	R4	false	false	false	LDH>=1000		false		CCR	false	2.99		true	false	true	false
	BL255	patient								BL255_TI_L001_R*_001.fastq.gz	749536	0.991									BL255_TI_200223260123_R06C01{Red,Grn}.idat	2	0.49			male	paediatric	5	7.5		B-AL	B-AL	R4	R4	true	false	false	LDH>=1000		false		CCR	false	2.99		true	true	false	false
	BL258	patient				BL258_GL_L001_R*_001.fastq.gz	622114	0.9876		BL258_TI_L001_R*_001.fastq.gz	999913	0.9858														female	paediatric	5	7.5		Burkitt	III	R4	R4	false	false	false	LDH>=1000				Toxic Death in CCR/FOP	true	0.0629706		true	false	true	false
	BL262	patient								BL262_TI_L001_R*_001.fastq.gz	638310	0.9913														female	paediatric	5	7.5		Burkitt	III	R4	R4	false	false	false	LDH>=1000		false		CCR	false	2.99		true	false	true	false
	BL268	patient				BL268_GL_L001_R*_001.fastq.gz	707710	0.9919		BL268_TI_L001_R*_001.fastq.gz	538521	0.9926									BL268_TI_200215110046_R01C01{Red,Grn}.idat	2	1			male	paediatric	5	7.5		Burkitt	III	R4	R3	false	false	false	500<=LDH<1000		true		CCR	false	2.99		true	false	true	false
	BL282	patient				BL282_GL_L001_R*_001.fastq.gz	948651	0.992		BL282_TI_L001_R*_001.fastq.gz	572038	0.9906									BL282_TI_200223260009_R06C01{Red,Grn}.idat	2	0.84			male	paediatric	5	7.5		Burkitt	III	R4	R4	false	false	true	LDH>=1000		true		CCR	false	2.99		true	false	true	false
	BL007	patient								BL007_TI_L001_R*_001.fastq.gz	682615	0.992														female	paediatric	7.5	10		Burkitt	III	R4	R4	false	false	false	LDH>=1000		false		LFU in CCR	false	1.93566		true	false	true	false
	BL009	patient				BL009_GL_L001_R*_001.fastq.gz	750880	0.9912		BL009_TI_L001_R*_001.fastq.gz	588712	0.991							BL009_GL_200727840131_R05C01{Red,Grn}.idat		BL009_TI_200210670043_R08C01{Red,Grn}.idat	2	1			female	paediatric	7.5	10		Burkitt	III	R4	R4	false	false	true	LDH>=1000		false		Relapse/Progress	true	0.903491		true	false	true	false
	BL010	patient								BL010_TI_L001_R*_001.fastq.gz	636664	0.991									BL010_TI_200223260052_R03C01{Red,Grn}.idat	2	1			male	paediatric	7.5	10		Burkitt	III	R4	R4	false	false	false	LDH>=1000		true		CCR	false	2.99		true	false	true	false
	BL014	patient				BL014_GL_L001_R*_001.fastq.gz	820368	0.9908		BL014_TI_L001_R*_001.fastq.gz	766373	0.9892														male	paediatric	7.5	10		Burkitt	III	R4	R4	false	false	false	LDH>=1000		false		CCR	false	2.99		true	false	true	false
	BL016	patient				BL016_GL_L001_R*_001.fastq.gz	770314	0.9916		BL016_TI_L001_R*_001.fastq.gz	686022	0.9919							BL016_GL_200727840131_R03C01{Red,Grn}.idat		BL016_TI_200215110046_R06C01{Red,Grn}.idat	2	0.91			male	paediatric	7.5	10		Burkitt	III	R2	R2	false	false	false	LDH<500		false		LFU in CCR	false	2.99		true	false	true	false
	BL019	patient				BL019_GL_L001_R*_001.fastq.gz	680700	0.9908		BL019_TI_L001_R*_001.fastq.gz	864886	0.9913														female	paediatric	7.5	10		B-AL	B-AL	R4	R4	true	false	true	LDH>=1000		false		CCR	false	2.99		true	true	false	false
	BL026	patient				BL026_GL_L001_R*_001.fastq.gz	792181	0.9923		BL026_TI_L001_R*_001.fastq.gz	800554	0.9902							BL026_GL_200729690137_R06C01{Red,Grn}.idat		BL026_TI_200223260007_R06C01{Red,Grn}.idat	2	1			male	paediatric	7.5	10		Burkitt	III	R4	R4	false	false	false	LDH>=1000		true		CCR	false	2.99		true	false	true	false
	BL033	patient								BL033_TI_L001_R*_001.fastq.gz	614019	0.9919														male	paediatric	7.5	10		Burkitt	III	R4	R4	false	false	false	LDH>=1000		false		LFU in CCR	false	2.99		true	false	true	false
	BL037	patient				BL037_GL_L001_R*_001.fastq.gz	739901	0.9935		BL037_TI_L001_R*_001.fastq.gz	854363	0.9931									BL037_TI_200223260008_R03C01{Red,Grn}.idat	2	0.59			male	paediatric	7.5	10		Burkitt	I	R2	R2	false	false	false	LDH<500		true		CCR	false	2.99		true	false	true	false
	BL038	patient								BL038_TI_L001_R*_001.fastq.gz	1172411	0.9893														female	paediatric	7.5	10		B-AL	B-AL	R3	R3	true	true		500<=LDH<1000				CCR	false	2.99		true	true	false	false
	BL046	patient								BL046_TI_L001_R*_001.fastq.gz	707548	0.9928														male	paediatric	7.5	10		B-AL	B-AL		R4	true	false		LDH>=1000		false		CCR	false	2.3217		true	true	false	false
	BL048	patient				BL048_GL_L001_R*_001.fastq.gz	808590	0.9919		BL048_TI_L001_R*_001.fastq.gz	942528	0.9922									BL048_TI_200223260061_R02C01{Red,Grn}.idat	2	1			male	paediatric	7.5	10		Burkitt	II	R2	R2	false	false	false	LDH<500		true		CCR	false	2.99		true	false	true	false
	BL052	patient				BL052_GL_L001_R*_001.fastq.gz	747705	0.9893		BL052_TI_L001_R*_001.fastq.gz	688126	0.9908									BL052_TI_200210670043_R05C01{Red,Grn}.idat	2	0.87			male	paediatric	7.5	10		Burkitt	III	R4	R4	false	false	true	LDH>=1000				CCR	false	2.99		true	false	true	false
	BL063	patient								BL063_TI_L001_R*_001.fastq.gz	772799	0.9926														male	paediatric	7.5	10		B-AL	B-AL	R4	R4	true	false	false	LDH>=1000		true		CCR	false	2.99		true	true	false	false
	BL073	patient								BL073_TI_L001_R*_001.fastq.gz	654838	0.9922														male	paediatric	7.5	10		Burkitt	III	R4	R4	false	false	true	LDH>=1000		false		CCR	false	2.99		true	false	true	false
	BL086	patient								BL086_TI_L001_R*_001.fastq.gz	594126	0.9918														male	paediatric	7.5	10		B-AL	B-AL	R4	R4	true	false	false	LDH>=1000		false		CCR	false	2.99		true	true	false	false
	BL088	patient				BL088_GL_L001_R*_001.fastq.gz	779618	0.9905		BL088_TI_L001_R*_001.fastq.gz	591859	0.9872														female	paediatric	7.5	10		B-AL	B-AL	R4	R4	true	false		LDH>=1000		false		Relapse/Progress	true	0.364134		true	true	false	false
	BL094	patient				BL094_GL_L001_R*_001.fastq.gz	893939	0.9892		BL094_TI_L001_R*_001.fastq.gz	1018446	0.99														female	paediatric	7.5	10		B-AL	B-AL	R4	R4	true	false	false	LDH>=1000				CCR	false	2.99		true	true	false	false
	BL108	patient								BL108_TI_L001_R*_001.fastq.gz	635331	0.9904									BL108_TI_200223260052_R05C01{Red,Grn}.idat	2	0.58			male	paediatric	7.5	10		Burkitt	II	R2	R2	false	false	false	LDH<500				CCR	false	2.99		true	false	true	false
	BL131	patient								BL131_TI_L001_R*_001.fastq.gz	509901	0.9926														male	paediatric	7.5	10		B-AL	B-AL		R4	true	false		LDH>=1000		false		Relapse/Progress	true	0.462697		true	true	false	false
	BL135	patient								BL135_TI_L001_R*_001.fastq.gz	698998	0.992														female	paediatric	7.5	10		B-AL	B-AL	R4	R4	true	false	false	LDH>=1000		false		CCR	false	2.99		true	true	false	false
	BL136	patient				BL136_GL_L001_R*_001.fastq.gz	688983	0.9924		BL136_TI_L001_R*_001.fastq.gz	916134	0.993							BL136_GL_200729680127_R06C01{Red,Grn}.idat		BL136_TI_200210670044_R01C01{Red,Grn}.idat	2	0.9			male	paediatric	7.5	10		B-AL	B-AL	R4	R4	true	false	true	LDH>=1000		true		CCR	false	2.99		true	true	false	false
	BL141	patient				BL141_GL_L001_R*_001.fastq.gz	844043	0.9914		BL141_TI_L001_R*_001.fastq.gz	704921	0.9917							BL141_GL_200729680128_R01C01{Red,Grn}.idat		BL141_TI_200223260007_R02C01{Red,Grn}.idat	2	0.28			male	paediatric	7.5	10		Burkitt	III	R4	R4	false	false	false	LDH>=1000		true		CCR	false	2.99		true	false	true	false
	BL143	patient				BL143_GL_L001_R*_001.fastq.gz	903687	0.9907		BL143_TI_L001_R*_001.fastq.gz	1176087	0.9892														female	paediatric	7.5	10		B-AL	B-AL	R4	R4	true	false	true	LDH>=1000				CCR	false	2.99		true	true	false	false
	BL155	patient				BL155_GL_L001_R*_001.fastq.gz	1048406	0.9907		BL155_TI_L001_R*_001.fastq.gz	842147	0.9903														female	paediatric	7.5	10		Burkitt	II	R2	R2	false	false	false	LDH<500		false		CCR	false	2.99		true	false	true	false
	BL167	patient								BL167_TI_L001_R*_001.fastq.gz	742151	0.9924														male	paediatric	7.5	10		B-AL	B-AL	R4	R4	true	false	true	LDH>=1000		false		CCR	false	2.99		true	true	false	false
	BL170	patient				BL170_GL_L001_R*_001.fastq.gz	701955	0.9891		BL170_TI_L001_R*_001.fastq.gz	778639	0.9867														female	paediatric	7.5	10		Burkitt	II	R1	R1	false	false	false	LDH<500		false		LFU in CCR	false	2.99		true	false	true	false
	BL179	patient				BL179_GL_L001_R*_001.fastq.gz	633880	0.9893		BL179_TI_L001_R*_001.fastq.gz	1111859	0.9929		BL179_TR_L001_R*_001.fastq.gz	635254	0.9891					BL179_TI_200223260123_R08C01{Red,Grn}.idat	2	0.9			male	paediatric	7.5	10		Burkitt	IV	R3	R3	true	false	false	500<=LDH<1000		false		Relapse/Progress	true	0.413415		true	false	true	false
	BL185	patient								BL185_TI_L001_R*_001.fastq.gz	770903	0.988														female	paediatric	7.5	10		B-AL	B-AL	R4	R4	true	true	true	LDH>=1000				Toxic Death in CCR/FOP	true	0.120465		true	true	false	false
	BL188	patient								BL188_TI_L001_R*_001.fastq.gz	688621	0.9917														male	paediatric	7.5	10		B-AL	B-AL		R4 CNS pos	true	true		LDH>=1000		false		CCR	false	2.99		true	true	false	false
	BL192	patient								BL192_TI_L001_R*_001.fastq.gz	789623	0.9923														male	paediatric	7.5	10		B-AL	B-AL	R4	R4	true	true	true	LDH>=1000		true		CCR	false	2.99		true	true	false	false
	BL200	patient				BL200_GL_L001_R*_001.fastq.gz	872992	0.9905		BL200_TI_L001_R*_001.fastq.gz	1617926	0.9927									BL200_TI_200223260008_R01C01{Red,Grn}.idat	2	0.32			male	paediatric	7.5	10		Burkitt	II	R1	R1	false	false	false	LDH<500		false		CCR	false	2.99		true	false	true	false
	BL205	patient				BL205_GL_L001_R*_001.fastq.gz	547931	0.9878		BL205_TI_L001_R*_001.fastq.gz	1210666	0.9892		BL205_TR_L001_R*_001.fastq.gz	874075	0.9899										female	paediatric	7.5	10		Burkitt	III	R4	R4	false	false	false	LDH>=1000		true		Relapse/Progress	true	0.70089		true	false	true	false
	BL206	patient								BL206_TI_L001_R*_001.fastq.gz	716908	0.9914														male	paediatric	7.5	10		B-AL	B-AL		R4	true	false		LDH>=1000		false		CCR	false	2.99		true	true	false	false
	BL208	patient								BL208_TI_L001_R*_001.fastq.gz	259027	0.9917														male	paediatric	7.5	10		Burkitt	III	R2	R2	false	false	true	LDH<500		false		CCR	false	2.66119		true	false	true	false
	BL212	patient				BL212_GL_L001_R*_001.fastq.gz	621851	0.9902		BL212_TI_L001_R*_001.fastq.gz	950842	0.9911														male	paediatric	7.5	10		B-AL	B-AL	R4	R4	true	true	false	LDH>=1000		false		CCR	false	2.9514		true	true	false	false
	BL213	patient								BL213_TI_L001_R*_001.fastq.gz	710727	0.9913														male	paediatric	7.5	10		B-AL	B-AL		R4 CNS pos	true	true		LDH>=1000		false		CCR	false	2.99		true	true	false	false
	BL219	patient								BL219_TI_L001_R*_001.fastq.gz	846337	0.9927									BL219_TI_200223260052_R02C01{Red,Grn}.idat	2	0.44			female	paediatric	7.5	10		Burkitt	II	R2	R2	false	false	false	LDH<500		false		CCR	false	2.99		true	false	true	false
	BL229	patient								BL229_TI_L001_R*_001.fastq.gz	438639	0.9896									BL229_TI_200223260024_R08C01{Red,Grn}.idat	2	0.83			male	paediatric	7.5	10		B-AL	B-AL	R4	R4	true	true	false	LDH>=1000		false		Relapse/Progress	true	0.197125		true	true	false	false
	BL231	patient								BL231_TI_L001_R*_001.fastq.gz	627429	0.9917														male	paediatric	7.5	10		B-AL	B-AL	R4	R4	true	false	false	LDH>=1000		false		CCR	false	2.99		true	true	false	false
	BL232	patient				BL232_GL_L001_R*_001.fastq.gz	445447	0.9908		BL232_TI_L001_R*_001.fastq.gz	667551	0.9916														male	paediatric	7.5	10		Burkitt	III	R3	R3	false	false	true	500<=LDH<1000		false		Relapse/Progress	true	0.273785		true	false	true	false
	BL243	patient								BL243_TI_L001_R*_001.fastq.gz	723043	0.9926		2 samples: BL243_TR.TU_L001_R*_001.fastq.gz | BL243_TR.ASZ_L001_R*_001.fastq.gz	[565982;635283]	[0.9921;0.9922]										female	paediatric	7.5	10		Burkitt	III	R4	R4	false	false	false	LDH>=1000		false		Relapse/Progress	true	0.492813		true	false	true	false
	BL263	patient								BL263_TI_L001_R*_001.fastq.gz	593579	0.9929														female	paediatric	7.5	10		Burkitt	III	R4	R4	false	false	false	LDH>=1000		false		CCR	false	2.99		true	false	true	false
	BL266	patient								BL266_TI_L001_R*_001.fastq.gz	1283626	0.9929									BL266_TI_200223260024_R03C01{Red,Grn}.idat	2	1			male	paediatric	7.5	10		Burkitt	III	R2	R2	false	false	false	LDH<500		false		LFU in CCR	false	2.99		true	false	true	false
	BL267	patient								BL267_TI_L001_R*_001.fastq.gz	672944	0.992														male	paediatric	7.5	10		B-AL	B-AL		R4 CNS pos	true	true		LDH>=1000		false		Relapse/Progress	true	0.33128		true	true	false	false
	BL271	patient								BL271_TI_L001_R*_001.fastq.gz	635143	0.9914														male	paediatric	7.5	10		B-AL	B-AL		R4	true	false		LDH>=1000		false		CCR	false	2.99		true	true	false	false
	BL001	patient								BL001_TI_L001_R*_001.fastq.gz	551604	0.992														male	paediatric	10	12.5		Burkitt	III		R4	false	false		LDH>=1000		false		CCR	false	2.99		true	false	true	false
	BL002	patient				BL002_GL_L001_R*_001.fastq.gz	433743	0.987		BL002_TI_L001_R*_001.fastq.gz	880692	0.992							BL002_GL_200729680127_R05C01{Red,Grn}.idat		BL002_TI_200210670045_R02C01{Red,Grn}.idat	2	0.95			male	paediatric	10	12.5		Burkitt	III	R2	R2	false	false	false	LDH<500		false		CCR	false	2.99		true	false	true	false
	BL022	patient				BL022_GL_L001_R*_001.fastq.gz	443039	0.9891		BL022_TI_L001_R*_001.fastq.gz	650668	0.993							BL022_GL_200729680128_R02C01{Red,Grn}.idat		BL022_TI_200210670045_R01C01{Red,Grn}.idat	2	0.97			male	paediatric	10	12.5		Burkitt	III	R4	R4	false	false	false	LDH>=1000		false		CCR	false	2.99		true	false	true	false
	BL028	patient								BL028_TI_L001_R*_001.fastq.gz	576959	0.9925														male	paediatric	10	12.5		Burkitt	NA	R4	R4	false	false	false	LDH>=1000		false		Relapse/Progress	true	0.175222		true	false	false	false
	BL040	patient				BL040_GL_L001_R*_001.fastq.gz	632234	0.992		BL040_TI_L001_R*_001.fastq.gz	551723	0.9925		BL040_TR_L001_R*_001.fastq.gz	688202	0.9916										male	paediatric	10	12.5		Burkitt	NA		R3	false	false		500<=LDH<1000		false		Relapse/Progress	true	0.54757		true	false	false	false
	BL045	patient								BL045_TI_L001_R*_001.fastq.gz	761440	0.9911														male	paediatric	10	12.5		B-AL	B-AL		R4 CNS pos	true	true		LDH>=1000		false		CCR	false	2.48871		true	true	false	false
	BL060	patient								BL060_TI_L001_R*_001.fastq.gz	832346	0.9887														male	paediatric	10	12.5		B-AL	B-AL	R4	R4	true	true	true	LDH>=1000		true		Relapse/Progress	true	0.459959		true	true	false	false
	BL067	patient				BL067_GL_L001_R*_001.fastq.gz	392670	0.9823		BL067_TI_L001_R*_001.fastq.gz	867443	0.9896														female	paediatric	10	12.5		Burkitt	III	R3	R2	false	false	false	LDH<500		false		CCR	false	2.99		true	false	true	false
	BL069	patient								BL069_TI_L001_R*_001.fastq.gz	708646	0.9931									BL069_TI_200223260051_R01C01{Red,Grn}.idat	2	1			male	paediatric	10	12.5		Burkitt	III	R3	R3	false	false	true	500<=LDH<1000		false		CCR	false	2.99		true	false	true	false
	BL096	patient				BL096_GL_L001_R*_001.fastq.gz	976445	0.9909		BL096_TI_L001_R*_001.fastq.gz	748115	0.9919							BL096_GL_200729680128_R05C01{Red,Grn}.idat		BL096_TI_200223260123_R07C01{Red,Grn}.idat	2	1			male	paediatric	10	12.5		B-AL	B-AL	R4	R4	true	false	true	LDH>=1000		false		LFU in CCR	false	2.99		true	true	false	false
	BL104	patient								BL104_TI_L001_R*_001.fastq.gz	670048	0.9914														male	paediatric	10	12.5		B-AL	B-AL		R4	true	false		LDH>=1000		false		CCR	false	2.99		true	true	false	false
	BL105	patient								BL105_TI_L001_R*_001.fastq.gz	831180	0.9919									BL105_TI_200223260024_R07C01{Red,Grn}.idat	2	1			male	paediatric	10	12.5		Burkitt	II	R2	R2	false	false	false	LDH<500		true		CCR	false	2.99		true	false	true	false
	BL112	patient				BL112_GL_L001_R*_001.fastq.gz	866496	0.9901		BL112_TI_L001_R*_001.fastq.gz	837364	0.9919									BL112_TI_200223260024_R05C01{Red,Grn}.idat	2	1			male	paediatric	10	12.5		Burkitt	III	R4	R4	false	false	false	LDH>=1000				Relapse/Progress	true	0.273785		true	false	true	false
	BL139	patient				BL139_GL_L001_R*_001.fastq.gz	920754	0.9914		BL139_TI_L001_R*_001.fastq.gz	700606	0.9907		BL139_TR_L001_R*_001.fastq.gz	715286	0.9895										male	paediatric	10	12.5		Burkitt	III			false	false		LDH<500		true		Relapse/Progress	true	0.303901		true	false	true	false
	BL154	patient								BL154_TI_L001_R*_001.fastq.gz	681211	0.9903														male	paediatric	10	12.5		B-AL	B-AL		R4 CNS pos	true	true		LDH>=1000		false		CCR	false	2.7707		true	true	false	false
	BL163	patient								BL163_TI_L001_R*_001.fastq.gz	1625627	0.9941									BL163_TI_200223260007_R08C01{Red,Grn}.idat	2	0.94			male	paediatric	10	12.5		B-AL	B-AL	R4	R4	true	true	false	500<=LDH<1000		false		Relapse/Progress	true	0.498289		true	true	false	false
	BL164	patient								BL164_TI_L001_R*_001.fastq.gz	436947	0.9912									BL164_TI_200223260052_R04C01{Red,Grn}.idat	2	1			male	paediatric	10	12.5		Burkitt	II	R1	R1	false	false	true	LDH<500		false		CCR	false	2.99		true	false	true	false
	BL178	patient				BL178_GL_L001_R*_001.fastq.gz	837249	0.9923		BL178_TI_L001_R*_001.fastq.gz	667536	0.9914									BL178_TI_200210670044_R07C01{Red,Grn}.idat	2	0.65			male	paediatric	10	12.5		B-AL	B-AL	R4	R4	true	true	false	LDH>=1000		true		CCR	false	2.99		true	true	false	false
	BL198	patient				BL198_GL_L001_R*_001.fastq.gz	859452	0.9934		BL198_TI_L001_R*_001.fastq.gz	591309	0.9912							BL198_GL_200727840131_R08C01{Red,Grn}.idat		BL198_TI_200210670043_R07C01{Red,Grn}.idat	2	0.44			male	paediatric	10	12.5		B-AL	B-AL	R3	R3	true	false	false	LDH<500		false		CCR	false	2.99		true	true	false	false
	BL211	patient								BL211_TI_L001_R*_001.fastq.gz	667497	0.9925														male	paediatric	10	12.5		Burkitt	II		R2	false	false		LDH<500		false		CCR	false	1.99042		true	false	true	false
	BL216	patient				BL216_GL_L001_R*_001.fastq.gz	762265	0.9917		BL216_TI_L001_R*_001.fastq.gz	825768	0.9915							BL216_GL_200727840131_R07C01{Red,Grn}.idat		BL216_TI_200223260009_R02C01{Red,Grn}.idat	2	1			male	paediatric	10	12.5		Burkitt	III	R4	R4	false	false	false	LDH>=1000		true		LFU in CCR	false	2.99		true	false	true	false
	BL223	patient								BL223_TI_L001_R*_001.fastq.gz	941032	0.99														female	paediatric	10	12.5		B-AL	B-AL	R4	R4	true	false	true	LDH>=1000				CCR	false	2.99		true	true	false	false
	BL224	patient				BL224_GL_L001_R*_001.fastq.gz	760575	0.9903		BL224_TI_L001_R*_001.fastq.gz	845887	0.9883														female	paediatric	10	12.5		B-AL	B-AL	R4	R4	true	false		LDH>=1000		true		CCR	false	2.93224		true	true	false	false
	BL227	patient				BL227_GL_L001_R*_001.fastq.gz	783868	0.9923		BL227_TI_L001_R*_001.fastq.gz	1135501	0.9919									BL227_TI_200223260061_R07C01{Red,Grn}.idat	2	0.8			male	paediatric	10	12.5		Burkitt	III	R3	R3	false	false	false	500<=LDH<1000		false		CCR	false	2.99		true	false	true	false
	BL238	patient								BL238_TI_L001_R*_001.fastq.gz	766032	0.9917														male	paediatric	10	12.5		B-AL	B-AL	R4	R4	true	false	false	LDH>=1000		true		CCR	false	2.99		true	true	false	false
	BL247	patient				BL247_GL_L001_R*_001.fastq.gz	629657	0.9893		BL247_TI_L001_R*_001.fastq.gz	1017829	0.9875														female	paediatric	10	12.5		Burkitt	III	R4	R4	false	false	true	LDH>=1000		false		Toxic Death in CCR/FOP	true	0.213552		true	false	true	false
	BL260	patient								BL260_TI_L001_R*_001.fastq.gz	649201	0.9915														male	paediatric	10	12.5		B-AL	B-AL		R4	true	false		LDH>=1000		false		CCR	false	2.99		true	true	false	false
	BL261	patient								BL261_TI_L001_R*_001.fastq.gz	682979	0.9915														male	paediatric	10	12.5		B-AL	B-AL	R4	R4	true	false	true	LDH>=1000		true		CCR	false	2.99		true	true	false	false
	BL270	patient								BL270_TI_L001_R*_001.fastq.gz	786029	0.9915														female	paediatric	10	12.5		Burkitt	IV	R4	R4	false	true	true	LDH>=1000		false		CCR	false	1.72211		true	false	true	false
	BL272	patient				BL272_GL_L001_R*_001.fastq.gz	815918	0.9922		BL272_TI_L001_R*_001.fastq.gz	790902	0.991							BL272_GL_200727840131_R04C01{Red,Grn}.idat		BL272_TI_200215110046_R04C01{Red,Grn}.idat	2	0.42			male	paediatric	10	12.5		Burkitt	III	R3	R3	false	false	false	500<=LDH<1000		false		CCR	false	2.99		true	false	true	false
	BL013	patient				BL013_GL_L001_R*_001.fastq.gz	892030	0.9923		BL013_TI_L001_R*_001.fastq.gz	1032404	0.9926							BL013_GL_200729680127_R03C01{Red,Grn}.idat		BL013_TI_200223260009_R01C01{Red,Grn}.idat	2	1			male	paediatric	12.5	15		Burkitt	I	R2	R2	false	false	false	LDH<500		true		CCR	false	2.99		true	false	true	false
	BL029	patient								BL029_TI_L001_R*_001.fastq.gz	660667	0.9928									BL029_TI_200223260051_R02C01{Red,Grn}.idat	2	0.23			male	paediatric	12.5	15		Burkitt	III	R2	R2	false	false	false	LDH<500		false		CCR	false	2.99		true	false	true	false
	BL032	patient								BL032_TI_L001_R*_001.fastq.gz	666907	0.992														male	paediatric	12.5	15		B-AL	B-AL		R4 CNS pos	true	true		LDH>=1000		false		CCR	false	2.99		true	true	false	false
	BL034	patient				BL034_GL_L001_R*_001.fastq.gz	743461	0.993		BL034_TI_L001_R*_001.fastq.gz	666387	0.9908									BL034_TI_200223260052_R06C01{Red,Grn}.idat	2	0.88			female	paediatric	12.5	15		Burkitt	III	R3	R3	false	false	false	500<=LDH<1000		false		CCR	false	2.99		true	false	true	false
	BL044	patient				BL044_GL_L001_R*_001.fastq.gz	673057	0.9924		BL044_TI_L001_R*_001.fastq.gz	759952	0.9936							BL044_GL_200727840131_R02C01{Red,Grn}.idat		BL044_TI_200223260007_R03C01{Red,Grn}.idat	2	0.38			male	paediatric	12.5	15		Burkitt	III	R2	R2	false	false	false	LDH<500		false		CCR	false	2.99		true	false	true	false
	BL095	patient								BL095_TI_L001_R*_001.fastq.gz	579530	0.992														male	paediatric	12.5	15		Burkitt	III	R4	R4	false	false	true	LDH>=1000		false		CCR	false	2.88296		true	false	true	false
	BL101	patient								BL101_TI_L001_R*_001.fastq.gz	915985	0.9931														male	paediatric	12.5	15		Burkitt	III		R4	false	false		LDH>=1000		false		CCR	false	2.99		true	false	true	false
	BL142	patient				BL142_GL_L001_R*_001.fastq.gz	1067034	0.9917		BL142_TI_L001_R*_001.fastq.gz	791990	0.9907									BL142_TI_200215110046_R05C01{Red,Grn}.idat	2	1			male	paediatric	12.5	15		Burkitt	III	R4	R4	false	false	false	LDH>=1000				CCR	false	2.99		true	false	true	false
	BL153	patient				BL153_GL_L001_R*_001.fastq.gz	805214	0.991		BL153_TI_L001_R*_001.fastq.gz	350650	0.9826									BL153_TI_200210670045_R08C01{Red,Grn}.idat	2	0.86			male	paediatric	12.5	15		Burkitt	I	R2	R2	false	false	false	LDH<500				Relapse/Progress	true	0.158795		true	false	true	false
	BL162	patient				BL162_GL_L001_R*_001.fastq.gz	751953	0.9875		BL162_TI_L001_R*_001.fastq.gz	752410	0.9882														female	paediatric	12.5	15		B-AL	B-AL	R4	R4	true	false		LDH>=1000		false		CCR	false	2.38193		true	true	false	false
	BL194	patient				BL194_GL_L001_R*_001.fastq.gz	834144	0.9924		BL194_TI_L001_R*_001.fastq.gz	1421656	0.9927									BL194_TI_200215110046_R03C01{Red,Grn}.idat	2	0.45			male	paediatric	12.5	15		Burkitt	II	R2	R2	false	false	false	LDH<500		false		CCR	false	2.99		true	false	true	false
	BL199	patient				BL199_GL_L001_R*_001.fastq.gz	705967	0.9887		BL199_TI_L001_R*_001.fastq.gz	1049361	0.9857														female	paediatric	12.5	15		B-AL	B-AL	R4 CNS pos	R4 CNS pos	true	true		500<=LDH<1000		true		CCR	false	2.31075		true	true	false	false
	BL201	patient				BL201_GL_L001_R*_001.fastq.gz	749557	0.9886		BL201_TI_L001_R*_001.fastq.gz	956587	0.9899														female	paediatric	12.5	15		B-AL	B-AL	R4	R4 CNS pos	true	true		LDH>=1000		false		CCR	false	2.99		true	true	false	false
	BL228	patient								BL228_TI_L001_R*_001.fastq.gz	485498	0.9916														male	paediatric	12.5	15		Burkitt	III	R4	R4	false	false	false	LDH>=1000		false		CCR	false	2.99		true	false	true	false
	BL233	patient								BL233_TI_L001_R*_001.fastq.gz	606575	0.9907														male	paediatric	12.5	15		B-AL	B-AL	R4	R4	true	false	false	LDH<500		false		Second Malignancy	true	2.15743		true	true	false	false
	BL244	patient				BL244_GL_L001_R*_001.fastq.gz	810593	0.9916		BL244_TI_L001_R*_001.fastq.gz	510348	0.9871														male	paediatric	12.5	15		Burkitt	III	R3	R3	false	false	true	500<=LDH<1000		false		CCR	false	2.80082		true	false	true	false
	BL246	patient				BL246_GL_L001_R*_001.fastq.gz	576585	0.9913		BL246_TI_L001_R*_001.fastq.gz	688209	0.9898									BL246_TI_200223260008_R07C01{Red,Grn}.idat	2	1			male	paediatric	12.5	15		Burkitt	IV	R4	R4	false	true	true	LDH>=1000		false		LFU in CCR	false	2.99		true	false	true	false
	BL256	patient								BL256_TI_L001_R*_001.fastq.gz	786527	0.9926														male	paediatric	12.5	15		Burkitt	III		R3	false	false		500<=LDH<1000		false		CCR	false	2.99		true	false	true	false
	BL257	patient								BL257_TI_L001_R*_001.fastq.gz	754223	0.9924														male	paediatric	12.5	15		B-AL	B-AL	R4	R4	true	true	false	500<=LDH<1000		false		CCR	false	2.99		true	true	false	false
	BL287	patient				BL287_GL_L001_R*_001.fastq.gz	1030651	0.9914		BL287_TI_L001_R*_001.fastq.gz	864212	0.9899														female	paediatric	12.5	15		Burkitt	III	R3	R3	false	false	true	500<=LDH<1000		false		LFU in CCR	false	2.99		true	false	true	false
	BL021	patient				BL021_GL_L001_R*_001.fastq.gz	540235	0.9912		BL021_TI_L001_R*_001.fastq.gz	1003549	0.9932									BL021_TI_200223260008_R08C01{Red,Grn}.idat	2	0.51			female	paediatric	15	20		Burkitt	III	R4	R4	false	false	true	LDH>=1000		false		Relapse/Progress	true	0.602327		true	false	true	false
	BL025	patient								BL025_TI_L001_R*_001.fastq.gz	874571	0.9909									BL025_TI_200223260123_R01C01{Red,Grn}.idat	2	0.95			male	paediatric	15	20		Burkitt	III	R2	R2	false	false	false	LDH<500		false		LFU in CCR	false	2.99		true	false	true	false
	BL058	patient								BL058_TI_L001_R*_001.fastq.gz	665020	0.992														male	paediatric	15	20		B-AL	B-AL	R4	R4	true	false	true	LDH>=1000		true		CCR	false	2.99		true	true	false	false
	BL059	patient								BL059_TI_L001_R*_001.fastq.gz	683171	0.9916														male	paediatric	15	20		Burkitt	III	R3	R3	false	false	false	500<=LDH<1000		false		CCR	false	2.99		true	false	true	false
	BL068	patient								BL068_TI_L001_R*_001.fastq.gz	733381	0.9919														male	paediatric	15	20		B-AL	B-AL		R4 CNS pos	true	true		LDH>=1000		false		Toxic Death in CCR/FOP	true	0.0301164		true	true	false	false
	BL080	patient								BL080_TI_L001_R*_001.fastq.gz	602202	0.9916									BL080_TI_200223260052_R01C01{Red,Grn}.idat	2	0.78			male	paediatric	15	20		Burkitt	III	R4	R4	false	false	false	LDH>=1000		false		CCR	false	2.86653		true	false	true	false
	BL082	patient								BL082_TI_L001_R*_001.fastq.gz	633516	0.9908														female	paediatric	15	20		Burkitt	IV		R4 CNS pos	false	true		500<=LDH<1000		true		CCR	false	1.97125		true	false	true	false
	BL084	patient								BL084_TI_L001_R*_001.fastq.gz	667552	0.9922														male	paediatric	15	20		B-AL	B-AL	R4	R4	true	false	false	LDH>=1000		false		Toxic Death in CCR/FOP	true	0.0602327		true	true	false	false
	BL090	patient				BL090_GL_L001_R*_001.fastq.gz	941167	0.9912		BL090_TI_L001_R*_001.fastq.gz	1266654	0.991		BL090_TR_L001_R*_001.fastq.gz	487654	0.9908					BL090_TI_200210670045_R04C01{Red,Grn}.idat	2	0.6			female	paediatric	15	20		B-AL	B-AL	R4	R4	true	false	true	LDH>=1000		false		Relapse/Progress	true	0.481862		true	true	false	false
	BL121	patient								BL121_TI_L001_R*_001.fastq.gz	717745	0.9904									BL121_TI_200223260123_R04C01{Red,Grn}.idat	2	0.74			female	paediatric	15	20		B-AL	B-AL	R4	R4	true	false	true	LDH>=1000		true		Relapse/Progress	true	0.867899		true	true	false	false
	BL140	patient				BL140_GL_L001_R*_001.fastq.gz	965239	0.9927		BL140_TI_L001_R*_001.fastq.gz	482638	0.9922									BL140_TI_200223260051_R07C01{Red,Grn}.idat	2	0.87			male	paediatric	15	20		Burkitt	III	R3	R3	false	false	false	500<=LDH<1000		false		CCR	false	2.99		true	false	true	false
	BL173	patient								BL173_TI_L001_R*_001.fastq.gz	830764	0.9912														male	paediatric	15	20		B-AL	B-AL	R4	R4	true	false	false	LDH>=1000		true		Relapse/Progress	true	0.572211		true	true	false	false
	BL175	patient				BL175_GL_L001_R*_001.fastq.gz	523860	0.9907		BL175_TI_L001_R*_001.fastq.gz	622876	0.9904									BL175_TI_200210670044_R04C01{Red,Grn}.idat	2	1			male	paediatric	15	20		Burkitt	III	R2	R2	false	false	false	LDH<500		false		CCR	false	2.99		true	false	true	false
	BL207	patient				BL207_GL_L001_R*_001.fastq.gz	1112924	0.9901		BL207_TI_L001_R*_001.fastq.gz	656805	0.992							BL207_GL_200729680128_R03C01{Red,Grn}.idat		BL207_TI_200223260051_R08C01{Red,Grn}.idat	2	0.26			male	paediatric	15	20		B-AL	B-AL	R4	R4	true	true	true	LDH<500		false		Relapse/Progress	true	0.271047		true	true	false	false
	BL209	patient								BL209_TI_L001_R*_001.fastq.gz	869196	0.9924														male	paediatric	15	20		Burkitt	III	R3	R3	false	false	false	500<=LDH<1000		true		CCR	false	2.99		true	false	true	false
	BL237	patient				BL237_GL_L001_R*_001.fastq.gz	578224	0.9922		BL237_TI_L001_R*_001.fastq.gz	755897	0.9908									BL237_TI_200215110046_R07C01{Red,Grn}.idat	2	0.59			male	paediatric	15	20		B-AL	B-AL	R4	R3	true	false	true	500<=LDH<1000		false		LFU in CCR	false	2.99		true	true	false	false
	BL240	patient				BL240_GL_L001_R*_001.fastq.gz	779342	0.9906		BL240_TI_L001_R*_001.fastq.gz	868566	0.9913							BL240_GL_200729680127_R02C01{Red,Grn}.idat		BL240_TI_200223260007_R07C01{Red,Grn}.idat	2	1			male	paediatric	15	20		Burkitt	III	R3	R4	false	false	true	LDH>=1000		true		CCR	false	2.99		true	false	true	false
	BL241	patient								BL241_TI_L001_R*_001.fastq.gz	651373	0.9913														male	adult	15	20																	false	false	false	true
	BL274	patient				BL274_GL_L001_R*_001.fastq.gz	1149681	0.9913		BL274_TI_L001_R*_001.fastq.gz	539589	0.9906							BL274_GL_200729690137_R01C01{Red,Grn}.idat		BL274_TI_200223260009_R04C01{Red,Grn}.idat	4	0.99			male	paediatric	15	20		Burkitt	NA	R4	R4	false	false	true	LDH>=1000		false		CCR	false	2.99		true	false	false	false
	BL111	patient								BL111_TI_L001_R*_001.fastq.gz	1044460	0.991														male	adult	20	30																	false	false	false	true
	BL120	patient								BL120_TI_L001_R*_001.fastq.gz	426157	0.9908														male	adult	20	30																	false	false	false	true
	BL157	patient								BL157_TI_L001_R*_001.fastq.gz	527628	0.9905														female	adult	20	30																	false	false	false	true
	BL189	patient								BL189_TI_L001_R*_001.fastq.gz	372771	0.9838														male	adult	20	30																	false	false	false	true
	BL226	patient								BL226_TI_L001_R*_001.fastq.gz	224196	0.9707														male	adult	20	30																	false	false	false	true
	BL235	patient								BL235_TI_L001_R*_001.fastq.gz	898626	0.9924														male	adult	20	30																	false	false	false	true
	BL264	patient								BL264_TI_L001_R*_001.fastq.gz	3701351	0.9721														male	adult	20	30																	false	false	false	true
	BL035	patient								BL035_TI_L001_R*_001.fastq.gz	610766	0.9887														female	adult	30	40																	false	false	false	true
	BL043	patient								BL043_TI_L001_R*_001.fastq.gz	926574	0.9896														male	adult	30	40																	false	false	false	true
	BL054	patient								BL054_TI_L001_R*_001.fastq.gz	915903	0.9917														male	adult	30	40																	false	false	false	true
	BL064	patient								BL064_TI_L001_R*_001.fastq.gz	593945	0.981														unknown	adult	30	40																	false	false	false	true
	BL072	patient								BL072_TI_L001_R*_001.fastq.gz	1101699	0.9815														male	adult	30	40																	false	false	false	true
	BL077	patient								BL077_TI_L001_R*_001.fastq.gz	332474	0.9908														male	adult	30	40																	false	false	false	true
	BL089	patient								BL089_TI_L001_R*_001.fastq.gz	1496136	0.9903														male	adult	30	40																	false	false	false	true
	BL103	patient								BL103_TI_L001_R*_001.fastq.gz	1426987	0.9811														male	adult	30	40																	false	false	false	true
	BL126	patient								BL126_TI_L001_R*_001.fastq.gz	446588	0.9926														female	adult	30	40																	false	false	false	true
	BL130	patient								BL130_TI_L001_R*_001.fastq.gz	1139408	0.9922														male	adult	30	40																	false	false	false	true
	BL144	patient								BL144_TI_L001_R*_001.fastq.gz	255951	0.9766														female	adult	30	40																	false	false	false	true
	BL148	patient								BL148_TI_L001_R*_001.fastq.gz	678554	0.9773														female	adult	30	40																	false	false	false	true
	BL151	patient								BL151_TI_L001_R*_001.fastq.gz	1076437	0.9779														female	adult	30	40																	false	false	false	true
	BL177	patient								BL177_TI_L001_R*_001.fastq.gz	887566	0.9899														male	adult	30	40																	false	false	false	true
	BL187	patient								BL187_TI_L001_R*_001.fastq.gz	230126	0.9813														male	adult	30	40																	false	false	false	true
	BL202	patient								BL202_TI_L001_R*_001.fastq.gz	1520164	0.9919														male	adult	30	40																	false	false	false	true
	BL230	patient								BL230_TI_L001_R*_001.fastq.gz	959150	0.9787														male	adult	30	40																	false	false	false	true
	BL283	patient								BL283_TI_L001_R*_001.fastq.gz	637293	0.9914														male	adult	30	40																	false	false	false	true
	BL012	patient								BL012_TI_L001_R*_001.fastq.gz	5669523	0.9808														male	adult	40	50																	false	false	false	true
	BL053	patient								BL053_TI_L001_R*_001.fastq.gz	508147	0.991														male	adult	40	50																	false	false	false	true
	BL071	patient								BL071_TI_L001_R*_001.fastq.gz	280213	0.974														female	adult	40	50																	false	false	false	true
	BL081	patient								BL081_TI_L001_R*_001.fastq.gz	171351	0.988														female	adult	40	50																	false	false	false	true
	BL097	patient								BL097_TI_L001_R*_001.fastq.gz	323364	0.9757														unknown	adult	40	50																	false	false	false	true
	BL106	patient								BL106_TI_L001_R*_001.fastq.gz	487399	0.9893														male	adult	40	50																	false	false	false	true
	BL122	patient								BL122_TI_L001_R*_001.fastq.gz	1271544	0.9861														unknown	adult	40	50																	false	false	false	true
	BL125	patient								BL125_TI_L001_R*_001.fastq.gz	430356	0.9881														female	adult	40	50																	false	false	false	true
	BL132	patient								BL132_TI_L001_R*_001.fastq.gz	199605	0.982														female	adult	40	50																	false	false	false	true
	BL137	patient								BL137_TI_L001_R*_001.fastq.gz	1221339	0.9924														male	adult	40	50																	false	false	false	true
	BL169	patient								BL169_TI_L001_R*_001.fastq.gz	515776	0.9917														male	adult	40	50																	false	false	false	true
	BL183	patient								BL183_TI_L001_R*_001.fastq.gz	223866	0.9729														male	adult	40	50																	false	false	false	true
	BL191	patient								BL191_TI_L001_R*_001.fastq.gz	1168610	0.9818														male	adult	40	50																	false	false	false	true
	BL215	patient								BL215_TI_L001_R*_001.fastq.gz	539894	0.9757														unknown	adult	40	50																	false	false	false	true
	BL250	patient								BL250_TI_L001_R*_001.fastq.gz	1062847	0.9911														male	adult	40	50																	false	false	false	true
	BL253	patient								BL253_TI_L001_R*_001.fastq.gz	601086	0.9904														male	adult	40	50																	false	false	false	true
	BL259	patient								BL259_TI_L001_R*_001.fastq.gz	353722	0.9733														male	adult	40	50																	false	false	false	true
	BL276	patient								BL276_TI_L001_R*_001.fastq.gz	315042	0.9852														female	adult	40	50																	false	false	false	true
	BL278	patient								BL278_TI_L001_R*_001.fastq.gz	567495	0.991														male	adult	40	50																	false	false	false	true
	BL006	patient								BL006_TI_L001_R*_001.fastq.gz	141972	0.9775														male	adult	50	60																	false	false	false	true
	BL027	patient								BL027_TI_L001_R*_001.fastq.gz	321133	0.9896														female	adult	50	60																	false	false	false	true
	BL031	patient								BL031_TI_L001_R*_001.fastq.gz	721328	0.9914														female	adult	50	60																	false	false	false	true
	BL051	patient								BL051_TI_L001_R*_001.fastq.gz	315547	0.987														male	adult	50	60																	false	false	false	true
	BL074	patient								BL074_TI_L001_R*_001.fastq.gz	344204	0.9893														male	adult	50	60																	false	false	false	true
	BL099	patient								BL099_TI_L001_R*_001.fastq.gz	216868	0.9776														male	adult	50	60																	false	false	false	true
	BL134	patient								BL134_TI_L001_R*_001.fastq.gz	11491901	0.984														male	adult	50	60																	false	false	false	true
	BL150	patient								BL150_TI_L001_R*_001.fastq.gz	490532	0.9794														male	adult	50	60																	false	false	false	true
	BL158	patient								BL158_TI_L001_R*_001.fastq.gz	109468	0.9744														female	adult	50	60																	false	false	false	true
	BL172	patient								BL172_TI_L001_R*_001.fastq.gz	562908	0.9908														female	adult	50	60																	false	false	false	true
	BL193	patient								BL193_TI_L001_R*_001.fastq.gz	602574	0.978														female	adult	50	60																	false	false	false	true
	BL203	patient								BL203_TI_L001_R*_001.fastq.gz	779963	0.9914														female	adult	50	60																	false	false	false	true
	BL236	patient								BL236_TI_L001_R*_001.fastq.gz	644551	0.9906														female	adult	50	60																	false	false	false	true
	BL279	patient								BL279_TI_L001_R*_001.fastq.gz	1125334	0.9772														male	adult	50	60																	false	false	false	true
	BL280	patient								BL280_TI_L001_R*_001.fastq.gz	2380203	0.9889														female	adult	50	60																	false	false	false	true
	BL284	patient								BL284_TI_L001_R*_001.fastq.gz	1160744	0.9913														male	adult	50	60																	false	false	false	true
	BL003	patient								BL003_TI_L001_R*_001.fastq.gz	1119231	0.9915														male	adult	60	70																	false	false	false	true
	BL004	patient								BL004_TI_L001_R*_001.fastq.gz	436888	0.9915														male	adult	60	70																	false	false	false	true
	BL070	patient								BL070_TI_L001_R*_001.fastq.gz	158596	0.9856														female	adult	60	70																	false	false	false	true
	BL087	patient								BL087_TI_L001_R*_001.fastq.gz	364932	0.9766														unknown	adult	60	70																	false	false	false	true
	BL091	patient								BL091_TI_L001_R*_001.fastq.gz	513789	0.9914														male	adult	60	70																	false	false	false	true
	BL102	patient								BL102_TI_L001_R*_001.fastq.gz	808918	0.9809														unknown	adult	60	70																	false	false	false	true
	BL118	patient								BL118_TI_L001_R*_001.fastq.gz	594288	0.9925														male	adult	60	70																	false	false	false	true
	BL123	patient								BL123_TI_L001_R*_001.fastq.gz	1881979	0.9855														unknown	adult	60	70																	false	false	false	true
	BL168	patient								BL168_TI_L001_R*_001.fastq.gz	215939	0.9737														female	adult	60	70																	false	false	false	true
	BL171	patient								BL171_TI_L001_R*_001.fastq.gz	386967	0.9758														unknown	adult	60	70																	false	false	false	true
	BL174	patient								BL174_TI_L001_R*_001.fastq.gz	479598	0.9907														male	adult	60	70																	false	false	false	true
	BL195	patient								BL195_TI_L001_R*_001.fastq.gz	574394	0.9867														female	adult	60	70																	false	false	false	true
	BL196	patient								BL196_TI_L001_R*_001.fastq.gz	481358	0.9914														male	adult	60	70																	false	false	false	true
	BL210	patient								BL210_TI_L001_R*_001.fastq.gz	223659	0.9891														male	adult	60	70																	false	false	false	true
	BL275	patient								BL275_TI_L001_R*_001.fastq.gz	305792	0.9868														female	adult	60	70																	false	false	false	true
	BL285	patient								BL285_TI_L001_R*_001.fastq.gz	571913	0.9927														male	adult	60	70																	false	false	false	true
	BL015	patient								BL015_TI_L001_R*_001.fastq.gz	284995	0.9895														male	adult	70	80																	false	false	false	true
	BL041	patient								BL041_TI_L001_R*_001.fastq.gz	481674	0.9789														male	adult	70	80																	false	false	false	true
	BL047	patient								BL047_TI_L001_R*_001.fastq.gz	985853	0.99														female	adult	70	80																	false	false	false	true
	BL085	patient								BL085_TI_L001_R*_001.fastq.gz	492309	0.9919														male	adult	70	80																	false	false	false	true
	BL093	patient								BL093_TI_L001_R*_001.fastq.gz	684606	0.9904														male	adult	70	80																	false	false	false	true
	BL107	patient								BL107_TI_L001_R*_001.fastq.gz	229323	0.9843														female	adult	70	80																	false	false	false	true
	BL114	patient								BL114_TI_L001_R*_001.fastq.gz	1018975	0.9905														female	adult	70	80																	false	false	false	true
	BL145	patient								BL145_TI_L001_R*_001.fastq.gz	1695320	0.9252														female	adult	70	80																	false	false	false	true
	BL152	patient								BL152_TI_L001_R*_001.fastq.gz	1568315	0.9902														male	adult	70	80																	false	false	false	true
	BL166	patient								BL166_TI_L001_R*_001.fastq.gz	3963077	0.9888														male	adult	70	80																	false	false	false	true
	BL204	patient								BL204_TI_L001_R*_001.fastq.gz	740378	0.9912														female	adult	70	80																	false	false	false	true
	BL214	patient								BL214_TI_L001_R*_001.fastq.gz	164496	0.977														male	adult	70	80																	false	false	false	true
	BL221	patient								BL221_TI_L001_R*_001.fastq.gz	1119435	0.9912														male	adult	70	80																	false	false	false	true
	BL245	patient								BL245_TI_L001_R*_001.fastq.gz	942678	0.9911														male	adult	70	80																	false	false	false	true
	BL251	patient								BL251_TI_L001_R*_001.fastq.gz	460474	0.9852														female	adult	70	80																	false	false	false	true
	BL017	patient								BL017_TI_L001_R*_001.fastq.gz	1254643	0.9931														female	adult	80	90																	false	false	false	true
	BL049	patient								BL049_TI_L001_R*_001.fastq.gz	279150	0.9725														unknown	adult	80	90																	false	false	false	true
	BL116	patient								BL116_TI_L001_R*_001.fastq.gz	2083763	0.9244														female	adult	80	90																	false	false	false	true
	BL265	patient								BL265_TI_L001_R*_001.fastq.gz	232844	0.9733														female	adult	80	90																	false	false	false	true
	BL288	patient								BL288_TI_L001_R*_001.fastq.gz	909756	0.9904														female	adult	80	90																	false	false	false	true
	CL-BL-60	cell line								CL-BL-60_TI_L001_R*_001.fastq.gz	603561	0.9914														unknown	cell line																			false	false	false	false
	CL-BL-70	cell line								CL-BL-70_TI_L001_R*_001.fastq.gz	551276	0.9912														unknown	cell line																			false	false	false	false
	CL-Blue	cell line								CL-Blue_TI_L001_R*_001.fastq.gz	785576	0.9938														unknown	cell line																			false	false	false	false
	CL-Daudi	cell line								CL-Daudi_TI_L001_R*_001.fastq.gz	1140897	0.9916														unknown	cell line																			false	false	false	false
	CL-Dogkit	cell line								CL-Dogkit_TI_L001_R*_001.fastq.gz	934996	0.9938														unknown	cell line																			false	false	false	false
	CL-Gumbus	cell line								CL-Gumbus_TI_L001_R*_001.fastq.gz	573146	0.9934														unknown	cell line																			false	false	false	false
	CL-Jijoye	cell line								CL-Jijoye_TI_L001_R*_001.fastq.gz	738393	0.9802														unknown	cell line																			false	false	false	false
	CL-Namalwa	cell line								CL-Namalwa_TI_L001_R*_001.fastq.gz	940643	0.9908														unknown	cell line																			false	false	false	false
	CL-Raji	cell line								CL-Raji_TI_L001_R*_001.fastq.gz	915538	0.9909														unknown	cell line																			false	false	false	false
	CL-Ramos	cell line								CL-Ramos_TI_L001_R*_001.fastq.gz	1129149	0.9917														unknown	cell line																			false	false	false	false
[truncated: 2 more columns]
