# Supplementary material for: Clinical relevance of molecular characteristics in Burkitt lymphoma differs according to age
Source: Nat Commun. 2022 Jul 6;13:3881. doi: 10.1038/s41467-022-31355-8 (PMC9259584; doi:10.1038/s41467-022-31355-8)
Supplement: Supplementary file 6 — Supplementary Dataset 3 [file 41467_2022_31355_MOESM6_ESM.xlsx]

## Sheet: Targeted seq filtering overview
191 paediatric BL patients with inital tumor samples measured by targeted DNA-sequencing
	Filter description	Variant count before	Variant count after	Removal relative to last step	Remaining from initial count	Remaining mean variant count/sample	Remaining mean variant count/sample/Mb	Info/strength of just this filter applied to initial set
i) Pre-annotation filters (QC thresholds, significance, no artefacts)
	- input quality thresholds: ratio of N:alt base reads exceeds the ratio allowed by Mutect QC	566204	566204	0	1	2964.42	17401.5	0
	- input quality thresholds: low average quality for the alternate allele according to Mutect QC	566204	566204	0	1	2964.42	17401.5	0
	- input quality thresholds: median base quality for the alternate allele low according to Mutect QC	566204	537402	0.0508686	0.949131	2813.62	16516.3	0.0508686
	- input quality thresholds: abs(ref-alt) median fragment length too high according to Mutect QC	537402	529299	0.0150781	0.93482	2771.2	16267.3	0.0150335
	- input quality thresholds: low median read mapping quality by Mutect QC	529299	508288	0.0396959	0.897712	2661.19	15621.6	0.0375377
	! evidence: Main statistical filter of Mutect for the tumor, requiring sufficient statistical evidence, i.e. filter out if there is no sufficient likelihood for the variant in the (initial or relapsed) tumor sample <- Details: only include if the evidence that this variant exists in the tumor sample is sufficient. Based on the log10-likelihood of odds (LOD) by MuTect's statistical model, i.e. as …	508288	261876	0.484788	0.462512	1371.08	8048.41	0.503866
	<- no evidence bias: evidence must not be overrepresented by duplicate reads (that would indicate that only few/one unique molecule carries this variant). (Not suitable for amplicon designs without UMIs, as duplicate reads from independent molecules are typical in this case.)	261876	261876	0	0.462512	1371.08	8048.41	0
	<- no evidence bias: evidence for alt allele comes from one read direction only according to Mutect QC	261876	261682	0.000740809	0.462169	1370.06	8042.45	0.00344575
	<- no evidence bias: a read orientation bias was detected by Mutect's orientation bias mixture model	261682	261682	0	0.462169	1370.06	8042.45	0
	- no artefact: median distance of alt variants from end of reads failed Mutect QC	261682	261449	0.000890394	0.461758	1368.84	8035.28	0.00199045
	- no artefact: exclude single contractions of a short tandem repeats <- Details: Site filtered due to contraction of a short tandem repeat region, i.e. within a reference region comprised of repeats with a length of >=2 bases per repeat unit, exactly one repeat is missing in the alternate allele. #initialValue=NaN (MuTectV2 STR filter)	261449	241946	0.0745958	0.427312	1266.73	7435.89	0.102438
ii) Post-annotation filters (ressource DBs, germline models)
	- not in dbSNP.common: must not be a known common variant in humans according to NCBI/dbSNP (version common_all_20180418.vcf). Note that the Mutect germline ressource filter based on gnomAD has already been applied here, i.e. not much additional filtering is expected by this step.	241946	75369	0.688488	0.133113	394.602	2316.37	0.571442
	- rescue if in clinVar.pathogenic: if the variant has passed all pre-annotation filters and has known associations with pathogenicity according to NCBI/ClinVar (version clinvar_20180429.vcf), rescue it if it has been filtered out until now to enable further manual examination. Later filter steps might still filter it out again.	75369	75634	-0.00351603	0.133581	395.99	2324.51	0
	- rescue if in COSMIC.coding: if the variant has passed all pre-annotation filters and is a known somatic coding variant according to COSMIC (version v85 GRCh38 vMai2018) in at least 5 independent patient samples, rescue it if it has been filtered out until now to enable further manual examination. As COSMIC also contains germline variants (false positives from studies based on unpaired samples),…	75634	84530	-0.117619	0.149292	442.565	2597.92	0
	- not in PON: filtered by the panel of normals (PON) that collects common variants of normal samples processed, measured and analyzed by the same pipeline (to also filter pipeline-specific common processing artefacts, if any). <- Details: exclude if >=2 distinct patients had this variant in their normal sample (at the same position with the same base change). Occurrence checks are computed for ge…	84530	6677	0.92101	0.0117926	34.9581	205.209	0.793359
	- rescue from PON if overrep in tumors: To become more robust against potential contaminations of the PON with tumor samples, undo the PON filter if the variant has >=2x the cohort frequency in active tumor samples than in active normal samples of the project. As a variant requires normals from 2 independent subjects to make it into the PON, it requires at least 4 independent subjects having it i…	6677	6677	0	0.0117926	34.9581	205.209	0
	! no high germline risk: Main statistical filter of Mutect for the sample-specific germline risk of variants, requiring that the paired normal (if available) must equal the reference allele with sufficient likelihood. Utilizes population allele frequencies from the EXAC-based gnomAD germline ressource. The sensitivity/specificity trade-off of this filter has been optimized in 2019-03 based on a l…	6677	4472	0.330238	0.00789821	23.4136	137.441	0.60865
	- no artefact in paired normal: If a paired normal is available and an allele is found in the normal by the *somatic* likelihoods model, its variants are excluded. This model is different from the normal likelihood that goes into the germline model, which makes a diploid assumption (harder to meet the likelihood threshold). Here we compute the normal likelihood as if it were a tumor in order to d…	4472	4355	0.0261628	0.00769157	22.801	133.845	0.313327
	- rescue from general germline ressources or Mutect's germline risk model, if confirmed somatic elsewhere in this project: The Mutect germline risk model may filter a variant as germline from an unpaired sample if this is likely given the variant's allele frequency and the population allele frequency of the variant (based on gnomAD). From a single-sample perspective this may be correct, but if th…	4355	4418	-0.0144661	0.00780284	23.1309	135.781	0
iii) Post-annotation filters (biological impact and specificity)
	- biological impact: variant must be in a coding region that can affect translation <- Details: only include if this variant is located in the CDS of a gene (including CDS start/stop) or at a splicing site. #initialValue=NaN	4418	2237	0.493662	0.00395087	11.712	68.7512	0.778445
	- biolocigal impact: filter variants that are synonymous on protein level, i.e. where the alternate allele still leads to the identical amino acid sequence if translated into a protein	2237	2001	0.105498	0.00353406	10.4764	61.4981	0.0719074
	- biological impact: must occur with biologically relevant allele frequency (>=10%)	2001	1595	0.202899	0.00281701	8.35079	49.0202	0.348108
	- research focus and comparable sensitivity: Variant must have occurred in one of the genes targeted by the chosen DNA-seq library. This is also useful to avoid possible sensitivity bias between analyzed samples, as the reads coverage of additionally measured but not targeted genes is in general lower and more volatile between samples. <- Details: only include if this variant has occurred inside …	1595	1399	0.122884	0.00247084	7.32461	42.9964	0.557618
iv) Additional informative filters (can no longer reduce mutation calls, just warning flags for review)
	- warning/possible artefact: Multiple events clustered at this location in the tumor sample according to Mutect, possibly indicating a measurement artefact. Only trust this variant if it also occurred in independent samples.	1399	1071	0.234453	0.00189154	5.60733	32.9158	0.340822
	- warning/possible artefact: Too many alternate alleles were statistically significant at this site according to Mutect, indicating a possible artefact. Multiple various variants at the same position are very unlikely due to low mutation rate and usually indicate sequencing errors. Only trust this variant if it also occurred in independent samples.	1071	1067	0.00373483	0.00188448	5.58639	32.7928	0.108071
	- warning/possible artefact: Flagged in a postprocessing pass, as the variant is near another variant of the same haplotype that was filtered by Mutect. Only trust this variant if it also occurred in independent samples.	1067	1063	0.00374883	0.00187742	5.56545	32.6699	0.209629
97 adult BL patients with inital tumor samples measured by targeted DNA-sequencing
	Filter description	Variant count before	Variant count after	Removal relative to last step	Remaining from initial count	Remaining mean variant count/sample	Remaining mean variant count/sample/Mb	Info/strength of just this filter applied to initial set
i) Pre-annotation filters (QC thresholds, significance, no artefacts)
	- input quality thresholds: ratio of N:alt base reads exceeds the ratio allowed by Mutect QC	249143	249143	0	1	2568.48	15077.3	0
	- input quality thresholds: low average quality for the alternate allele according to Mutect QC	249143	249143	0	1	2568.48	15077.3	0
	- input quality thresholds: median base quality for the alternate allele low according to Mutect QC	249143	234214	0.0599214	0.940079	2414.58	14173.9	0.0599214
	- input quality thresholds: abs(ref-alt) median fragment length too high according to Mutect QC	234214	230129	0.0174413	0.923682	2372.46	13926.7	0.0176565
	- input quality thresholds: low median read mapping quality by Mutect QC	230129	220612	0.0413551	0.885483	2274.35	13350.7	0.0390418
	! evidence: Main statistical filter of Mutect for the tumor, requiring sufficient statistical evidence, i.e. filter out if there is no sufficient likelihood for the variant in the (initial or relapsed) tumor sample <- Details: only include if the evidence that this variant exists in the tumor sample is sufficient. Based on the log10-likelihood of odds (LOD) by MuTect's statistical model, i.e. as …	220612	103339	0.53158	0.414778	1065.35	6253.75	0.555524
	<- no evidence bias: evidence must not be overrepresented by duplicate reads (that would indicate that only few/one unique molecule carries this variant). (Not suitable for amplicon designs without UMIs, as duplicate reads from independent molecules are typical in this case.)	103339	103339	0	0.414778	1065.35	6253.75	0
	<- no evidence bias: evidence for alt allele comes from one read direction only according to Mutect QC	103339	103306	0.000319337	0.414645	1065.01	6251.75	0.00210722
	<- no evidence bias: a read orientation bias was detected by Mutect's orientation bias mixture model	103306	103306	0	0.414645	1065.01	6251.75	0
	- no artefact: median distance of alt variants from end of reads failed Mutect QC	103306	103160	0.00141328	0.414059	1063.51	6242.91	0.00283371
	- no artefact: exclude single contractions of a short tandem repeats <- Details: Site filtered due to contraction of a short tandem repeat region, i.e. within a reference region comprised of repeats with a length of >=2 bases per repeat unit, exactly one repeat is missing in the alternate allele. #initialValue=NaN (MuTectV2 STR filter)	103160	97217	0.0576095	0.390206	1002.24	5883.26	0.0874357
ii) Post-annotation filters (ressource DBs, germline models)
	- not in dbSNP.common: must not be a known common variant in humans according to NCBI/dbSNP (version common_all_20180418.vcf). Note that the Mutect germline ressource filter based on gnomAD has already been applied here, i.e. not much additional filtering is expected by this step.	97217	29924	0.692194	0.120108	308.495	1810.9	0.566381
	- rescue if in clinVar.pathogenic: if the variant has passed all pre-annotation filters and has known associations with pathogenicity according to NCBI/ClinVar (version clinvar_20180429.vcf), rescue it if it has been filtered out until now to enable further manual examination. Later filter steps might still filter it out again.	29924	30059	-0.00451143	0.12065	309.887	1819.07	0
	- rescue if in COSMIC.coding: if the variant has passed all pre-annotation filters and is a known somatic coding variant according to COSMIC (version v85 GRCh38 vMai2018) in at least 5 independent patient samples, rescue it if it has been filtered out until now to enable further manual examination. As COSMIC also contains germline variants (false positives from studies based on unpaired samples),…	30059	34001	-0.131142	0.136472	350.526	2057.63	0
	- not in PON: filtered by the panel of normals (PON) that collects common variants of normal samples processed, measured and analyzed by the same pipeline (to also filter pipeline-specific common processing artefacts, if any). <- Details: exclude if >=2 distinct patients had this variant in their normal sample (at the same position with the same base change). Occurrence checks are computed for ge…	34001	5756	0.830711	0.0231032	59.3402	348.335	0.740807
	- rescue from PON if overrep in tumors: To become more robust against potential contaminations of the PON with tumor samples, undo the PON filter if the variant has >=2x the cohort frequency in active tumor samples than in active normal samples of the project. As a variant requires normals from 2 independent subjects to make it into the PON, it requires at least 4 independent subjects having it i…	5756	5756	0	0.0231032	59.3402	348.335	0
	! no high germline risk: Main statistical filter of Mutect for the sample-specific germline risk of variants, requiring that the paired normal (if available) must equal the reference allele with sufficient likelihood. Utilizes population allele frequencies from the EXAC-based gnomAD germline ressource. The sensitivity/specificity trade-off of this filter has been optimized in 2019-03 based on a l…	5756	4776	0.170257	0.0191697	49.2371	289.028	0.524911
	- no artefact in paired normal: If a paired normal is available and an allele is found in the normal by the *somatic* likelihoods model, its variants are excluded. This model is different from the normal likelihood that goes into the germline model, which makes a diploid assumption (harder to meet the likelihood threshold). Here we compute the normal likelihood as if it were a tumor in order to d…	4776	4776	0	0.0191697	49.2371	289.028	0
	- rescue from general germline ressources or Mutect's germline risk model, if confirmed somatic elsewhere in this project: The Mutect germline risk model may filter a variant as germline from an unpaired sample if this is likely given the variant's allele frequency and the population allele frequency of the variant (based on gnomAD). From a single-sample perspective this may be correct, but if th…	4776	4810	-0.00711893	0.0193062	49.5876	291.086	0
iii) Post-annotation filters (biological impact and specificity)
	- biological impact: variant must be in a coding region that can affect translation <- Details: only include if this variant is located in the CDS of a gene (including CDS start/stop) or at a splicing site. #initialValue=NaN	4810	2013	0.581497	0.0080797	20.7526	121.82	0.766934
	- biolocigal impact: filter variants that are synonymous on protein level, i.e. where the alternate allele still leads to the identical amino acid sequence if translated into a protein	2013	1728	0.14158	0.00693578	17.8144	104.573	0.0779367
	- biological impact: must occur with biologically relevant allele frequency (>=10%)	1728	963	0.442708	0.00386525	9.92784	58.2777	0.359681
	- research focus and comparable sensitivity: Variant must have occurred in one of the genes targeted by the chosen DNA-seq library. This is also useful to avoid possible sensitivity bias between analyzed samples, as the reads coverage of additionally measured but not targeted genes is in general lower and more volatile between samples. <- Details: only include if this variant has occurred inside …	963	824	0.144341	0.00330734	8.49485	49.8658	0.539621
iv) Additional informative filters (can no longer reduce mutation calls, just warning flags for review)
	- warning/possible artefact: Multiple events clustered at this location in the tumor sample according to Mutect, possibly indicating a measurement artefact. Only trust this variant if it also occurred in independent samples.	824	523	0.365291	0.0020992	5.39175	31.6503	0.374395
	- warning/possible artefact: Too many alternate alleles were statistically significant at this site according to Mutect, indicating a possible artefact. Multiple various variants at the same position are very unlikely due to low mutation rate and usually indicate sequencing errors. Only trust this variant if it also occurred in independent samples.	523	523	0	0.0020992	5.39175	31.6503	0.0752219
	- warning/possible artefact: Flagged in a postprocessing pass, as the variant is near another variant of the same haplotype that was filtered by Mutect. Only trust this variant if it also occurred in independent samples.	523	518	0.00956023	0.00207913	5.34021	31.3477	0.255207
