# Supplementary material for: Clinical relevance of molecular characteristics in Burkitt lymphoma differs according to age
Source: Nat Commun. 2022 Jul 6;13:3881. doi: 10.1038/s41467-022-31355-8 (PMC9259584; doi:10.1038/s41467-022-31355-8)
Supplement: Supplementary file 8 — Supplementary Dataset 5 [file 41467_2022_31355_MOESM8_ESM.xlsx]

## Sheet: paediatric BL and B-AL
Genes	Gene symbol	NCBI/Entrez Gene ID	Cohort frequency	Rank by cohort frequency	dNdScv	p-value	q-value (Benjamini& Hochberg FDR)	rank
	ID3	3399	0.764398	1		0	0	1
	MYC	4609	0.706806	2		1.32006e-09	1.84808e-09	10
	TP53	7157	0.528796	3		0	0	2
	CCND3	896	0.434555	4		1.15137e-10	1.79103e-10	9
	SMARCA4	6597	0.350785	5		8.18012e-13	1.63602e-12	7
	DDX3X	1654	0.335079	6		0	0	3
	ARID1A	8289	0.319372	7		0	0	4
	FBXO11	80204	0.230366	8		1.63021e-11	2.85286e-11	8
	GNA13	10672	0.188482	9		0	0	5
	PCBP1	5093	0.162304	11		0	0	6
	FOXO1	2308	0.162304	10		2.83504e-07	3.60824e-07	11
	TCF3(*)	6929	0.13089	12		0.886251	0.886251	14
	P2RY8	286530	0.125654	13		1.64176e-06	1.76805e-06	13
	TFAP4	7023	0.120419	14		1.38057e-06	1.61067e-06	12
	(*) TCF3 has several alternate transcripts. We found 40 missense mutations in context of NM_001136139 (cf. Figure 1). 38 of these 40 missense mutations are intronic in context of the default transcript NM_003200 utilized by the dNdS annotation database, which likely explains this false negative result.

## Sheet: adult BL
Genes	Gene symbol	NCBI/Entrez Gene ID	Cohort frequency	Rank by cohort frequency	dNdScv	p-value	q-value (Benjamini& Hochberg FDR)	rank
	MYC	4609	0.680412	1		7.46533e-05	0.000141012	9
	TP53	7157	0.494845	2		1.73229e-09	9.81632e-09	3
	CCND3	896	0.463918	3		2.11753e-08	8.99952e-08	4
	ID3	3399	0.402062	4		0	0	1
	SMARCA4	6597	0.206186	5		0.00498029	0.00705541	12
	FBXO11	80204	0.185567	7		1.39851e-07	4.75493e-07	5
	ARID1A	8289	0.185567	6		3.43506e-07	8.3423e-07	7
	YY1AP1	55249	0.164948	8		2.45934e-07	6.96813e-07	6
	DDX3X	1654	0.154639	9		5.40021e-06	1.14754e-05	8
	P2RY8	286530	0.154639	10		0.00105128	0.0016247	11
	FOXO1	2308	0.14433	11		0.000257764	0.000438199	10
	PCBP1	5093	0.134021	12		1.02307e-12	8.6961e-12	2
	TCF3(*)	6929	0.134021	13		0.829053	0.829053	17
	TFAP4	7023	0.123711	14		0.011663	0.0152516	13
	BCL2	596	0.113402	15		0.0271408	0.0307595	15
	CREBBP	1387	0.103093	16		0.0238821	0.0289997	14
	BTG2	7832	0.103093	17		0.0352066	0.0374071	16
	(*) TCF3 has several alternate transcripts. We found 40 missense mutations in context of NM_001136139 (cf. Figure 1). 38 of these 40 missense mutations are intronic in context of the default transcript NM_003200 utilized by the dNdS annotation database, which likely explains this false negative result.

## Sheet: complete paper cohort
Genes	Gene symbol	NCBI/Entrez Gene ID	Cohort frequency	Rank by cohort frequency	dNdScv	p-value	q-value (Benjamini& Hochberg FDR)	rank
	MYC	4609	0.697917	1		1.32919e-09	1.86086e-09	10
	ID3	3399	0.642361	2		0	0	1
	TP53	7157	0.517361	3		0	0	2
	CCND3	896	0.444444	4		4.77396e-15	8.35443e-15	8
	SMARCA4	6597	0.302083	5		4.63185e-13	7.2051e-13	9
	DDX3X	1654	0.274306	6		0	0	3
	ARID1A	8289	0.274306	7		0	0	4
	FBXO11	80204	0.215278	8		1.11022e-16	2.22045e-16	7
	FOXO1	2308	0.15625	9		1.70093e-09	2.16482e-09	11
	PCBP1	5093	0.152778	10		0	0	5
	GNA13	10672	0.149306	11		0	0	6
	P2RY8	286530	0.135417	12		5.21327e-07	5.61429e-07	13
	TCF3(*)	6929	0.131944	13		0.63582	0.63582	14
	TFAP4	7023	0.121528	14		9.21814e-08	1.07545e-07	12
	(*) TCF3 has several alternate transcripts. We found 40 missense mutations in context of NM_001136139 (cf. Figure 1). 38 of these 40 missense mutations are intronic in context of the default transcript NM_003200 utilized by the dNdS annotation database, which likely explains this false negative result.
