# Supplementary material for: Clinical relevance of molecular characteristics in Burkitt lymphoma differs according to age
Source: Nat Commun. 2022 Jul 6;13:3881. doi: 10.1038/s41467-022-31355-8 (PMC9259584; doi:10.1038/s41467-022-31355-8)
Supplement: Supplementary file 9 — Supplementary Dataset 6 [file 41467_2022_31355_MOESM9_ESM.xlsx]

## Sheet: explanations and metadata
BL CNAs / column explanations:
location
chromosome	The chromosome on which this event is located.
cytoband	The chromosome staining region in which this event is located.
GISTIC CNA
type	The aberration type, as given by GISTIC (amp or del).
GISTIC class	The aberration class by GISTIC (arm-level events or focal peaks).
FDR	The false discovery rate for this CNA event. (In case of a peak event, before removing segments shared with higher peaks.)
FDR.residual	The false discovery rate for this peak event after removing segments shared with higher peaks.
interval
GISTIC region
region start pos	The start position of this CNA event on this chromosome in base pairs for the GISTIC region, i.e. the interval around the peak for which the q value of observed aberrations at probe positions is less than the configured threshold 0.10.
region end pos	The end position of this CNA event on this chromosome in base pairs for the GISTIC region, i.e. the interval around the peak for which the q value of observed aberrations at probe positions is less than the configured threshold 0.10.
GISTIC CI
75%-CI start pos	The start position of this CNA event on this chromosome in base pairs for the GISTIC wide peak interval, i.e. the interval containing the target gene of this CNA with 75.0% confidence. (Not available for arm-level events.)
75%-CI end pos	The end position of this CNA event on this chromosome in base pairs for the GISTIC wide peak interval, i.e. the interval containing the target gene of this CNA with 75.0% confidence. (Not available for arm-level events.)
GISTIC MCR peak
cytoband for peak start pos	The start cytoband of this CNA event on this chromosome in base pairs for the robust peak interval. (Not available for arm-level events.)
cytoband for peak end pos	The end cytoband of this CNA event on this chromosome in base pairs for the robust peak interval. (Not available for arm-level events.)
narrow peak (MCR) start pos	The start position of this CNA event on this chromosome in base pairs for the GISTIC narrow peak interval, i.e. the interval with the highest cohort frequency within the confidence interval corresponding to the MCR (minimal common region).
narrow peak (MCR) end pos	The end position of this CNA event on this chromosome in base pairs for the GISTIC narrow peak interval, i.e. the interval with the highest cohort frequency within the confidence interval corresponding to the MCR (minimal common region).
Genes
#genes	The total number of genes in the robust peak region.
RefSeq genes	Genes in the robustly extended MCR peak region from the best RefSeq annotation DB.
other genes	Genes in the robustly extended MCR peak region from other annotation sources. Contains immunoglobulin genes whose protein product requires DNA rearrangement.
COSMIC Cancer Gene Census	Genes the robustly extended MCR peak region in the COSMIC Cancer Gene Census (downloaded 2019-11-21 from https://cancer.sanger.ac.uk/cosmic/download).
VDJ region? (masked in plots)	If this region contains more non-BestRefSeq IG* genes that RefSeq genes, it is masked as a VDJ region (peak not visible in plots!).
aggregation over 72 SNP samples
amplification
#samples	The average number of samples of this subcohort in the robust peak region passing ASCAT QC and showing an amplification here.
avg. probe-level amp freq.	The subcohort frequency showing an amplification here (computed based on all samples passing ASCAT QC, AVERAGED over all SNP probes in the interval, i.e. more narrow sub-intervals may have higher frequencies).
gain
#samples	The average number of samples of this subcohort in the robust peak region passing ASCAT QC and showing a gain here.
avg. probe-level gain freq.	The subcohort frequency showing a gain here (computed based on all samples passing ASCAT QC, AVERAGED over all SNP probes in the interval, i.e. more narrow sub-intervals may have higher frequencies).
normal
#samples	The average number of samples of this subcohort in the robust peak region passing ASCAT QC having normal copy number here.
avg. probe-level normal freq.	The subcohort frequency having normal copy number here (computed based on all samples passing ASCAT QC, AVERAGED over all SNP probes in the interval, i.e. more narrow sub-intervals may have higher frequencies).
LOH
#samples	The average number of samples of this subcohort in the robust peak region passing ASCAT QC and showing loss of heterozygosity here.
avg. probe-level LOH freq.	The subcohort frequency showing a loss of heterozygosity here (computed based on all samples passing ASCAT QC, AVERAGED over all SNP probes in the interval, i.e. more narrow sub-intervals may have higher frequencies).
deletion
#samples	The average number of samples of this subcohort in the robust peak region passing ASCAT QC and showing a deletion here.
avg. probe-level del freq.	The subcohort frequency showing a deletion here (computed based on all samples passing ASCAT QC, AVERAGED over all SNP probes in the interval, i.e. more narrow sub-intervals may have higher frequencies).
loss
#samples	The average number of samples of this subcohort in the robust peak region passing ASCAT QC and showing a (double) loss here.
avg. probe-level loss freq.	The subcohort frequency showing a (double) loss here (computed based on all samples passing ASCAT QC, AVERAGED over all SNP probes in the interval, i.e. more narrow sub-intervals may have higher frequencies).
gain or amp.
#samples	The average number of samples of this subcohort in the robust peak region passing ASCAT QC and showing an amplification or a gain here.
avg. probe-level amp freq.	The subcohort frequency showing an amplification or a gain here (computed based on all samples passing ASCAT QC, AVERAGED over all SNP probes in the interval, i.e. more narrow sub-intervals may have higher frequencies). As averaging may overestimate frequencies if you ask whether the full arm is missing or amplified, use GISTIC's estimation for arm level events.
focal-level amp freq. by Gistic	Gistic logic for computing focal-level frequencies for amplifications (only available combined with gains).
arm-level amp freq. by Gistic	Gistic logic for computing full arm-level frequencies for amplifications (only available combined with gains). Use these frequencies (as in the plot for arm level events) instead of avaraging aberrated sample counts in the arm interval, because averaging may overestimate frequencies if you ask whether the full arm is missing or amplified.
LOH, del, loss
#samples	The average number of samples of this subcohort in the robust peak region passing ASCAT QC and showing a loss, deletion or LOH here.
avg. probe-level del freq.	The subcohort frequency showing a loss, deletion or LOH here (computed based on all samples passing ASCAT QC, AVERAGED over all SNP probes in the interval, i.e. more narrow sub-intervals potentially may have higher frequencies). As averaging may overestimate frequencies if you ask whether the full arm is missing or amplified, use GISTIC's estimation for arm level events.
focal-level del freq. by Gistic	Gistic logic for computing focal-level frequencies for deletions (only available combined with losses, ignorant of LOHs).
arm-level del freq. by Gistic	Gistic logic for computing full arm-level frequencies for deletions (only available combined with losses, ignorant of LOHs). Use these frequencies (as in the plot for arm level events) instead of avaraging aberrated sample counts in the arm interval, because averaging may overestimate frequencies if you ask whether the full arm is missing or amplified.
samples
72 in CNA subcohort
BL002 type	The aberration class this sample has here (majority vote over all SNP probes in the interval).
BL002 #major	The number of copies of the major allele this sample has here (average over all SNP probes in the interval).
BL002 #minor	The number of copies of the minor allele this sample has here (average over all SNP probes in the interval).
BL005 type	The aberration class this sample has here (majority vote over all SNP probes in the interval).
BL005 #major	The number of copies of the major allele this sample has here (average over all SNP probes in the interval).
BL005 #minor	The number of copies of the minor allele this sample has here (average over all SNP probes in the interval).
BL009 type	The aberration class this sample has here (majority vote over all SNP probes in the interval).
BL009 #major	The number of copies of the major allele this sample has here (average over all SNP probes in the interval).
BL009 #minor	The number of copies of the minor allele this sample has here (average over all SNP probes in the interval).
BL010 type	The aberration class this sample has here (majority vote over all SNP probes in the interval).
BL010 #major	The number of copies of the major allele this sample has here (average over all SNP probes in the interval).
BL010 #minor	The number of copies of the minor allele this sample has here (average over all SNP probes in the interval).
BL011 type	The aberration class this sample has here (majority vote over all SNP probes in the interval).
BL011 #major	The number of copies of the major allele this sample has here (average over all SNP probes in the interval).
BL011 #minor	The number of copies of the minor allele this sample has here (average over all SNP probes in the interval).
BL013 type	The aberration class this sample has here (majority vote over all SNP probes in the interval).
BL013 #major	The number of copies of the major allele this sample has here (average over all SNP probes in the interval).
BL013 #minor	The number of copies of the minor allele this sample has here (average over all SNP probes in the interval).
BL016 type	The aberration class this sample has here (majority vote over all SNP probes in the interval).
BL016 #major	The number of copies of the major allele this sample has here (average over all SNP probes in the interval).
BL016 #minor	The number of copies of the minor allele this sample has here (average over all SNP probes in the interval).
BL021 type	The aberration class this sample has here (majority vote over all SNP probes in the interval).
BL021 #major	The number of copies of the major allele this sample has here (average over all SNP probes in the interval).
BL021 #minor	The number of copies of the minor allele this sample has here (average over all SNP probes in the interval).
BL022 type	The aberration class this sample has here (majority vote over all SNP probes in the interval).
BL022 #major	The number of copies of the major allele this sample has here (average over all SNP probes in the interval).
BL022 #minor	The number of copies of the minor allele this sample has here (average over all SNP probes in the interval).
BL025 type	The aberration class this sample has here (majority vote over all SNP probes in the interval).
BL025 #major	The number of copies of the major allele this sample has here (average over all SNP probes in the interval).
BL025 #minor	The number of copies of the minor allele this sample has here (average over all SNP probes in the interval).
BL026 type	The aberration class this sample has here (majority vote over all SNP probes in the interval).
BL026 #major	The number of copies of the major allele this sample has here (average over all SNP probes in the interval).
BL026 #minor	The number of copies of the minor allele this sample has here (average over all SNP probes in the interval).
BL029 type	The aberration class this sample has here (majority vote over all SNP probes in the interval).
BL029 #major	The number of copies of the major allele this sample has here (average over all SNP probes in the interval).
BL029 #minor	The number of copies of the minor allele this sample has here (average over all SNP probes in the interval).
BL030 type	The aberration class this sample has here (majority vote over all SNP probes in the interval).
BL030 #major	The number of copies of the major allele this sample has here (average over all SNP probes in the interval).
BL030 #minor	The number of copies of the minor allele this sample has here (average over all SNP probes in the interval).
BL034 type	The aberration class this sample has here (majority vote over all SNP probes in the interval).
BL034 #major	The number of copies of the major allele this sample has here (average over all SNP probes in the interval).
BL034 #minor	The number of copies of the minor allele this sample has here (average over all SNP probes in the interval).
BL037 type	The aberration class this sample has here (majority vote over all SNP probes in the interval).
BL037 #major	The number of copies of the major allele this sample has here (average over all SNP probes in the interval).
BL037 #minor	The number of copies of the minor allele this sample has here (average over all SNP probes in the interval).
BL044 type	The aberration class this sample has here (majority vote over all SNP probes in the interval).
BL044 #major	The number of copies of the major allele this sample has here (average over all SNP probes in the interval).
BL044 #minor	The number of copies of the minor allele this sample has here (average over all SNP probes in the interval).
BL048 type	The aberration class this sample has here (majority vote over all SNP probes in the interval).
BL048 #major	The number of copies of the major allele this sample has here (average over all SNP probes in the interval).
BL048 #minor	The number of copies of the minor allele this sample has here (average over all SNP probes in the interval).
BL052 type	The aberration class this sample has here (majority vote over all SNP probes in the interval).
BL052 #major	The number of copies of the major allele this sample has here (average over all SNP probes in the interval).
BL052 #minor	The number of copies of the minor allele this sample has here (average over all SNP probes in the interval).
BL061 type	The aberration class this sample has here (majority vote over all SNP probes in the interval).
BL061 #major	The number of copies of the major allele this sample has here (average over all SNP probes in the interval).
BL061 #minor	The number of copies of the minor allele this sample has here (average over all SNP probes in the interval).
BL069 type	The aberration class this sample has here (majority vote over all SNP probes in the interval).
BL069 #major	The number of copies of the major allele this sample has here (average over all SNP probes in the interval).
BL069 #minor	The number of copies of the minor allele this sample has here (average over all SNP probes in the interval).
BL078 type	The aberration class this sample has here (majority vote over all SNP probes in the interval).
BL078 #major	The number of copies of the major allele this sample has here (average over all SNP probes in the interval).
BL078 #minor	The number of copies of the minor allele this sample has here (average over all SNP probes in the interval).
BL080 type	The aberration class this sample has here (majority vote over all SNP probes in the interval).
BL080 #major	The number of copies of the major allele this sample has here (average over all SNP probes in the interval).
BL080 #minor	The number of copies of the minor allele this sample has here (average over all SNP probes in the interval).
BL090 type	The aberration class this sample has here (majority vote over all SNP probes in the interval).
BL090 #major	The number of copies of the major allele this sample has here (average over all SNP probes in the interval).
BL090 #minor	The number of copies of the minor allele this sample has here (average over all SNP probes in the interval).
BL092 type	The aberration class this sample has here (majority vote over all SNP probes in the interval).
BL092 #major	The number of copies of the major allele this sample has here (average over all SNP probes in the interval).
BL092 #minor	The number of copies of the minor allele this sample has here (average over all SNP probes in the interval).
BL096 type	The aberration class this sample has here (majority vote over all SNP probes in the interval).
BL096 #major	The number of copies of the major allele this sample has here (average over all SNP probes in the interval).
BL096 #minor	The number of copies of the minor allele this sample has here (average over all SNP probes in the interval).
BL100 type	The aberration class this sample has here (majority vote over all SNP probes in the interval).
BL100 #major	The number of copies of the major allele this sample has here (average over all SNP probes in the interval).
BL100 #minor	The number of copies of the minor allele this sample has here (average over all SNP probes in the interval).
BL105 type	The aberration class this sample has here (majority vote over all SNP probes in the interval).
BL105 #major	The number of copies of the major allele this sample has here (average over all SNP probes in the interval).
BL105 #minor	The number of copies of the minor allele this sample has here (average over all SNP probes in the interval).
BL108 type	The aberration class this sample has here (majority vote over all SNP probes in the interval).
BL108 #major	The number of copies of the major allele this sample has here (average over all SNP probes in the interval).
BL108 #minor	The number of copies of the minor allele this sample has here (average over all SNP probes in the interval).
BL112 type	The aberration class this sample has here (majority vote over all SNP probes in the interval).
BL112 #major	The number of copies of the major allele this sample has here (average over all SNP probes in the interval).
BL112 #minor	The number of copies of the minor allele this sample has here (average over all SNP probes in the interval).
BL113 type	The aberration class this sample has here (majority vote over all SNP probes in the interval).
BL113 #major	The number of copies of the major allele this sample has here (average over all SNP probes in the interval).
BL113 #minor	The number of copies of the minor allele this sample has here (average over all SNP probes in the interval).
BL117 type	The aberration class this sample has here (majority vote over all SNP probes in the interval).
BL117 #major	The number of copies of the major allele this sample has here (average over all SNP probes in the interval).
BL117 #minor	The number of copies of the minor allele this sample has here (average over all SNP probes in the interval).
BL121 type	The aberration class this sample has here (majority vote over all SNP probes in the interval).
BL121 #major	The number of copies of the major allele this sample has here (average over all SNP probes in the interval).
BL121 #minor	The number of copies of the minor allele this sample has here (average over all SNP probes in the interval).
BL124 type	The aberration class this sample has here (majority vote over all SNP probes in the interval).
BL124 #major	The number of copies of the major allele this sample has here (average over all SNP probes in the interval).
BL124 #minor	The number of copies of the minor allele this sample has here (average over all SNP probes in the interval).
BL129 type	The aberration class this sample has here (majority vote over all SNP probes in the interval).
BL129 #major	The number of copies of the major allele this sample has here (average over all SNP probes in the interval).
BL129 #minor	The number of copies of the minor allele this sample has here (average over all SNP probes in the interval).
BL136 type	The aberration class this sample has here (majority vote over all SNP probes in the interval).
BL136 #major	The number of copies of the major allele this sample has here (average over all SNP probes in the interval).
BL136 #minor	The number of copies of the minor allele this sample has here (average over all SNP probes in the interval).
BL140 type	The aberration class this sample has here (majority vote over all SNP probes in the interval).
BL140 #major	The number of copies of the major allele this sample has here (average over all SNP probes in the interval).
BL140 #minor	The number of copies of the minor allele this sample has here (average over all SNP probes in the interval).
BL141 type	The aberration class this sample has here (majority vote over all SNP probes in the interval).
BL141 #major	The number of copies of the major allele this sample has here (average over all SNP probes in the interval).
BL141 #minor	The number of copies of the minor allele this sample has here (average over all SNP probes in the interval).
BL142 type	The aberration class this sample has here (majority vote over all SNP probes in the interval).
BL142 #major	The number of copies of the major allele this sample has here (average over all SNP probes in the interval).
BL142 #minor	The number of copies of the minor allele this sample has here (average over all SNP probes in the interval).
BL147 type	The aberration class this sample has here (majority vote over all SNP probes in the interval).
BL147 #major	The number of copies of the major allele this sample has here (average over all SNP probes in the interval).
BL147 #minor	The number of copies of the minor allele this sample has here (average over all SNP probes in the interval).
BL153 type	The aberration class this sample has here (majority vote over all SNP probes in the interval).
BL153 #major	The number of copies of the major allele this sample has here (average over all SNP probes in the interval).
BL153 #minor	The number of copies of the minor allele this sample has here (average over all SNP probes in the interval).
BL159 type	The aberration class this sample has here (majority vote over all SNP probes in the interval).
BL159 #major	The number of copies of the major allele this sample has here (average over all SNP probes in the interval).
BL159 #minor	The number of copies of the minor allele this sample has here (average over all SNP probes in the interval).
BL160 type	The aberration class this sample has here (majority vote over all SNP probes in the interval).
BL160 #major	The number of copies of the major allele this sample has here (average over all SNP probes in the interval).
BL160 #minor	The number of copies of the minor allele this sample has here (average over all SNP probes in the interval).
BL161 type	The aberration class this sample has here (majority vote over all SNP probes in the interval).
BL161 #major	The number of copies of the major allele this sample has here (average over all SNP probes in the interval).
BL161 #minor	The number of copies of the minor allele this sample has here (average over all SNP probes in the interval).
BL163 type	The aberration class this sample has here (majority vote over all SNP probes in the interval).
BL163 #major	The number of copies of the major allele this sample has here (average over all SNP probes in the interval).
BL163 #minor	The number of copies of the minor allele this sample has here (average over all SNP probes in the interval).
BL164 type	The aberration class this sample has here (majority vote over all SNP probes in the interval).
BL164 #major	The number of copies of the major allele this sample has here (average over all SNP probes in the interval).
BL164 #minor	The number of copies of the minor allele this sample has here (average over all SNP probes in the interval).
BL175 type	The aberration class this sample has here (majority vote over all SNP probes in the interval).
BL175 #major	The number of copies of the major allele this sample has here (average over all SNP probes in the interval).
BL175 #minor	The number of copies of the minor allele this sample has here (average over all SNP probes in the interval).
BL176 type	The aberration class this sample has here (majority vote over all SNP probes in the interval).
BL176 #major	The number of copies of the major allele this sample has here (average over all SNP probes in the interval).
BL176 #minor	The number of copies of the minor allele this sample has here (average over all SNP probes in the interval).
BL178 type	The aberration class this sample has here (majority vote over all SNP probes in the interval).
BL178 #major	The number of copies of the major allele this sample has here (average over all SNP probes in the interval).
BL178 #minor	The number of copies of the minor allele this sample has here (average over all SNP probes in the interval).
BL179 type	The aberration class this sample has here (majority vote over all SNP probes in the interval).
BL179 #major	The number of copies of the major allele this sample has here (average over all SNP probes in the interval).
BL179 #minor	The number of copies of the minor allele this sample has here (average over all SNP probes in the interval).
BL194 type	The aberration class this sample has here (majority vote over all SNP probes in the interval).
BL194 #major	The number of copies of the major allele this sample has here (average over all SNP probes in the interval).
BL194 #minor	The number of copies of the minor allele this sample has here (average over all SNP probes in the interval).
BL198 type	The aberration class this sample has here (majority vote over all SNP probes in the interval).
BL198 #major	The number of copies of the major allele this sample has here (average over all SNP probes in the interval).
BL198 #minor	The number of copies of the minor allele this sample has here (average over all SNP probes in the interval).
BL200 type	The aberration class this sample has here (majority vote over all SNP probes in the interval).
BL200 #major	The number of copies of the major allele this sample has here (average over all SNP probes in the interval).
BL200 #minor	The number of copies of the minor allele this sample has here (average over all SNP probes in the interval).
BL207 type	The aberration class this sample has here (majority vote over all SNP probes in the interval).
BL207 #major	The number of copies of the major allele this sample has here (average over all SNP probes in the interval).
BL207 #minor	The number of copies of the minor allele this sample has here (average over all SNP probes in the interval).
BL216 type	The aberration class this sample has here (majority vote over all SNP probes in the interval).
BL216 #major	The number of copies of the major allele this sample has here (average over all SNP probes in the interval).
BL216 #minor	The number of copies of the minor allele this sample has here (average over all SNP probes in the interval).
BL217 type	The aberration class this sample has here (majority vote over all SNP probes in the interval).
BL217 #major	The number of copies of the major allele this sample has here (average over all SNP probes in the interval).
BL217 #minor	The number of copies of the minor allele this sample has here (average over all SNP probes in the interval).
BL219 type	The aberration class this sample has here (majority vote over all SNP probes in the interval).
BL219 #major	The number of copies of the major allele this sample has here (average over all SNP probes in the interval).
BL219 #minor	The number of copies of the minor allele this sample has here (average over all SNP probes in the interval).
BL220 type	The aberration class this sample has here (majority vote over all SNP probes in the interval).
BL220 #major	The number of copies of the major allele this sample has here (average over all SNP probes in the interval).
BL220 #minor	The number of copies of the minor allele this sample has here (average over all SNP probes in the interval).
BL222 type	The aberration class this sample has here (majority vote over all SNP probes in the interval).
BL222 #major	The number of copies of the major allele this sample has here (average over all SNP probes in the interval).
BL222 #minor	The number of copies of the minor allele this sample has here (average over all SNP probes in the interval).
BL225 type	The aberration class this sample has here (majority vote over all SNP probes in the interval).
BL225 #major	The number of copies of the major allele this sample has here (average over all SNP probes in the interval).
BL225 #minor	The number of copies of the minor allele this sample has here (average over all SNP probes in the interval).
BL227 type	The aberration class this sample has here (majority vote over all SNP probes in the interval).
BL227 #major	The number of copies of the major allele this sample has here (average over all SNP probes in the interval).
BL227 #minor	The number of copies of the minor allele this sample has here (average over all SNP probes in the interval).
BL229 type	The aberration class this sample has here (majority vote over all SNP probes in the interval).
BL229 #major	The number of copies of the major allele this sample has here (average over all SNP probes in the interval).
BL229 #minor	The number of copies of the minor allele this sample has here (average over all SNP probes in the interval).
BL234 type	The aberration class this sample has here (majority vote over all SNP probes in the interval).
BL234 #major	The number of copies of the major allele this sample has here (average over all SNP probes in the interval).
BL234 #minor	The number of copies of the minor allele this sample has here (average over all SNP probes in the interval).
BL237 type	The aberration class this sample has here (majority vote over all SNP probes in the interval).
BL237 #major	The number of copies of the major allele this sample has here (average over all SNP probes in the interval).
BL237 #minor	The number of copies of the minor allele this sample has here (average over all SNP probes in the interval).
BL240 type	The aberration class this sample has here (majority vote over all SNP probes in the interval).
BL240 #major	The number of copies of the major allele this sample has here (average over all SNP probes in the interval).
BL240 #minor	The number of copies of the minor allele this sample has here (average over all SNP probes in the interval).
BL246 type	The aberration class this sample has here (majority vote over all SNP probes in the interval).
BL246 #major	The number of copies of the major allele this sample has here (average over all SNP probes in the interval).
BL246 #minor	The number of copies of the minor allele this sample has here (average over all SNP probes in the interval).
BL255 type	The aberration class this sample has here (majority vote over all SNP probes in the interval).
BL255 #major	The number of copies of the major allele this sample has here (average over all SNP probes in the interval).
BL255 #minor	The number of copies of the minor allele this sample has here (average over all SNP probes in the interval).
BL266 type	The aberration class this sample has here (majority vote over all SNP probes in the interval).
BL266 #major	The number of copies of the major allele this sample has here (average over all SNP probes in the interval).
BL266 #minor	The number of copies of the minor allele this sample has here (average over all SNP probes in the interval).
BL268 type	The aberration class this sample has here (majority vote over all SNP probes in the interval).
BL268 #major	The number of copies of the major allele this sample has here (average over all SNP probes in the interval).
BL268 #minor	The number of copies of the minor allele this sample has here (average over all SNP probes in the interval).
BL272 type	The aberration class this sample has here (majority vote over all SNP probes in the interval).
BL272 #major	The number of copies of the major allele this sample has here (average over all SNP probes in the interval).
BL272 #minor	The number of copies of the minor allele this sample has here (average over all SNP probes in the interval).
BL273 type	The aberration class this sample has here (majority vote over all SNP probes in the interval).
BL273 #major	The number of copies of the major allele this sample has here (average over all SNP probes in the interval).
BL273 #minor	The number of copies of the minor allele this sample has here (average over all SNP probes in the interval).
BL274 type	The aberration class this sample has here (majority vote over all SNP probes in the interval).
BL274 #major	The number of copies of the major allele this sample has here (average over all SNP probes in the interval).
BL274 #minor	The number of copies of the minor allele this sample has here (average over all SNP probes in the interval).
BL282 type	The aberration class this sample has here (majority vote over all SNP probes in the interval).
BL282 #major	The number of copies of the major allele this sample has here (average over all SNP probes in the interval).
BL282 #minor	The number of copies of the minor allele this sample has here (average over all SNP probes in the interval).

## Sheet: BL CNAs
Recurrent somatic copy number alterations in 72 paediatric Burkitt or B-AL patients with available SNP samples
location	chromosome	cytoband	GISTIC CNA	type	GISTIC class	FDR	FDR.residual	interval	GISTIC region	region start pos	region end pos	GISTIC CI	75%-CI start pos	75%-CI end pos	GISTIC MCR peak	cytoband for peak start pos	cytoband for peak end pos	narrow peak (MCR) start pos	narrow peak (MCR) end pos	Genes	#genes	RefSeq genes	other genes	COSMIC Cancer Gene Census	VDJ region? (masked in plots)	aggregation over 72 SNP samples	amplification	#samples	avg. probe-level amp freq.	gain	#samples	avg. probe-level gain freq.	normal	#samples	avg. probe-level normal freq.	LOH	#samples	avg. probe-level LOH freq.	deletion	#samples	avg. probe-level del freq.	loss	#samples	avg. probe-level loss freq.	gain or amp.	#samples	avg. probe-level amp freq.	focal-level amp freq. by Gistic	arm-level amp freq. by Gistic
	(desc...)	(desc...)		(desc...)	(desc...)	(desc...)	(desc...)			(desc...)	(desc...)		(desc...)	(desc...)		(desc...)	(desc...)	(desc...)	(desc...)		(desc...)	(desc...)	(desc...)	(desc...)	(desc...)			(desc...)	(desc...)		(desc...)	(desc...)		(desc...)	(desc...)		(desc...)	(desc...)		(desc...)	(desc...)		(desc...)	(desc...)		(desc...)	(desc...)	(desc...)	(desc...)
	13	13q31.3		amp	Peak	3.7159e-10	1.8123e-09			85464541	98015609		91483184	91521737		13q31.3	13q31.3	91486342	91520022		1	GPC5		GPC5	FALSE			6.83333	0.0949074		6.08333	0.0844907		59	0.819444		0	0		0	0		0.0833333	0.00115741		12.9167	0.179398	0.180556
	1	1q21.3		amp	Peak	3.6633e-09	6.4683e-09			121422748	213739657		150627374	150807278		1q21.3	1q21.3	150636419	150806175		5	CTSK, CTSS, ENSA, GOLPH3L, HORMAD1			FALSE			0.981818	0.0136364		20	0.277778		50.0182	0.694697		0	0		0	0		1	0.0138889		20.9818	0.291414	0.291667
	10	10q11.21		amp	Peak	1.384e-07	1.384e-07			38450343	42382132		41736870	42186684		10q11.21	10q11.21	41744882	41803907		0				FALSE			4.6	0.0638889		5	0.0694444		60.4	0.838889		0	0		0	0		2	0.0277778		9.6	0.133333	0.138889
	13	13q34		del	Peak	4.9343e-05	4.9343e-05			99342320	114364328		99993470	114364328		13q32.3	13q34	105029919	113931210		115	ABHD13, ADPRHL1, ANKRD10, ARGLU1, ARHGEF7, ARHGEF7-AS1, ARHGEF7-AS2, ATP11A, ATP11A-AS1, ATP11AUN, ATP4B, BIVM, BIVM-ERCC5, CARS2, CCDC168, CDC16, CHAMP1, COL4A1, COL4A2, COL4A2-AS1, COL4A2-AS2, CUL4A, DAOA, DAOA-AS1, DCUN1D2, EFNB2, ERCC5, F10, F10-AS1, F7, FAM155A, FAM155A-IT1, FGF14, FGF14-AS1, FGF14-AS2, FGF14-IT1, GAS6, GAS6-AS1, GAS6-AS2, GGACT, GRK1, GRTP1, GRTP1-AS1, ING1, IRS2, ITGBL1, K…		ERCC5	FALSE			0.0167589	0.000232762		0.496583	0.00689699		62.7227	0.871149		0	0		0	0		8.76391	0.121721		0.513342	0.00712975	0
	11	11q11		amp	Peak	5.3746e-05	5.3746e-05			50517098	55261072		50709230	54597350		11p11.12	11q11	50738328	54593401		0				FALSE			1	0.0138889		8.4	0.116667		60.6	0.841667		0	0		0	0		2	0.0277778		9.4	0.130556	0.138889
	12	12q11		amp	Peak	5.3746e-05	5.3746e-05			34353345	38105377		34628254	37761395		12p11.1	12q11	34648337	37751482		0				FALSE			2	0.0277778		8.86667	0.123148		59.7333	0.82963		0	0		0	0		1.4	0.0194444		10.8667	0.150926	0.152778
	8	8p23.1		del	Peak	7.2614e-05	7.2614e-05			11414656	11515754		11481864	11502047		8p23.1	8p23.1	11486465	11498311		1	BLK			FALSE			0	0		1	0.0138889		64.25	0.892361		0	0		1.875	0.0260417		4.875	0.0677083		1	0.0138889	0.0138889
	12	12p13.31		del	Peak	7.2614e-05	7.2614e-05			9709741	9781794		9722761	9754671		12p13.31	12p13.31	9723910	9754626		2	CD69, CLECL1			FALSE			0	0		4	0.0555556		61.1	0.848611		0	0		1.95	0.0270833		4.95	0.06875		4	0.0555556	0.0555556
	11	11q24.1		del	Peak	0.00013046	0.00013046			119161981	135086622		122651668	122676042		11q24.1	11q24.1	122654601	122673345		1	UBASH3B			FALSE			0	0		1	0.0138889		64.2	0.891667		0	0		0.8	0.0111111		6	0.0833333		1	0.0138889	0.0138889
	6	6q27		del	Peak	4.9343e-05	0.00018926			74858011	170805979		167111256	167136047		6q27	6q27	167113019	167135988		1	CCR6			FALSE			0	0		1	0.0138889		62.2	0.863889		0	0		0	0		8.8	0.122222		1	0.0138889	0.0138889
	5	5p11		amp	Peak	0.00081476	0.00081476			46162460	50401305		46138356	50301662		5p11	5q11.1	46162460	50268963		0				FALSE			1	0.0138889		6.625	0.0920139		63.375	0.880208		0	0		1	0.0138889		0	0		7.625	0.105903	0.111111
	6	6q11.1		amp	Peak	0.00081476	0.00081476			61079908	61677113		61079908	61513351		6q11.1	6q11.1	61088181	61487401		0				FALSE			1	0.0138889		6.92	0.0961111		64.08	0.89		0	0		0	0		0	0		7.92	0.11	0.111111
	7	7q11.21		amp	Peak	0.00081476	0.00081476			57779300	63057250		62712355	62933039		7q11.21	7q11.21	62717067	62915549		0				FALSE			2	0.0277778		5.77778	0.0802469		63.1111	0.876543		0	0		0	0		1.11111	0.0154321		7.77778	0.108025	0.111111
	17	17q11.1		amp	Peak	0.00081476	0.00081476			22430684	27256424		22585396	27117802		17p11.2	17q11.1	22610858	27107359		1	LOC105371703			FALSE			1	0.0138889		6.92	0.0961111		63.08	0.876111		0	0		0	0		1	0.0138889		7.92	0.11	0.111111
	20	20q11.1		amp	Peak	0.00081476	0.00081476			26145713	31301964		30323788	31217264		20q11.1	20q11.21	30351472	31216462		0				FALSE			0	0		8.33333	0.115741		62.6667	0.87037		0	0		1	0.0138889		0	0		8.33333	0.115741	0.125
	1	1p36.12		del	Peak	0.0016572	0.0016572			22392499	23790820		23518797	23617414		1p36.12	1p36.11	23519075	23616311		3	E2F2, ID3, LOC101928163		ID3	FALSE			0	0		0.918919	0.0127628		63.1351	0.876877		2	0.0277778		0	0		5.94595	0.0825826		0.918919	0.0127628	0.0138889
	7	7q32.3		amp	Peak	1.4349e-05	0.0020064			79866663	159345973		132090989	132099201		7q32.3	7q32.3	132095497	132098733		0				FALSE			0	0		12.3333	0.171296		59.6667	0.828704		0	0		0	0		0	0		12.3333	0.171296	0.180556
	6	6q14.3		del	Peak	4.9343e-05	0.0031452			74858011	170805979		76166388	105963463		6q14.1	6q21	80656768	90477049		113	AKIRIN2, ANKRD6, ASCC3, BACH2, BCKDHB, BVES, BVES-AS1, C6orf163, CASC6, CASP8AP2, CCNC, CEP162, CFAP206, CGA, CNR1, COQ3, CYB5R4, DOPEY1, ELOVL4, EPHA7, FAM46A, FAXC, FBXL4, FHL5, FUT9, GABRR1, GABRR2, GJA10, GJB7, GPR63, GRIK2, HACE1, HMGN3, HMGN3-AS1, HTR1B, HTR1E, IBTK, IRAK1BP1, KLHL32, LCA5, LCAL1, LIN28B, LIN28B-AS1, LINC01526, LINC01590, LINC01611, LINC01621, LINC02535, LINC02540, LINC0254…		CCNC, EPHA7	FALSE			0	0		0.326232	0.004531		64.7075	0.898715		0	0		0	0		6.9663	0.0967542		0.326232	0.004531	0.0138889
	11	11q22.3		amp	Peak	0.012364	0.012364			101724096	112516529		96884634	115438199		11q21	11q23.3	107551905	108463593		128	AASDHPPT, ACAT1, ALG9, ALKBH8, ANGPTL5, ANKK1, ARHGAP20, ARHGAP42, ATM, BCO2, BIRC2, BIRC3, BTG4, C11orf1, C11orf52, C11orf53, C11orf65, C11orf71, C11orf87, C11orf88, CADM1, CARD16, CARD17, CARD18, CASP1, CASP4, CASP5, CEP126, CFAP300, CLDN25, CNTN5, COLCA1, COLCA2, CRYAB, CUL5, CWF19L2, DCUN1D5, DDI1, DDX10, DIXDC1, DLAT, DRD2, DYNC2H1, ELMOD1, EXPH5, FDX1, FDXACB1, GRIA4, GUCY1A2, HSPB2, HSPB2-…		ATM, BIRC3, DDX10, POU2AF1, SDHD, ZBTB16	FALSE			0.862309	0.0119765		3.89718	0.0541275		67.1927	0.933232		0	0		0	0		0.047843	0.000664486		4.75949	0.066104	0.0694444
	13	13q32.1		amp	Peak	2.7315e-06	0.022258			85464541	98015609		95800538	96053209		13q32.1	13q32.1	95801873	96038551		1	UGGT2			FALSE			3.98485	0.0553451		3	0.0416667		62.0152	0.861322		0	0		0	0		3	0.0416667		6.98485	0.0970118	0.0972222
	1	1p11.2		amp	Peak	0.0033921	0.023422			121422748	213739657		121422748	143645804		1p11.2	1q21.1	121429349	143415090		0				FALSE			0.933333	0.012963		5.8	0.0805556		64.2667	0.892593		0	0		0	0		1	0.0138889		6.73333	0.0935185	0.0833333
	7	7q22.3		amp	Peak	5.3746e-05	0.026526			79866663	159345973		80315797	141919367		7q21.11	7q34	103586461	110632370		505	AASS, ABCB1, ABCB4, ACHE, ACTL6B, ADAM22, ADCK2, AGBL3, AGFG2, AGK, AHCYL2, AKAP9, AKR1B1, AKR1B10, AKR1B15, AKR1D1, ALKBH4, ANKIB1, ANKRD7, AP1S1, AP4M1, ARF5, ARMC10, ARPC1A, ARPC1B, ASB15, ASB4, ASNS, ASZ1, ATP5MF, ATP5MF-PTCD1, ATP6V0A4, ATP6V1F, ATXN7L1, AZGP1, BAIAP2L1, BCAP29, BET1, BHLHA15, BMT2, BPGM, BRAF, BRI3, BUD31, C7orf43, C7orf55-LUC7L2, C7orf61, C7orf66, C7orf77, CACNA2D1, CADPS2…	TRP-AGG2-3, TRR-CCT4-1, TRW-CCA5-1	AKAP9, BRAF, CDK6, CREB3L2, CUX1, GRM3, KIAA1549, MET, POT1, SMO, SND1, TRIM24, TRRAP	FALSE			1.02706	0.0142648		8.53176	0.118497		62.2098	0.864025		0	0		0.0189932	0.000263795		0.212384	0.00294978		9.55882	0.132761	0.138889
	2	2p22.3		del	Peak	0.028804	0.028804			33476566	33481610		33475239	33479717		2p22.3	2p22.3	33476566	33479055		1	RASGRP3			FALSE			0	0		0	0		68.25	0.947917		0	0		1	0.0138889		2.75	0.0381944		0	0	0
	14	14q11.2		del	Peak	0.028804	0.028804			22473901	22503828		22473630	22501271		14q11.2	14q11.2	22473901	22497676		21	LOC105370401	TRA, TRAJ40, TRAJ41, TRAJ42, TRAJ43, TRAJ44, TRAJ45, TRAJ46, TRAJ47, TRAJ48, TRAJ49, TRAJ50, TRAJ52, TRAJ53, TRAJ54, TRAJ56, TRAJ57, TRAJ58, TRAJ59, TRAJ61	TRA	FALSE			0	0		4.05263	0.0562865		64.0526	0.88962		0	0		0.947368	0.0131579		2.94737	0.0409357		4.05263	0.0562865	0.0555556
	20	20q13.31		del	Peak	0.028804	0.028804			57469048	57490786		57468710	57483942		20q13.31	20q13.31	57469048	57483670		0				FALSE			0	0		0	0		68.1579	0.946637		0	0		0.947368	0.0131579		2.89474	0.0402047		0	0	0
	3	3q29		amp	Peak	0.047021	0.047021			196806450	196850763		196792339	196834580		3q29	3q29	196806450	196829971		1	PAK2			FALSE			0.833333	0.0115741		4	0.0555556		66.1667	0.918981		0	0		0	0		1	0.0138889		4.83333	0.0671296	0.0694444
	14	14q11.2		amp	Peak	0.047021	0.047021			22297220	22434469		22296947	22426883		14q11.2	14q11.2	22297220	22418739		7	LOC105370401	TRA, TRAV39, TRAV40, TRAV41, TRD, TRDV2	TRA, TRD	FALSE			0	0		5.95745	0.0827423		65.3404	0.907506		0	0		0	0		0.702128	0.00975177		5.95745	0.0827423	0.0833333
	19	19q11		amp	Peak	0.047021	0.047021			27752516	27767118		27747663	27761222		19q11	19q11	27752516	27755833		0				FALSE			0.666667	0.00925926		3.66667	0.0509259		67.6667	0.939815		0	0		0	0		0	0		4.33333	0.0601852	0.0694444
	19	19q13.41		amp	Peak	0.047021	0.047021			53008868	53063375		53006447	53059014		19q13.41	19q13.41	53008868	53054495		2	ERVV-1, ERVV-2			FALSE			0	0		5.9	0.0819444		65.1	0.904167		0	0		0	0		1	0.0138889		5.9	0.0819444	0.0833333
	3	3q21.1		del	Peak	0.076782	0.076782			122558459	122594864		104664846	144085197		3q13.11	3q24	122558459	122588072		344	A4GNT, ABHD10, ABTB1, ACAD11, ACAD9, ACKR4, ACPP, ADCY5, ADPRH, ALCAM, ALDH1L1, ALDH1L1-AS1, ALDH1L1-AS2, ALG1L, ALG1L2, AMOTL2, ANAPC13, ARGFX, ARHGAP31, ARHGAP31-AS1, ARMC8, ASTE1, ATG3, ATP1B3, ATP2C1, ATP6V1A, ATR, B4GALT4, B4GALT4-AS1, BBX, BFSP2, BFSP2-AS1, BOC, BPESC1, BTLA, C3orf22, C3orf30, C3orf36, C3orf52, C3orf56, C3orf58, C3orf85, CASR, CBLB, CCDC14, CCDC191, CCDC37-AS1, CCDC54, CCDC…	TRC-GCA6-1, TRC-GCA9-1	ATR, CBLB, CNBP, FOXL2, GATA2, PIK3CB, POLQ, RPN1, STAG1	FALSE			0	0		0.222465	0.00308979		69.6565	0.967452		0	0		0.010389	0.000144292		2.11061	0.029314		0.222465	0.00308979	0
	4	4q35.2		del	Peak	0.076782	0.076782			189843373	190214555		189842437	190214555		4q35.2	4q35.2	189843373	190214555		6	DBET, DUX4, FRG1, FRG1-DT, FRG2, LINC01596			FALSE			0	0		3.6	0.05		64.4667	0.89537		0	0		0	0		3.93333	0.0546296		3.6	0.05	0.0555556
	12	12p		amp	Arm	9.88e-10				0	35500000		0	0		12p13.33	12p13.33	0	0		0				FALSE			0.175173	0.00243296		2.97636	0.0413383		68.6266	0.953147		0	0		0.0656719	0.000912109		0.156214	0.00216964		3.15153	0.0437712		0.04
	13	13q		amp	Arm	9.62e-09				17700000	114364328		0	0		13p13	13p13	0	0		0				FALSE			0.592112	0.00822377		2.82011	0.0391681		66.3896	0.922078		0.00296056	4.11189e-05		0.0135613	0.000188351		2.18168	0.0303011		3.41222	0.0473919		0.04
	12	12q		amp	Arm	6.64e-06				35500000	133275309		0	0		12p13.33	12p13.33	0	0		0				FALSE			0.240941	0.00334641		2.51131	0.0348793		69.0662	0.959253		0	0		0.0282976	0.000393022		0.15324	0.00212834		2.75225	0.0382257		0.04
	1	1q		amp	Arm	0.000111				123400000	248956422		0	0		1p36.33	1p36.33	0	0		0				FALSE			0.628683	0.00873171		11.5367	0.160232		58.7147	0.815481		0.900468	0.0125065		0.00741949	0.000103048		0.212061	0.00294529		12.1654	0.168964		0.04
	10	10p		amp	Arm	0.209				0	39800000		0	0		10p15.3	10p15.3	0	0		0				FALSE			0.00325998	4.52776e-05		1.22528	0.0170178		70.5474	0.979825		0	0		0.00224124	3.11283e-05		0.221815	0.00308076		1.22854	0.017063		0.01
	7	7p		amp	Arm	0.224				0	60100000		0	0		7p22.3	7p22.3	0	0		0				FALSE			0.00110469	1.5343e-05		1.83851	0.0255349		70.0763	0.973282		0	0		0.00105448	1.46456e-05		0.0830028	0.00115282		1.83962	0.0255503		0.01
	7	7q		amp	Arm	0.453				60100000	159345973		0	0		7p22.3	7p22.3	0	0		0				FALSE			0.706908	0.00981816		7.77849	0.108035		63.243	0.878375		0	0		0.0149606	0.000207787		0.256621	0.00356419		8.4854	0.117853		0.01
	10	10q		amp	Arm	0.478				39800000	133797422		0	0		10p15.3	10p15.3	0	0		0				FALSE			0.00467119	6.48776e-05		1.24992	0.0173601		70.5477	0.979829		0	0		0.00958662	0.000133147		0.18813	0.00261291		1.25459	0.0174249		0.01
	1	1p		amp	Arm	0.739				0	123400000		0	0		1p36.33	1p36.33	0	0		0				FALSE			0.0155575	0.000216077		0.115414	0.00160297		70.1559	0.974387		1.1336	0.0157444		0.00705915	9.80437e-05		0.572476	0.00795106		0.130971	0.00181904		0
	2	2p		amp	Arm	0.739				0	93900000		0	0		2p25.3	2p25.3	0	0		0				FALSE			0	0		0.0804801	0.00111778		70.9127	0.984898		0	0		0.0285877	0.000397051		0.978267	0.013587		0.0804801	0.00111778		0
	2	2q		amp	Arm	0.739				93900000	242193529		0	0		2p25.3	2p25.3	0	0		0				FALSE			0	0		0.0735369	0.00102135		71.8508	0.997928		0	0		0.00811936	0.000112769		0.0675226	0.000937813		0.0735369	0.00102135		0
	3	3p		amp	Arm	0.739				0	90900000		0	0		3p26.3	3p26.3	0	0		0				FALSE			0.00188349	2.61596e-05		0.0184714	0.000256547		71.848	0.997889		0	0		0.00188349	2.61596e-05		0.129762	0.00180226		0.0203549	0.000282707		0
	3	3q		amp	Arm	0.739				90900000	198295559		0	0		3p26.3	3p26.3	0	0		0				FALSE			0.000333422	4.63086e-06		0.657575	0.00913299		70.1046	0.973675		0	0		0.00940251	0.00013059		1.22806	0.0170564		0.657909	0.00913762		0
	4	4p		amp	Arm	0.739				0	50000000		0	0		4p16.3	4p16.3	0	0		0				FALSE			0.00446889	6.20679e-05		0.245858	0.00341469		71.6391	0.994988		0	0		0.0446201	0.000619724		0.0659333	0.00091574		0.250327	0.00347676		0
	4	4q		amp	Arm	0.739				50000000	190214555		0	0		4p16.3	4p16.3	0	0		0				FALSE			0.000257976	3.583e-06		0.825723	0.0114684		70.4752	0.978822		0	0		0.00321036	4.45884e-05		0.695646	0.00966175		0.825981	0.011472		0
	5	5p		amp	Arm	0.739				0	48800000		0	0		5p15.33	5p15.33	0	0		0				FALSE			0.00252713	3.5099e-05		0.281106	0.00390425		71.6215	0.994742		0	0		0.00193251	2.68404e-05		0.0929835	0.00129144		0.283633	0.00393935		0
	5	5q		amp	Arm	0.739				48800000	181538259		0	0		5p15.33	5p15.33	0	0		0				FALSE			0.00100549	1.39652e-05		0.0938974	0.00130413		71.8512	0.997934		0	0		0.0149019	0.000206971		0.0389564	0.00054106		0.0949029	0.0013181		0
	6	6p		amp	Arm	0.739				0	59800000		0	0		6p25.3	6p25.3	0	0		0				FALSE			0	0		0.0831002	0.00115417		69.8498	0.970136		1.95027	0.0270871		0.00572875	7.9566e-05		0.111111	0.00154321		0.0831002	0.00115417		0
	6	6q		amp	Arm	0.739				59800000	170805979		0	0		6p25.3	6p25.3	0	0		0				FALSE			0.0619015	0.000859743		0.216513	0.00300713		66.125	0.918403		0	0		0.00658392	9.14434e-05		5.58997	0.0776385		0.278415	0.00386687		0
	8	8p		amp	Arm	0.739				0	45200000		0	0		8p23.3	8p23.3	0	0		0				FALSE			0.00186304	2.58755e-05		0.240219	0.00333638		70.7647	0.982844		0	0		0.0049681	6.90014e-05		0.988201	0.013725		0.242082	0.00336225		0
	8	8q		amp	Arm	0.739				45200000	145138636		0	0		8p23.3	8p23.3	0	0		0				FALSE			0.000442886	6.1512e-06		0.354752	0.00492711		71.6171	0.994681		0	0		0.0105924	0.000147116		0.0171618	0.000238359		0.355195	0.00493326		0
	9	9p		amp	Arm	0.739				0	43000000		0	0		9p24.3	9p24.3	0	0		0				FALSE			0	0		0.0476312	0.000661544		71.7116	0.995994		0	0		0.0268444	0.000372838		0.213926	0.00297119		0.0476312	0.000661544		0
	9	9q		amp	Arm	0.739				43000000	138394717		0	0		9p24.3	9p24.3	0	0		0				FALSE			0	0		0.121719	0.00169055		71.3652	0.991183		0	0		0.00654241	9.08668e-05		0.50658	0.00703584		0.121719	0.00169055		0
	11	11p		amp	Arm	0.739				0	53400000		0	0		11p15.5	11p15.5	0	0		0				FALSE			0.000752861	1.04564e-05		0.717978	0.00997192		71.1962	0.988836		0	0		0.0276049	0.000383401		0.0574684	0.000798172		0.718731	0.00998238		0
	11	11q		amp	Arm	0.739				53400000	135086622		0	0		11p15.5	11p15.5	0	0		0				FALSE			0.188435	0.00261715		2.26583	0.0314698		67.9584	0.943866		0.0099278	0.000137886		0.00970217	0.000134752		1.56775	0.0217744		2.45426	0.034087		0
	14	14q		amp	Arm	0.739				17200000	107043718		0	0		14p13	14p13	0	0		0				FALSE			0.0339392	0.000471378		0.264805	0.00367785		71.5483	0.993727		0	0		0.0131527	0.000182676		0.139755	0.00194105		0.298744	0.00414923		0
	15	15q		amp	Arm	0.739				19000000	101991189		0	0		15p13	15p13	0	0		0				FALSE			0	0		0.168528	0.00234066		71.5813	0.994184		0	0		0.0126053	0.000175074		0.237583	0.00329976		0.168528	0.00234066		0
	16	16p		amp	Arm	0.739				0	36800000		0	0		16p13.3	16p13.3	0	0		0				FALSE			0	0		0.296634	0.00411992		71.3326	0.990731		0	0		0	0		0.37074	0.00514916		0.296634	0.00411992		0
	16	16q		amp	Arm	0.739				36800000	90338345		0	0		16p13.3	16p13.3	0	0		0				FALSE			0	0		0.115563	0.00160504		70.726	0.982305		0.998895	0.0138735		0.00978225	0.000135865		0.149773	0.00208019		0.115563	0.00160504		0
	17	17p		amp	Arm	0.739				0	25100000		0	0		17p13.3	17p13.3	0	0		0				FALSE			0.0647256	0.000898966		0.211194	0.00293325		68.7901	0.955418		1.66811	0.0231682		0.00108204	1.50283e-05		1.2648	0.0175667		0.27592	0.00383222		0
	17	17q		amp	Arm	0.739				25100000	83257441		0	0		17p13.3	17p13.3	0	0		0				FALSE			0.0138009	0.000191679		0.127399	0.00176944		71.4757	0.992717		0	0		0.0128119	0.000177943		0.37033	0.00514348		0.1412	0.00196111		0
	18	18p		amp	Arm	0.739				0	18500000		0	0		18p11.32	18p11.32	0	0		0				FALSE			0	0		0.484848	0.00673401		70.7229	0.982263		0	0		0	0		0.792233	0.0110032		0.484848	0.00673401		0
	18	18q		amp	Arm	0.739				18500000	80373285		0	0		18p11.32	18p11.32	0	0		0				FALSE			0.112107	0.00155704		0.364555	0.00506327		71.1736	0.988523		0	0		0.0118254	0.000164241		0.337883	0.00469282		0.476662	0.0066203		0
	19	19p		amp	Arm	0.739				0	26200000		0	0		19p13.3	19p13.3	0	0		0				FALSE			0.00876777	0.000121775		0.379068	0.00526483		70.3366	0.976897		0	0		0.0648499	0.000900693		1.21074	0.0168159		0.387836	0.00538661		0
	19	19q		amp	Arm	0.739				26200000	58617616		0	0		19p13.3	19p13.3	0	0		0				FALSE			0.00195491	2.71516e-05		0.657096	0.00912633		70.6684	0.981506		0	0		0.0118517	0.000164607		0.6607	0.00917639		0.659051	0.00915348		0
	20	20p		amp	Arm	0.739				0	28100000		0	0		20p13	20p13	0	0		0				FALSE			0.00296537	4.11857e-05		0.196193	0.0027249		71.6929	0.995735		0	0		0.0124354	0.000172714		0.0954659	0.00132591		0.199158	0.00276609		0
	20	20q		amp	Arm	0.739				28100000	64444167		0	0		20p13	20p13	0	0		0				FALSE			0	0		0.228481	0.00317334		71.6956	0.995772		0	0		0.00570479	7.92333e-05		0.0702629	0.000975873		0.228481	0.00317334		0
	21	21q		amp	Arm	0.739				12000000	46709983		0	0		21p13	21p13	0	0		0				FALSE			0	0		0.365581	0.00507752		71.5744	0.994089		0	0		0.00408998	5.68053e-05		0.0559226	0.000776703		0.365581	0.00507752		0
	22	22q		amp	Arm	0.739				15000000	50818468		0	0		22p13	22p13	0	0		0				FALSE			0	0		0.0857806	0.0011914		71.706	0.995917		0	0		0.014584	0.000202556		0.193636	0.00268939		0.0857806	0.0011914		0
	1	1p		del	Arm	0.739				0	123400000		0	0		1p36.33	1p36.33	0	0		0				FALSE			0.0155575	0.000216077		0.115414	0.00160297		70.1559	0.974387		1.1336	0.0157444		0.00705915	9.80437e-05		0.572476	0.00795106		0.130971	0.00181904		0
	1	1q		del	Arm	0.739				123400000	248956422		0	0		1p36.33	1p36.33	0	0		0				FALSE			0.628683	0.00873171		11.5367	0.160232		58.7147	0.815481		0.900468	0.0125065		0.00741949	0.000103048		0.212061	0.00294529		12.1654	0.168964		0.04
	2	2p		del	Arm	0.739				0	93900000		0	0		2p25.3	2p25.3	0	0		0				FALSE			0	0		0.0804801	0.00111778		70.9127	0.984898		0	0		0.0285877	0.000397051		0.978267	0.013587		0.0804801	0.00111778		0
	2	2q		del	Arm	0.739				93900000	242193529		0	0		2p25.3	2p25.3	0	0		0				FALSE			0	0		0.0735369	0.00102135		71.8508	0.997928		0	0		0.00811936	0.000112769		0.0675226	0.000937813		0.0735369	0.00102135		0
	3	3p		del	Arm	0.739				0	90900000		0	0		3p26.3	3p26.3	0	0		0				FALSE			0.00188349	2.61596e-05		0.0184714	0.000256547		71.848	0.997889		0	0		0.00188349	2.61596e-05		0.129762	0.00180226		0.0203549	0.000282707		0
	3	3q		del	Arm	0.739				90900000	198295559		0	0		3p26.3	3p26.3	0	0		0				FALSE			0.000333422	4.63086e-06		0.657575	0.00913299		70.1046	0.973675		0	0		0.00940251	0.00013059		1.22806	0.0170564		0.657909	0.00913762		0
	4	4p		del	Arm	0.739				0	50000000		0	0		4p16.3	4p16.3	0	0		0				FALSE			0.00446889	6.20679e-05		0.245858	0.00341469		71.6391	0.994988		0	0		0.0446201	0.000619724		0.0659333	0.00091574		0.250327	0.00347676		0
	4	4q		del	Arm	0.739				50000000	190214555		0	0		4p16.3	4p16.3	0	0		0				FALSE			0.000257976	3.583e-06		0.825723	0.0114684		70.4752	0.978822		0	0		0.00321036	4.45884e-05		0.695646	0.00966175		0.825981	0.011472		0
	5	5p		del	Arm	0.739				0	48800000		0	0		5p15.33	5p15.33	0	0		0				FALSE			0.00252713	3.5099e-05		0.281106	0.00390425		71.6215	0.994742		0	0		0.00193251	2.68404e-05		0.0929835	0.00129144		0.283633	0.00393935		0
	5	5q		del	Arm	0.739				48800000	181538259		0	0		5p15.33	5p15.33	0	0		0				FALSE			0.00100549	1.39652e-05		0.0938974	0.00130413		71.8512	0.997934		0	0		0.0149019	0.000206971		0.0389564	0.00054106		0.0949029	0.0013181		0
	6	6p		del	Arm	0.739				0	59800000		0	0		6p25.3	6p25.3	0	0		0				FALSE			0	0		0.0831002	0.00115417		69.8498	0.970136		1.95027	0.0270871		0.00572875	7.9566e-05		0.111111	0.00154321		0.0831002	0.00115417		0
	6	6q		del	Arm	0.739				59800000	170805979		0	0		6p25.3	6p25.3	0	0		0				FALSE			0.0619015	0.000859743		0.216513	0.00300713		66.125	0.918403		0	0		0.00658392	9.14434e-05		5.58997	0.0776385		0.278415	0.00386687		0
	7	7p		del	Arm	0.739				0	60100000		0	0		7p22.3	7p22.3	0	0		0				FALSE			0.00110469	1.5343e-05		1.83851	0.0255349		70.0763	0.973282		0	0		0.00105448	1.46456e-05		0.0830028	0.00115282		1.83962	0.0255503		0.01
	7	7q		del	Arm	0.739				60100000	159345973		0	0		7p22.3	7p22.3	0	0		0				FALSE			0.706908	0.00981816		7.77849	0.108035		63.243	0.878375		0	0		0.0149606	0.000207787		0.256621	0.00356419		8.4854	0.117853		0.01
	8	8p		del	Arm	0.739				0	45200000		0	0		8p23.3	8p23.3	0	0		0				FALSE			0.00186304	2.58755e-05		0.240219	0.00333638		70.7647	0.982844		0	0		0.0049681	6.90014e-05		0.988201	0.013725		0.242082	0.00336225		0
	8	8q		del	Arm	0.739				45200000	145138636		0	0		8p23.3	8p23.3	0	0		0				FALSE			0.000442886	6.1512e-06		0.354752	0.00492711		71.6171	0.994681		0	0		0.0105924	0.000147116		0.0171618	0.000238359		0.355195	0.00493326		0
	9	9p		del	Arm	0.739				0	43000000		0	0		9p24.3	9p24.3	0	0		0				FALSE			0	0		0.0476312	0.000661544		71.7116	0.995994		0	0		0.0268444	0.000372838		0.213926	0.00297119		0.0476312	0.000661544		0
	9	9q		del	Arm	0.739				43000000	138394717		0	0		9p24.3	9p24.3	0	0		0				FALSE			0	0		0.121719	0.00169055		71.3652	0.991183		0	0		0.00654241	9.08668e-05		0.50658	0.00703584		0.121719	0.00169055		0
	10	10p		del	Arm	0.739				0	39800000		0	0		10p15.3	10p15.3	0	0		0				FALSE			0.00325998	4.52776e-05		1.22528	0.0170178		70.5474	0.979825		0	0		0.00224124	3.11283e-05		0.221815	0.00308076		1.22854	0.017063		0.01
	10	10q		del	Arm	0.739				39800000	133797422		0	0		10p15.3	10p15.3	0	0		0				FALSE			0.00467119	6.48776e-05		1.24992	0.0173601		70.5477	0.979829		0	0		0.00958662	0.000133147		0.18813	0.00261291		1.25459	0.0174249		0.01
	11	11p		del	Arm	0.739				0	53400000		0	0		11p15.5	11p15.5	0	0		0				FALSE			0.000752861	1.04564e-05		0.717978	0.00997192		71.1962	0.988836		0	0		0.0276049	0.000383401		0.0574684	0.000798172		0.718731	0.00998238		0
	11	11q		del	Arm	0.739				53400000	135086622		0	0		11p15.5	11p15.5	0	0		0				FALSE			0.188435	0.00261715		2.26583	0.0314698		67.9584	0.943866		0.0099278	0.000137886		0.00970217	0.000134752		1.56775	0.0217744		2.45426	0.034087		0
	12	12p		del	Arm	0.739				0	35500000		0	0		12p13.33	12p13.33	0	0		0				FALSE			0.175173	0.00243296		2.97636	0.0413383		68.6266	0.953147		0	0		0.0656719	0.000912109		0.156214	0.00216964		3.15153	0.0437712		0.04
	12	12q		del	Arm	0.739				35500000	133275309		0	0		12p13.33	12p13.33	0	0		0				FALSE			0.240941	0.00334641		2.51131	0.0348793		69.0662	0.959253		0	0		0.0282976	0.000393022		0.15324	0.00212834		2.75225	0.0382257		0.04
	13	13q		del	Arm	0.739				17700000	114364328		0	0		13p13	13p13	0	0		0				FALSE			0.592112	0.00822377		2.82011	0.0391681		66.3896	0.922078		0.00296056	4.11189e-05		0.0135613	0.000188351		2.18168	0.0303011		3.41222	0.0473919		0.04
	14	14q		del	Arm	0.739				17200000	107043718		0	0		14p13	14p13	0	0		0				FALSE			0.0339392	0.000471378		0.264805	0.00367785		71.5483	0.993727		0	0		0.0131527	0.000182676		0.139755	0.00194105		0.298744	0.00414923		0
	15	15q		del	Arm	0.739				19000000	101991189		0	0		15p13	15p13	0	0		0				FALSE			0	0		0.168528	0.00234066		71.5813	0.994184		0	0		0.0126053	0.000175074		0.237583	0.00329976		0.168528	0.00234066		0
	16	16p		del	Arm	0.739				0	36800000		0	0		16p13.3	16p13.3	0	0		0				FALSE			0	0		0.296634	0.00411992		71.3326	0.990731		0	0		0	0		0.37074	0.00514916		0.296634	0.00411992		0
	16	16q		del	Arm	0.739				36800000	90338345		0	0		16p13.3	16p13.3	0	0		0				FALSE			0	0		0.115563	0.00160504		70.726	0.982305		0.998895	0.0138735		0.00978225	0.000135865		0.149773	0.00208019		0.115563	0.00160504		0
	17	17p		del	Arm	0.739				0	25100000		0	0		17p13.3	17p13.3	0	0		0				FALSE			0.0647256	0.000898966		0.211194	0.00293325		68.7901	0.955418		1.66811	0.0231682		0.00108204	1.50283e-05		1.2648	0.0175667		0.27592	0.00383222		0
	17	17q		del	Arm	0.739				25100000	83257441		0	0		17p13.3	17p13.3	0	0		0				FALSE			0.0138009	0.000191679		0.127399	0.00176944		71.4757	0.992717		0	0		0.0128119	0.000177943		0.37033	0.00514348		0.1412	0.00196111		0
	18	18p		del	Arm	0.739				0	18500000		0	0		18p11.32	18p11.32	0	0		0				FALSE			0	0		0.484848	0.00673401		70.7229	0.982263		0	0		0	0		0.792233	0.0110032		0.484848	0.00673401		0
	18	18q		del	Arm	0.739				18500000	80373285		0	0		18p11.32	18p11.32	0	0		0				FALSE			0.112107	0.00155704		0.364555	0.00506327		71.1736	0.988523		0	0		0.0118254	0.000164241		0.337883	0.00469282		0.476662	0.0066203		0
	19	19p		del	Arm	0.739				0	26200000		0	0		19p13.3	19p13.3	0	0		0				FALSE			0.00876777	0.000121775		0.379068	0.00526483		70.3366	0.976897		0	0		0.0648499	0.000900693		1.21074	0.0168159		0.387836	0.00538661		0
	19	19q		del	Arm	0.739				26200000	58617616		0	0		19p13.3	19p13.3	0	0		0				FALSE			0.00195491	2.71516e-05		0.657096	0.00912633		70.6684	0.981506		0	0		0.0118517	0.000164607		0.6607	0.00917639		0.659051	0.00915348		0
	20	20p		del	Arm	0.739				0	28100000		0	0		20p13	20p13	0	0		0				FALSE			0.00296537	4.11857e-05		0.196193	0.0027249		71.6929	0.995735		0	0		0.0124354	0.000172714		0.0954659	0.00132591		0.199158	0.00276609		0
	20	20q		del	Arm	0.739				28100000	64444167		0	0		20p13	20p13	0	0		0				FALSE			0	0		0.228481	0.00317334		71.6956	0.995772		0	0		0.00570479	7.92333e-05		0.0702629	0.000975873		0.228481	0.00317334		0
	21	21q		del	Arm	0.739				12000000	46709983		0	0		21p13	21p13	0	0		0				FALSE			0	0		0.365581	0.00507752		71.5744	0.994089		0	0		0.00408998	5.68053e-05		0.0559226	0.000776703		0.365581	0.00507752		0
	22	22q		del	Arm	0.739				15000000	50818468		0	0		22p13	22p13	0	0		0				FALSE			0	0		0.0857806	0.0011914		71.706	0.995917		0	0		0.014584	0.000202556		0.193636	0.00268939		0.0857806	0.0011914		0
[truncated: 223 more columns]

## Sheet: COSMIC Cancer Census
gene	GeneSymbol	location	Name	EntrezGeneId	GenomeLocation	COSMIC	main	Tier	Hallmark	ChrBand	Somatic	Germline	TumourTypes Somatic	TumourTypes Germline	CancerSyndrome	details	TissueType	MolecularGenetics	RoleInCancer	MutationTypes	TranslocationPartner	OtherGermlineMut	OtherSyndrome	Synonyms	web analysis	detailed analysis with paper links
	AKAP9		A kinase (PRKA) anchor protein (yotiao) 9	10142	7:91940867-92110673			2		21.2	yes		papillary thyroid				E	Dom	fusion	T	BRAF			10142,AKAP350,AKAP450,AKAP9,CG-NAP,ENSG00000127914.16,HYPERION,KIAA0803,LQT11,MU-RMS-40.16A,PPP1R45,PRKA9,Q99996,YOTIAO		https://cancer.sanger.ac.uk/cosmic/gene/analysis?ln=AKAP9
	ATM		ataxia telangiectasia mutated	472	11:108222832-108369099			1	Yes	22.3	yes	yes	T-PLL	leukaemia, lymphoma, medulloblastoma, glioma	ataxia-telangiectasia		L, O	Rec	TSG	D, Mis, N, F, S				472,ATA,ATC,ATD,ATDC,ATM,ENSG00000149311.18,Q13315,TEL1,TELO1		https://cancer.sanger.ac.uk/cosmic/gene/analysis?ln=ATM
	ATR		ATR serine/threonine kinase	545	3:142449237-142578826			1	Yes	23	yes	yes	endometrial, gastric, epithelial ovarian, myeloma	oropharyngeal	familial cutaneous telangiectasia and cancer syndrome		E; L	Dom	TSG	F; Mis		yes	Seckel syndrome 1	545,ATR,ENSG00000175054.14,FRP1,MEC1,Q13535,SCKL,SCKL1		https://cancer.sanger.ac.uk/cosmic/gene/analysis?ln=ATR
	BIRC3		baculoviral IAP repeat-containing 3	330	11:102317495-102337734			1	Yes	22.2	yes		CLL, MALT, MCL, MM				L	Dom	oncogene, TSG, fusion	D, F, N, T, Mis	MALT1			330,API2,BIRC3,ENSG00000023445.13,MALT2,MIHC,Q13489,RNF49,c-IAP2,cIAP2,hiap-1		https://cancer.sanger.ac.uk/cosmic/gene/analysis?ln=BIRC3
	BRAF		v-raf murine sarcoma viral oncogene homolog B1	673	7:140730665-140924928			1	Yes	34	yes		melanoma, colorectal, papillary thyroid, borderline ovarian, NSCLC, cholangiocarcinoma, pilocytic astrocytoma, Spitzoid tumour, pancreas acinar carcinoma, melanocytic nevus, prostate, gastric				E, O	Dom	oncogene, fusion	Mis, T, O	AKAP9, KIAA1549, CEP88, LSM14A, SND1, FCHSD1, SLC45A3, FAM131B, RNF130, CLCN6, MKRN1, GNAI1, AGTRAP	yes	Cardio-facio-cutaneous syndrome	673,BRAF,BRAF1,ENSG00000157764.13		https://cancer.sanger.ac.uk/cosmic/gene/analysis?ln=BRAF
	CBLB		Cas-Br-M (murine) ecotropic retroviral transforming sequence b	868	3:105655461-105869043			1	Yes	13.11	yes		AML				L	Rec	TSG	Mis, S				868,CBLB,Cbl-b,ENSG00000114423.19,Q13191,RNF56		https://cancer.sanger.ac.uk/cosmic/gene/analysis?ln=CBLB
	CCNC		cyclin C	892	6:99542380-99568973			2		16.2	yes		T-ALL				L		TSG	D				892,CCNC,CycC,ENSG00000112237.12,P24863		https://cancer.sanger.ac.uk/cosmic/gene/analysis?ln=CCNC
	CDK6		cyclin-dependent kinase 6	1021	7:92604921-92833917			1	Yes	21.2	yes		ALL				L	Dom	oncogene, fusion	T	MLLT10			1021,CDK6,ENSG00000105810.9,PLSTIRE,Q00534		https://cancer.sanger.ac.uk/cosmic/gene/analysis?ln=CDK6
	CNBP		CCHC-type zinc finger, nucleic acid binding protein	7555	3:129170102-129183910			1	Yes	21.3	yes		aneurysmal bone cyst				M	Dom	TSG, fusion	T	USP6			7555,CNBP,CNBP1,DM2,ENSG00000169714.16,P62633,RNF163,ZCCHC22,ZNF9		https://cancer.sanger.ac.uk/cosmic/gene/analysis?ln=CNBP
	CREB3L2		cAMP responsive element binding protein 3-like 2	64764	7:137874979-138002057			1	Yes	33	yes		fibromyxoid sarcoma				M	Dom	oncogene, fusion	T	FUS			64764,BBF2H7,CREB3L2,ENSG00000182158.14,Q70SY1,TCAG_1951439		https://cancer.sanger.ac.uk/cosmic/gene/analysis?ln=CREB3L2
	CUX1		cut-like homeobox 1	1523	7:101816011-102258233			1	Yes	22.1	yes		endometrial, melanoma, colorectal, AML, MDS, other tumour types				E,L,M,O	Dom	oncogene, TSG	N,F,S,Mis,O,T	CLDN7			1523,CASP,CDP,CDP/Cut,CDP/Cux,CDP1,CUT,CUTL1,CUX,CUX1,Clox,Cux/CDP,ENSG00000257923.10,GOLIM6,P39880		https://cancer.sanger.ac.uk/cosmic/gene/analysis?ln=CUX1
	DDX10		DEAD (Asp-Glu-Ala-Asp) box polypeptide 10	1662	11:108665025-108940930			1	Yes	22.3	yes		AML*				L	Dom	TSG, fusion	T	NUP98			1662,DDX10,Dbp4,ENSG00000178105.9,HRH-J8,Q13206		https://cancer.sanger.ac.uk/cosmic/gene/analysis?ln=DDX10
	EPHA7		EPH receptor A7	2045	6:93240020-93419526			2		16.1	yes		CRC, melanoma				E			Mis				2045,ENSG00000135333.13,EPHA7,Hek11,Q15375		https://cancer.sanger.ac.uk/cosmic/gene/analysis?ln=EPHA7
	ERCC5		excision repair cross-complementing rodent repair deficiency, complementation group 5 (xeroderma pigmentosum, complementation group G (Cockayne syndrome))	100533467	13:102844844-102876001			1	Yes	33.1		yes		skin basal cell, skin squamous cell, melanoma	xeroderma pigmentosum (G)		E	Rec	TSG	Mis, N, F				100533467,ENSG00000134899.19,ERCC5,ERCM2,P28715,XPGC		https://cancer.sanger.ac.uk/cosmic/gene/analysis?ln=ERCC5
	FOXL2		forkhead box L2	668	3:138944224-138947140			1		22.3	yes		granulosa-cell tumour of the ovary				O	Dom	oncogene, TSG	Mis		yes	Blepharophimosis, ptosis and epicanthus inversus Types I, II; Premature ovarian failure type III	668,BPES,BPES1,ENSG00000183770.5,FOXL2,P58012		https://cancer.sanger.ac.uk/cosmic/gene/analysis?ln=FOXL2
	GATA2		GATA binding protein 2	2624	3:128479427-128493185			1		21.3	yes		AML (CML blast transformation)				L	Dom	oncogene	Mis				2624,ENSG00000179348.11,GATA2,NFE1B,P23769		https://cancer.sanger.ac.uk/cosmic/gene/analysis?ln=GATA2
	GPC5		glypican 5	2262	13:91398607-92867237			2		31.3	yes		lung adenocarcinoma				E		TSG	D				2262,ENSG00000179399.14,GPC5,P78333		https://cancer.sanger.ac.uk/cosmic/gene/analysis?ln=GPC5
	GRM3		glutamate metabotropic receptor 3	2913	7:86643914-86864884			2		21.12	yes		melanoma, oral SCC				E		oncogene	Mis, A				2913,ENSG00000198822.10,GPRC1C,GRM3,MGLUR3,Q14832,mGlu3		https://cancer.sanger.ac.uk/cosmic/gene/analysis?ln=GRM3
	ID3		inhibitor of DNA binding 3, HLH protein	3399	1:23557918-23559794			2		36.12	yes		Burkitt lymphoma				L		TSG	Mis, N				3399,ENSG00000117318.8,HEIR-1,ID3,Q02535,bHLHb25		https://cancer.sanger.ac.uk/cosmic/gene/analysis?ln=ID3
	KIAA1549		KIAA1549	57670	7:138837525-138981318			2		34	yes		pilocytic astrocytoma				O	Dom	fusion	T	BRAF			57670,ENSG00000122778.9,KIAA1549,Q9HCM3		https://cancer.sanger.ac.uk/cosmic/gene/analysis?ln=KIAA1549
	MET		met proto-oncogene (hepatocyte growth factor receptor)	4233	7:116672405-116796342			1		31.2	yes		papillary renal, head-neck squamous cell	papillary renal	familial papillary renal cancer		E	Dom	oncogene	Mis				4233,DFNB97,ENSG00000105976.14,HGFR,MET,P08581,RCCP2		https://cancer.sanger.ac.uk/cosmic/gene/analysis?ln=MET
	PIK3CB		phosphatidylinositol-4,5-bisphosphate 3-kinase catalytic subunit beta	5291	3:138652699-138759359			1	Yes	22.3	yes		SCC, NSCLC				E		oncogene	Mis				5291,ENSG00000051382.8,P42338,PIK3C1,PIK3CB		https://cancer.sanger.ac.uk/cosmic/gene/analysis?ln=PIK3CB
	POLQ		DNA polymerase theta	10721	3:121431431-121546006			1		13.33	yes	yes	oral SCC	breast cancer			E		oncogene, TSG	Mis				10721,ENSG00000051341.13,O75417,POLH,POLQ		https://cancer.sanger.ac.uk/cosmic/gene/analysis?ln=POLQ
	POT1		protection of telomeres 1	25913	7:124822386-124929981			1	Yes	31.33	yes		CLL				L	Dom	TSG	Mis, N				25913,DKFZp586D211,ENSG00000128513.14,POT1,Q9NUX5,hPot1		https://cancer.sanger.ac.uk/cosmic/gene/analysis?ln=POT1
	POU2AF1		POU domain, class 2, associating factor 1 (OBF1)	5450	11:111352252-111379692			1	Yes	23.1	yes		NHL				L	Dom	oncogene, fusion	T	BCL6			5450,BOB1,ENSG00000110777.11,OBF1,POU2AF1,Q16633		https://cancer.sanger.ac.uk/cosmic/gene/analysis?ln=POU2AF1
	RPN1		ribophorin I	6184	3:128619970-128650849			1		21.3	yes		AML				L	Dom	fusion	T	MECOM			6184,ENSG00000163902.11,OST1,P04843,RPN1		https://cancer.sanger.ac.uk/cosmic/gene/analysis?ln=RPN1
	SDHD		succinate dehydrogenase complex, subunit D, integral membrane protein	6392	11:112086773-112095794			1		23.1		yes		paraganglioma, pheochromocytoma	familial paraganglioma		O	Rec	TSG	Mis, N, F, S				6392,ENSG00000204370.10,O14521,PGL,PGL1,SDHD,cybS		https://cancer.sanger.ac.uk/cosmic/gene/analysis?ln=SDHD
	SMO		smoothened homolog (Drosophila)	6608	7:129188872-129213545			1		32.1	yes		skin basal cell				E	Dom	oncogene	Mis				6608,ENSG00000128602.9,FZD11,Q99835,SMO,SMOH		https://cancer.sanger.ac.uk/cosmic/gene/analysis?ln=SMO
	SND1		staphylococcal nuclease and tudor domain containing 1	27044	7:127652180-128092607			1		32.1	yes		pancreas acinar carcinoma				E	Dom	oncogene, fusion	T	BRAF			27044,ENSG00000197157.10,Q7KZF4,SND1,TDRD11,p100		https://cancer.sanger.ac.uk/cosmic/gene/analysis?ln=SND1
	STAG1		stromal antigen 1	10274	3:136336233-136752368			2		22.3	yes		colorectal cancer, AML				E, L		TSG	Mis, N				10274,ENSG00000118007.12,Q8WVM7,SA-1,SA1,SCC3A,STAG1		https://cancer.sanger.ac.uk/cosmic/gene/analysis?ln=STAG1
	TRA		T cell receptor alpha locus	6955	14:-			1		11.2	yes		T-ALL				L	Dom	fusion	T	ATL,OLIG2, MYC, TCL1A, TCL6, MTCP1, TCL6					https://cancer.sanger.ac.uk/cosmic/gene/analysis?ln=TRA
	TRD		T cell receptor delta locus	6964	14:-			1		11.2	yes		T-cell leukaemia				L	Dom	fusion	T	TAL1, HOX11, TLX1, LMO1, LMO2, RANBP17					https://cancer.sanger.ac.uk/cosmic/gene/analysis?ln=TRD
	TRIM24		tripartite motif containing 24	8805	7:138460334-138589993			1		34	yes		APL				L	Dom	oncogene, TSG, fusion	T	RARA			8805,ENSG00000122779.17,O15164,RNF82,TIF1,TIF1A,TRIM24,Tif1a,hTIF1		https://cancer.sanger.ac.uk/cosmic/gene/analysis?ln=TRIM24
	TRRAP		transformation/transcription domain-associated protein	8295	7:98878490-99013243			1		22.1	yes		melanoma				E	Dom	oncogene	Mis				8295,ENSG00000196367.13,PAF400,Q9Y4A5,TR-AP,TRRAP,Tra1		https://cancer.sanger.ac.uk/cosmic/gene/analysis?ln=TRRAP
	ZBTB16		zinc finger and BTB domain containing 16	7704	11:114059593-114250676			1	Yes	23.2	yes		APL				L	Dom	TSG, fusion	T	RARA			7704,ENSG00000109906.13,PLZF,Q05516,ZBTB16,ZNF145		https://cancer.sanger.ac.uk/cosmic/gene/analysis?ln=ZBTB16
