# Supplementary material for: Clinical relevance of molecular characteristics in Burkitt lymphoma differs according to age
Source: Nat Commun. 2022 Jul 6;13:3881. doi: 10.1038/s41467-022-31355-8 (PMC9259584; doi:10.1038/s41467-022-31355-8)
Supplement: Supplementary file 10 — Supplementary Dataset 7 [file 41467_2022_31355_MOESM10_ESM.xlsx]

## Sheet: explanations and metadata
ASCAT CNs for genes / column explanations:
gene
gene symbol	Gene symbol.
gene ID	NCBI/Entrez gene ID.
description	NCBI gene description by [GCF_000001405.38_GRCh38.p12_genomic_d201904.gff].
location
chromosome	The chromosome on which this gene is located.
cytoband	The cytoband on which this gene is located.
cyto start BP	The cytoband start BP.
cyto end BP	The cytoband end BP.
start BP	The hg38 start position of this gene on this chromosome.
end BP	The hg38 end position of this gene on this chromosome.
strand	Strand of transcription of this gene.
aggregation over 72 SNP samples
amplification
#samples	The average number of all samples in this CNA interval passing ASCAT QC and showing an amplification here.
avg. probe-level amp freq.	The subcohort frequency showing an amplification here (computed based on all samples passing ASCAT QC, averaged over all SNP probes in the interval).
gain
#samples	The average number of all samples in this CNA interval passing ASCAT QC and showing a gain here.
avg. probe-level gain freq.	The subcohort frequency showing a gain here (computed based on all samples passing ASCAT QC, averaged over all SNP probes in the interval).
normal
#samples	The average number of all samples in this CNA interval passing ASCAT QC having normal copy number here.
avg. probe-level normal freq.	The subcohort frequency having normal copy number here (computed based on all samples passing ASCAT QC, averaged over all SNP probes in the interval).
LOH
#samples	The average number of all samples in this CNA interval passing ASCAT QC and showing loss of heterozygosity here.
avg. probe-level LOH freq.	The subcohort frequency showing a loss of heterozygosity here (computed based on all samples passing ASCAT QC, averaged over all SNP probes in the interval).
deletion
#samples	The average number of all samples in this CNA interval passing ASCAT QC and showing a deletion here.
avg. probe-level del freq.	The subcohort frequency showing a deletion here (computed based on all samples passing ASCAT QC, averaged over all SNP probes in the interval).
loss
#samples	The average number of all samples in this CNA interval passing ASCAT QC and showing a (double) loss here.
avg. probe-level loss freq.	The subcohort frequency showing a (double) loss here (computed based on all samples passing ASCAT QC, averaged over all SNP probes in the interval).
gain or amp.
#samples	The average number of all samples in this CNA interval passing ASCAT QC and showing an amplification or a gain here.
avg. probe-level amp/gain freq.	The subcohort frequency showing an amplification or a gain here (computed based on all samples passing ASCAT QC, averaged over all SNP probes in the interval).
LOH, del, loss
#samples	The average number of all samples in this CNA interval passing ASCAT QC and showing a loss, deletion or LOH here.
avg. probe-level del/loss/LOH freq.	The subcohort frequency showing a deletion, loss or LOH here (computed based on all samples passing ASCAT QC, averaged over all SNP probes in the interval).
samples
BL002 type	The aberration class this sample has here (majority vote over all SNP probes in the interval). This is a ploidy-aware classification, so for a quadroploid sample, 4 copies are normal and not a gain/amp. It is also autosomal aware, so 0 copies of a Y chromosome in males is also normal. (Assuming that the available sample gender annotation is correct.)
BL002 #major	The number of copies of the major allele this sample has here (average over all SNP probes in the interval).
BL002 #minor	The number of copies of the minor allele this sample has here (average over all SNP probes in the interval).
BL005 type	The aberration class this sample has here (majority vote over all SNP probes in the interval). This is a ploidy-aware classification, so for a quadroploid sample, 4 copies are normal and not a gain/amp. It is also autosomal aware, so 0 copies of a Y chromosome in males is also normal. (Assuming that the available sample gender annotation is correct.)
BL005 #major	The number of copies of the major allele this sample has here (average over all SNP probes in the interval).
BL005 #minor	The number of copies of the minor allele this sample has here (average over all SNP probes in the interval).
BL009 type	The aberration class this sample has here (majority vote over all SNP probes in the interval). This is a ploidy-aware classification, so for a quadroploid sample, 4 copies are normal and not a gain/amp. It is also autosomal aware, so 0 copies of a Y chromosome in males is also normal. (Assuming that the available sample gender annotation is correct.)
BL009 #major	The number of copies of the major allele this sample has here (average over all SNP probes in the interval).
BL009 #minor	The number of copies of the minor allele this sample has here (average over all SNP probes in the interval).
BL010 type	The aberration class this sample has here (majority vote over all SNP probes in the interval). This is a ploidy-aware classification, so for a quadroploid sample, 4 copies are normal and not a gain/amp. It is also autosomal aware, so 0 copies of a Y chromosome in males is also normal. (Assuming that the available sample gender annotation is correct.)
BL010 #major	The number of copies of the major allele this sample has here (average over all SNP probes in the interval).
BL010 #minor	The number of copies of the minor allele this sample has here (average over all SNP probes in the interval).
BL011 type	The aberration class this sample has here (majority vote over all SNP probes in the interval). This is a ploidy-aware classification, so for a quadroploid sample, 4 copies are normal and not a gain/amp. It is also autosomal aware, so 0 copies of a Y chromosome in males is also normal. (Assuming that the available sample gender annotation is correct.)
BL011 #major	The number of copies of the major allele this sample has here (average over all SNP probes in the interval).
BL011 #minor	The number of copies of the minor allele this sample has here (average over all SNP probes in the interval).
BL013 type	The aberration class this sample has here (majority vote over all SNP probes in the interval). This is a ploidy-aware classification, so for a quadroploid sample, 4 copies are normal and not a gain/amp. It is also autosomal aware, so 0 copies of a Y chromosome in males is also normal. (Assuming that the available sample gender annotation is correct.)
BL013 #major	The number of copies of the major allele this sample has here (average over all SNP probes in the interval).
BL013 #minor	The number of copies of the minor allele this sample has here (average over all SNP probes in the interval).
BL016 type	The aberration class this sample has here (majority vote over all SNP probes in the interval). This is a ploidy-aware classification, so for a quadroploid sample, 4 copies are normal and not a gain/amp. It is also autosomal aware, so 0 copies of a Y chromosome in males is also normal. (Assuming that the available sample gender annotation is correct.)
BL016 #major	The number of copies of the major allele this sample has here (average over all SNP probes in the interval).
BL016 #minor	The number of copies of the minor allele this sample has here (average over all SNP probes in the interval).
BL021 type	The aberration class this sample has here (majority vote over all SNP probes in the interval). This is a ploidy-aware classification, so for a quadroploid sample, 4 copies are normal and not a gain/amp. It is also autosomal aware, so 0 copies of a Y chromosome in males is also normal. (Assuming that the available sample gender annotation is correct.)
BL021 #major	The number of copies of the major allele this sample has here (average over all SNP probes in the interval).
BL021 #minor	The number of copies of the minor allele this sample has here (average over all SNP probes in the interval).
BL022 type	The aberration class this sample has here (majority vote over all SNP probes in the interval). This is a ploidy-aware classification, so for a quadroploid sample, 4 copies are normal and not a gain/amp. It is also autosomal aware, so 0 copies of a Y chromosome in males is also normal. (Assuming that the available sample gender annotation is correct.)
BL022 #major	The number of copies of the major allele this sample has here (average over all SNP probes in the interval).
BL022 #minor	The number of copies of the minor allele this sample has here (average over all SNP probes in the interval).
BL025 type	The aberration class this sample has here (majority vote over all SNP probes in the interval). This is a ploidy-aware classification, so for a quadroploid sample, 4 copies are normal and not a gain/amp. It is also autosomal aware, so 0 copies of a Y chromosome in males is also normal. (Assuming that the available sample gender annotation is correct.)
BL025 #major	The number of copies of the major allele this sample has here (average over all SNP probes in the interval).
BL025 #minor	The number of copies of the minor allele this sample has here (average over all SNP probes in the interval).
BL026 type	The aberration class this sample has here (majority vote over all SNP probes in the interval). This is a ploidy-aware classification, so for a quadroploid sample, 4 copies are normal and not a gain/amp. It is also autosomal aware, so 0 copies of a Y chromosome in males is also normal. (Assuming that the available sample gender annotation is correct.)
BL026 #major	The number of copies of the major allele this sample has here (average over all SNP probes in the interval).
BL026 #minor	The number of copies of the minor allele this sample has here (average over all SNP probes in the interval).
BL029 type	The aberration class this sample has here (majority vote over all SNP probes in the interval). This is a ploidy-aware classification, so for a quadroploid sample, 4 copies are normal and not a gain/amp. It is also autosomal aware, so 0 copies of a Y chromosome in males is also normal. (Assuming that the available sample gender annotation is correct.)
BL029 #major	The number of copies of the major allele this sample has here (average over all SNP probes in the interval).
BL029 #minor	The number of copies of the minor allele this sample has here (average over all SNP probes in the interval).
BL030 type	The aberration class this sample has here (majority vote over all SNP probes in the interval). This is a ploidy-aware classification, so for a quadroploid sample, 4 copies are normal and not a gain/amp. It is also autosomal aware, so 0 copies of a Y chromosome in males is also normal. (Assuming that the available sample gender annotation is correct.)
BL030 #major	The number of copies of the major allele this sample has here (average over all SNP probes in the interval).
BL030 #minor	The number of copies of the minor allele this sample has here (average over all SNP probes in the interval).
BL034 type	The aberration class this sample has here (majority vote over all SNP probes in the interval). This is a ploidy-aware classification, so for a quadroploid sample, 4 copies are normal and not a gain/amp. It is also autosomal aware, so 0 copies of a Y chromosome in males is also normal. (Assuming that the available sample gender annotation is correct.)
BL034 #major	The number of copies of the major allele this sample has here (average over all SNP probes in the interval).
BL034 #minor	The number of copies of the minor allele this sample has here (average over all SNP probes in the interval).
BL037 type	The aberration class this sample has here (majority vote over all SNP probes in the interval). This is a ploidy-aware classification, so for a quadroploid sample, 4 copies are normal and not a gain/amp. It is also autosomal aware, so 0 copies of a Y chromosome in males is also normal. (Assuming that the available sample gender annotation is correct.)
BL037 #major	The number of copies of the major allele this sample has here (average over all SNP probes in the interval).
BL037 #minor	The number of copies of the minor allele this sample has here (average over all SNP probes in the interval).
BL044 type	The aberration class this sample has here (majority vote over all SNP probes in the interval). This is a ploidy-aware classification, so for a quadroploid sample, 4 copies are normal and not a gain/amp. It is also autosomal aware, so 0 copies of a Y chromosome in males is also normal. (Assuming that the available sample gender annotation is correct.)
BL044 #major	The number of copies of the major allele this sample has here (average over all SNP probes in the interval).
BL044 #minor	The number of copies of the minor allele this sample has here (average over all SNP probes in the interval).
BL048 type	The aberration class this sample has here (majority vote over all SNP probes in the interval). This is a ploidy-aware classification, so for a quadroploid sample, 4 copies are normal and not a gain/amp. It is also autosomal aware, so 0 copies of a Y chromosome in males is also normal. (Assuming that the available sample gender annotation is correct.)
BL048 #major	The number of copies of the major allele this sample has here (average over all SNP probes in the interval).
BL048 #minor	The number of copies of the minor allele this sample has here (average over all SNP probes in the interval).
BL052 type	The aberration class this sample has here (majority vote over all SNP probes in the interval). This is a ploidy-aware classification, so for a quadroploid sample, 4 copies are normal and not a gain/amp. It is also autosomal aware, so 0 copies of a Y chromosome in males is also normal. (Assuming that the available sample gender annotation is correct.)
BL052 #major	The number of copies of the major allele this sample has here (average over all SNP probes in the interval).
BL052 #minor	The number of copies of the minor allele this sample has here (average over all SNP probes in the interval).
BL061 type	The aberration class this sample has here (majority vote over all SNP probes in the interval). This is a ploidy-aware classification, so for a quadroploid sample, 4 copies are normal and not a gain/amp. It is also autosomal aware, so 0 copies of a Y chromosome in males is also normal. (Assuming that the available sample gender annotation is correct.)
BL061 #major	The number of copies of the major allele this sample has here (average over all SNP probes in the interval).
BL061 #minor	The number of copies of the minor allele this sample has here (average over all SNP probes in the interval).
BL069 type	The aberration class this sample has here (majority vote over all SNP probes in the interval). This is a ploidy-aware classification, so for a quadroploid sample, 4 copies are normal and not a gain/amp. It is also autosomal aware, so 0 copies of a Y chromosome in males is also normal. (Assuming that the available sample gender annotation is correct.)
BL069 #major	The number of copies of the major allele this sample has here (average over all SNP probes in the interval).
BL069 #minor	The number of copies of the minor allele this sample has here (average over all SNP probes in the interval).
BL078 type	The aberration class this sample has here (majority vote over all SNP probes in the interval). This is a ploidy-aware classification, so for a quadroploid sample, 4 copies are normal and not a gain/amp. It is also autosomal aware, so 0 copies of a Y chromosome in males is also normal. (Assuming that the available sample gender annotation is correct.)
BL078 #major	The number of copies of the major allele this sample has here (average over all SNP probes in the interval).
BL078 #minor	The number of copies of the minor allele this sample has here (average over all SNP probes in the interval).
BL080 type	The aberration class this sample has here (majority vote over all SNP probes in the interval). This is a ploidy-aware classification, so for a quadroploid sample, 4 copies are normal and not a gain/amp. It is also autosomal aware, so 0 copies of a Y chromosome in males is also normal. (Assuming that the available sample gender annotation is correct.)
BL080 #major	The number of copies of the major allele this sample has here (average over all SNP probes in the interval).
BL080 #minor	The number of copies of the minor allele this sample has here (average over all SNP probes in the interval).
BL090 type	The aberration class this sample has here (majority vote over all SNP probes in the interval). This is a ploidy-aware classification, so for a quadroploid sample, 4 copies are normal and not a gain/amp. It is also autosomal aware, so 0 copies of a Y chromosome in males is also normal. (Assuming that the available sample gender annotation is correct.)
BL090 #major	The number of copies of the major allele this sample has here (average over all SNP probes in the interval).
BL090 #minor	The number of copies of the minor allele this sample has here (average over all SNP probes in the interval).
BL092 type	The aberration class this sample has here (majority vote over all SNP probes in the interval). This is a ploidy-aware classification, so for a quadroploid sample, 4 copies are normal and not a gain/amp. It is also autosomal aware, so 0 copies of a Y chromosome in males is also normal. (Assuming that the available sample gender annotation is correct.)
BL092 #major	The number of copies of the major allele this sample has here (average over all SNP probes in the interval).
BL092 #minor	The number of copies of the minor allele this sample has here (average over all SNP probes in the interval).
BL096 type	The aberration class this sample has here (majority vote over all SNP probes in the interval). This is a ploidy-aware classification, so for a quadroploid sample, 4 copies are normal and not a gain/amp. It is also autosomal aware, so 0 copies of a Y chromosome in males is also normal. (Assuming that the available sample gender annotation is correct.)
BL096 #major	The number of copies of the major allele this sample has here (average over all SNP probes in the interval).
BL096 #minor	The number of copies of the minor allele this sample has here (average over all SNP probes in the interval).
BL100 type	The aberration class this sample has here (majority vote over all SNP probes in the interval). This is a ploidy-aware classification, so for a quadroploid sample, 4 copies are normal and not a gain/amp. It is also autosomal aware, so 0 copies of a Y chromosome in males is also normal. (Assuming that the available sample gender annotation is correct.)
BL100 #major	The number of copies of the major allele this sample has here (average over all SNP probes in the interval).
BL100 #minor	The number of copies of the minor allele this sample has here (average over all SNP probes in the interval).
BL105 type	The aberration class this sample has here (majority vote over all SNP probes in the interval). This is a ploidy-aware classification, so for a quadroploid sample, 4 copies are normal and not a gain/amp. It is also autosomal aware, so 0 copies of a Y chromosome in males is also normal. (Assuming that the available sample gender annotation is correct.)
BL105 #major	The number of copies of the major allele this sample has here (average over all SNP probes in the interval).
BL105 #minor	The number of copies of the minor allele this sample has here (average over all SNP probes in the interval).
BL108 type	The aberration class this sample has here (majority vote over all SNP probes in the interval). This is a ploidy-aware classification, so for a quadroploid sample, 4 copies are normal and not a gain/amp. It is also autosomal aware, so 0 copies of a Y chromosome in males is also normal. (Assuming that the available sample gender annotation is correct.)
BL108 #major	The number of copies of the major allele this sample has here (average over all SNP probes in the interval).
BL108 #minor	The number of copies of the minor allele this sample has here (average over all SNP probes in the interval).
BL112 type	The aberration class this sample has here (majority vote over all SNP probes in the interval). This is a ploidy-aware classification, so for a quadroploid sample, 4 copies are normal and not a gain/amp. It is also autosomal aware, so 0 copies of a Y chromosome in males is also normal. (Assuming that the available sample gender annotation is correct.)
BL112 #major	The number of copies of the major allele this sample has here (average over all SNP probes in the interval).
BL112 #minor	The number of copies of the minor allele this sample has here (average over all SNP probes in the interval).
BL113 type	The aberration class this sample has here (majority vote over all SNP probes in the interval). This is a ploidy-aware classification, so for a quadroploid sample, 4 copies are normal and not a gain/amp. It is also autosomal aware, so 0 copies of a Y chromosome in males is also normal. (Assuming that the available sample gender annotation is correct.)
BL113 #major	The number of copies of the major allele this sample has here (average over all SNP probes in the interval).
BL113 #minor	The number of copies of the minor allele this sample has here (average over all SNP probes in the interval).
BL117 type	The aberration class this sample has here (majority vote over all SNP probes in the interval). This is a ploidy-aware classification, so for a quadroploid sample, 4 copies are normal and not a gain/amp. It is also autosomal aware, so 0 copies of a Y chromosome in males is also normal. (Assuming that the available sample gender annotation is correct.)
BL117 #major	The number of copies of the major allele this sample has here (average over all SNP probes in the interval).
BL117 #minor	The number of copies of the minor allele this sample has here (average over all SNP probes in the interval).
BL121 type	The aberration class this sample has here (majority vote over all SNP probes in the interval). This is a ploidy-aware classification, so for a quadroploid sample, 4 copies are normal and not a gain/amp. It is also autosomal aware, so 0 copies of a Y chromosome in males is also normal. (Assuming that the available sample gender annotation is correct.)
BL121 #major	The number of copies of the major allele this sample has here (average over all SNP probes in the interval).
BL121 #minor	The number of copies of the minor allele this sample has here (average over all SNP probes in the interval).
BL124 type	The aberration class this sample has here (majority vote over all SNP probes in the interval). This is a ploidy-aware classification, so for a quadroploid sample, 4 copies are normal and not a gain/amp. It is also autosomal aware, so 0 copies of a Y chromosome in males is also normal. (Assuming that the available sample gender annotation is correct.)
BL124 #major	The number of copies of the major allele this sample has here (average over all SNP probes in the interval).
BL124 #minor	The number of copies of the minor allele this sample has here (average over all SNP probes in the interval).
BL129 type	The aberration class this sample has here (majority vote over all SNP probes in the interval). This is a ploidy-aware classification, so for a quadroploid sample, 4 copies are normal and not a gain/amp. It is also autosomal aware, so 0 copies of a Y chromosome in males is also normal. (Assuming that the available sample gender annotation is correct.)
BL129 #major	The number of copies of the major allele this sample has here (average over all SNP probes in the interval).
BL129 #minor	The number of copies of the minor allele this sample has here (average over all SNP probes in the interval).
BL136 type	The aberration class this sample has here (majority vote over all SNP probes in the interval). This is a ploidy-aware classification, so for a quadroploid sample, 4 copies are normal and not a gain/amp. It is also autosomal aware, so 0 copies of a Y chromosome in males is also normal. (Assuming that the available sample gender annotation is correct.)
BL136 #major	The number of copies of the major allele this sample has here (average over all SNP probes in the interval).
BL136 #minor	The number of copies of the minor allele this sample has here (average over all SNP probes in the interval).
BL140 type	The aberration class this sample has here (majority vote over all SNP probes in the interval). This is a ploidy-aware classification, so for a quadroploid sample, 4 copies are normal and not a gain/amp. It is also autosomal aware, so 0 copies of a Y chromosome in males is also normal. (Assuming that the available sample gender annotation is correct.)
BL140 #major	The number of copies of the major allele this sample has here (average over all SNP probes in the interval).
BL140 #minor	The number of copies of the minor allele this sample has here (average over all SNP probes in the interval).
BL141 type	The aberration class this sample has here (majority vote over all SNP probes in the interval). This is a ploidy-aware classification, so for a quadroploid sample, 4 copies are normal and not a gain/amp. It is also autosomal aware, so 0 copies of a Y chromosome in males is also normal. (Assuming that the available sample gender annotation is correct.)
BL141 #major	The number of copies of the major allele this sample has here (average over all SNP probes in the interval).
BL141 #minor	The number of copies of the minor allele this sample has here (average over all SNP probes in the interval).
BL142 type	The aberration class this sample has here (majority vote over all SNP probes in the interval). This is a ploidy-aware classification, so for a quadroploid sample, 4 copies are normal and not a gain/amp. It is also autosomal aware, so 0 copies of a Y chromosome in males is also normal. (Assuming that the available sample gender annotation is correct.)
BL142 #major	The number of copies of the major allele this sample has here (average over all SNP probes in the interval).
BL142 #minor	The number of copies of the minor allele this sample has here (average over all SNP probes in the interval).
BL147 type	The aberration class this sample has here (majority vote over all SNP probes in the interval). This is a ploidy-aware classification, so for a quadroploid sample, 4 copies are normal and not a gain/amp. It is also autosomal aware, so 0 copies of a Y chromosome in males is also normal. (Assuming that the available sample gender annotation is correct.)
BL147 #major	The number of copies of the major allele this sample has here (average over all SNP probes in the interval).
BL147 #minor	The number of copies of the minor allele this sample has here (average over all SNP probes in the interval).
BL153 type	The aberration class this sample has here (majority vote over all SNP probes in the interval). This is a ploidy-aware classification, so for a quadroploid sample, 4 copies are normal and not a gain/amp. It is also autosomal aware, so 0 copies of a Y chromosome in males is also normal. (Assuming that the available sample gender annotation is correct.)
BL153 #major	The number of copies of the major allele this sample has here (average over all SNP probes in the interval).
BL153 #minor	The number of copies of the minor allele this sample has here (average over all SNP probes in the interval).
BL159 type	The aberration class this sample has here (majority vote over all SNP probes in the interval). This is a ploidy-aware classification, so for a quadroploid sample, 4 copies are normal and not a gain/amp. It is also autosomal aware, so 0 copies of a Y chromosome in males is also normal. (Assuming that the available sample gender annotation is correct.)
BL159 #major	The number of copies of the major allele this sample has here (average over all SNP probes in the interval).
BL159 #minor	The number of copies of the minor allele this sample has here (average over all SNP probes in the interval).
BL160 type	The aberration class this sample has here (majority vote over all SNP probes in the interval). This is a ploidy-aware classification, so for a quadroploid sample, 4 copies are normal and not a gain/amp. It is also autosomal aware, so 0 copies of a Y chromosome in males is also normal. (Assuming that the available sample gender annotation is correct.)
BL160 #major	The number of copies of the major allele this sample has here (average over all SNP probes in the interval).
BL160 #minor	The number of copies of the minor allele this sample has here (average over all SNP probes in the interval).
BL161 type	The aberration class this sample has here (majority vote over all SNP probes in the interval). This is a ploidy-aware classification, so for a quadroploid sample, 4 copies are normal and not a gain/amp. It is also autosomal aware, so 0 copies of a Y chromosome in males is also normal. (Assuming that the available sample gender annotation is correct.)
BL161 #major	The number of copies of the major allele this sample has here (average over all SNP probes in the interval).
BL161 #minor	The number of copies of the minor allele this sample has here (average over all SNP probes in the interval).
BL163 type	The aberration class this sample has here (majority vote over all SNP probes in the interval). This is a ploidy-aware classification, so for a quadroploid sample, 4 copies are normal and not a gain/amp. It is also autosomal aware, so 0 copies of a Y chromosome in males is also normal. (Assuming that the available sample gender annotation is correct.)
BL163 #major	The number of copies of the major allele this sample has here (average over all SNP probes in the interval).
BL163 #minor	The number of copies of the minor allele this sample has here (average over all SNP probes in the interval).
BL164 type	The aberration class this sample has here (majority vote over all SNP probes in the interval). This is a ploidy-aware classification, so for a quadroploid sample, 4 copies are normal and not a gain/amp. It is also autosomal aware, so 0 copies of a Y chromosome in males is also normal. (Assuming that the available sample gender annotation is correct.)
BL164 #major	The number of copies of the major allele this sample has here (average over all SNP probes in the interval).
BL164 #minor	The number of copies of the minor allele this sample has here (average over all SNP probes in the interval).
BL175 type	The aberration class this sample has here (majority vote over all SNP probes in the interval). This is a ploidy-aware classification, so for a quadroploid sample, 4 copies are normal and not a gain/amp. It is also autosomal aware, so 0 copies of a Y chromosome in males is also normal. (Assuming that the available sample gender annotation is correct.)
BL175 #major	The number of copies of the major allele this sample has here (average over all SNP probes in the interval).
BL175 #minor	The number of copies of the minor allele this sample has here (average over all SNP probes in the interval).
BL176 type	The aberration class this sample has here (majority vote over all SNP probes in the interval). This is a ploidy-aware classification, so for a quadroploid sample, 4 copies are normal and not a gain/amp. It is also autosomal aware, so 0 copies of a Y chromosome in males is also normal. (Assuming that the available sample gender annotation is correct.)
BL176 #major	The number of copies of the major allele this sample has here (average over all SNP probes in the interval).
BL176 #minor	The number of copies of the minor allele this sample has here (average over all SNP probes in the interval).
BL178 type	The aberration class this sample has here (majority vote over all SNP probes in the interval). This is a ploidy-aware classification, so for a quadroploid sample, 4 copies are normal and not a gain/amp. It is also autosomal aware, so 0 copies of a Y chromosome in males is also normal. (Assuming that the available sample gender annotation is correct.)
BL178 #major	The number of copies of the major allele this sample has here (average over all SNP probes in the interval).
BL178 #minor	The number of copies of the minor allele this sample has here (average over all SNP probes in the interval).
BL179 type	The aberration class this sample has here (majority vote over all SNP probes in the interval). This is a ploidy-aware classification, so for a quadroploid sample, 4 copies are normal and not a gain/amp. It is also autosomal aware, so 0 copies of a Y chromosome in males is also normal. (Assuming that the available sample gender annotation is correct.)
BL179 #major	The number of copies of the major allele this sample has here (average over all SNP probes in the interval).
BL179 #minor	The number of copies of the minor allele this sample has here (average over all SNP probes in the interval).
BL194 type	The aberration class this sample has here (majority vote over all SNP probes in the interval). This is a ploidy-aware classification, so for a quadroploid sample, 4 copies are normal and not a gain/amp. It is also autosomal aware, so 0 copies of a Y chromosome in males is also normal. (Assuming that the available sample gender annotation is correct.)
BL194 #major	The number of copies of the major allele this sample has here (average over all SNP probes in the interval).
BL194 #minor	The number of copies of the minor allele this sample has here (average over all SNP probes in the interval).
BL198 type	The aberration class this sample has here (majority vote over all SNP probes in the interval). This is a ploidy-aware classification, so for a quadroploid sample, 4 copies are normal and not a gain/amp. It is also autosomal aware, so 0 copies of a Y chromosome in males is also normal. (Assuming that the available sample gender annotation is correct.)
BL198 #major	The number of copies of the major allele this sample has here (average over all SNP probes in the interval).
BL198 #minor	The number of copies of the minor allele this sample has here (average over all SNP probes in the interval).
BL200 type	The aberration class this sample has here (majority vote over all SNP probes in the interval). This is a ploidy-aware classification, so for a quadroploid sample, 4 copies are normal and not a gain/amp. It is also autosomal aware, so 0 copies of a Y chromosome in males is also normal. (Assuming that the available sample gender annotation is correct.)
BL200 #major	The number of copies of the major allele this sample has here (average over all SNP probes in the interval).
BL200 #minor	The number of copies of the minor allele this sample has here (average over all SNP probes in the interval).
BL207 type	The aberration class this sample has here (majority vote over all SNP probes in the interval). This is a ploidy-aware classification, so for a quadroploid sample, 4 copies are normal and not a gain/amp. It is also autosomal aware, so 0 copies of a Y chromosome in males is also normal. (Assuming that the available sample gender annotation is correct.)
BL207 #major	The number of copies of the major allele this sample has here (average over all SNP probes in the interval).
BL207 #minor	The number of copies of the minor allele this sample has here (average over all SNP probes in the interval).
BL216 type	The aberration class this sample has here (majority vote over all SNP probes in the interval). This is a ploidy-aware classification, so for a quadroploid sample, 4 copies are normal and not a gain/amp. It is also autosomal aware, so 0 copies of a Y chromosome in males is also normal. (Assuming that the available sample gender annotation is correct.)
BL216 #major	The number of copies of the major allele this sample has here (average over all SNP probes in the interval).
BL216 #minor	The number of copies of the minor allele this sample has here (average over all SNP probes in the interval).
BL217 type	The aberration class this sample has here (majority vote over all SNP probes in the interval). This is a ploidy-aware classification, so for a quadroploid sample, 4 copies are normal and not a gain/amp. It is also autosomal aware, so 0 copies of a Y chromosome in males is also normal. (Assuming that the available sample gender annotation is correct.)
BL217 #major	The number of copies of the major allele this sample has here (average over all SNP probes in the interval).
BL217 #minor	The number of copies of the minor allele this sample has here (average over all SNP probes in the interval).
BL219 type	The aberration class this sample has here (majority vote over all SNP probes in the interval). This is a ploidy-aware classification, so for a quadroploid sample, 4 copies are normal and not a gain/amp. It is also autosomal aware, so 0 copies of a Y chromosome in males is also normal. (Assuming that the available sample gender annotation is correct.)
BL219 #major	The number of copies of the major allele this sample has here (average over all SNP probes in the interval).
BL219 #minor	The number of copies of the minor allele this sample has here (average over all SNP probes in the interval).
BL220 type	The aberration class this sample has here (majority vote over all SNP probes in the interval). This is a ploidy-aware classification, so for a quadroploid sample, 4 copies are normal and not a gain/amp. It is also autosomal aware, so 0 copies of a Y chromosome in males is also normal. (Assuming that the available sample gender annotation is correct.)
BL220 #major	The number of copies of the major allele this sample has here (average over all SNP probes in the interval).
BL220 #minor	The number of copies of the minor allele this sample has here (average over all SNP probes in the interval).
BL222 type	The aberration class this sample has here (majority vote over all SNP probes in the interval). This is a ploidy-aware classification, so for a quadroploid sample, 4 copies are normal and not a gain/amp. It is also autosomal aware, so 0 copies of a Y chromosome in males is also normal. (Assuming that the available sample gender annotation is correct.)
BL222 #major	The number of copies of the major allele this sample has here (average over all SNP probes in the interval).
BL222 #minor	The number of copies of the minor allele this sample has here (average over all SNP probes in the interval).
BL225 type	The aberration class this sample has here (majority vote over all SNP probes in the interval). This is a ploidy-aware classification, so for a quadroploid sample, 4 copies are normal and not a gain/amp. It is also autosomal aware, so 0 copies of a Y chromosome in males is also normal. (Assuming that the available sample gender annotation is correct.)
BL225 #major	The number of copies of the major allele this sample has here (average over all SNP probes in the interval).
BL225 #minor	The number of copies of the minor allele this sample has here (average over all SNP probes in the interval).
BL227 type	The aberration class this sample has here (majority vote over all SNP probes in the interval). This is a ploidy-aware classification, so for a quadroploid sample, 4 copies are normal and not a gain/amp. It is also autosomal aware, so 0 copies of a Y chromosome in males is also normal. (Assuming that the available sample gender annotation is correct.)
BL227 #major	The number of copies of the major allele this sample has here (average over all SNP probes in the interval).
BL227 #minor	The number of copies of the minor allele this sample has here (average over all SNP probes in the interval).
BL229 type	The aberration class this sample has here (majority vote over all SNP probes in the interval). This is a ploidy-aware classification, so for a quadroploid sample, 4 copies are normal and not a gain/amp. It is also autosomal aware, so 0 copies of a Y chromosome in males is also normal. (Assuming that the available sample gender annotation is correct.)
BL229 #major	The number of copies of the major allele this sample has here (average over all SNP probes in the interval).
BL229 #minor	The number of copies of the minor allele this sample has here (average over all SNP probes in the interval).
BL234 type	The aberration class this sample has here (majority vote over all SNP probes in the interval). This is a ploidy-aware classification, so for a quadroploid sample, 4 copies are normal and not a gain/amp. It is also autosomal aware, so 0 copies of a Y chromosome in males is also normal. (Assuming that the available sample gender annotation is correct.)
BL234 #major	The number of copies of the major allele this sample has here (average over all SNP probes in the interval).
BL234 #minor	The number of copies of the minor allele this sample has here (average over all SNP probes in the interval).
BL237 type	The aberration class this sample has here (majority vote over all SNP probes in the interval). This is a ploidy-aware classification, so for a quadroploid sample, 4 copies are normal and not a gain/amp. It is also autosomal aware, so 0 copies of a Y chromosome in males is also normal. (Assuming that the available sample gender annotation is correct.)
BL237 #major	The number of copies of the major allele this sample has here (average over all SNP probes in the interval).
BL237 #minor	The number of copies of the minor allele this sample has here (average over all SNP probes in the interval).
BL240 type	The aberration class this sample has here (majority vote over all SNP probes in the interval). This is a ploidy-aware classification, so for a quadroploid sample, 4 copies are normal and not a gain/amp. It is also autosomal aware, so 0 copies of a Y chromosome in males is also normal. (Assuming that the available sample gender annotation is correct.)
BL240 #major	The number of copies of the major allele this sample has here (average over all SNP probes in the interval).
BL240 #minor	The number of copies of the minor allele this sample has here (average over all SNP probes in the interval).
BL246 type	The aberration class this sample has here (majority vote over all SNP probes in the interval). This is a ploidy-aware classification, so for a quadroploid sample, 4 copies are normal and not a gain/amp. It is also autosomal aware, so 0 copies of a Y chromosome in males is also normal. (Assuming that the available sample gender annotation is correct.)
BL246 #major	The number of copies of the major allele this sample has here (average over all SNP probes in the interval).
BL246 #minor	The number of copies of the minor allele this sample has here (average over all SNP probes in the interval).
BL255 type	The aberration class this sample has here (majority vote over all SNP probes in the interval). This is a ploidy-aware classification, so for a quadroploid sample, 4 copies are normal and not a gain/amp. It is also autosomal aware, so 0 copies of a Y chromosome in males is also normal. (Assuming that the available sample gender annotation is correct.)
BL255 #major	The number of copies of the major allele this sample has here (average over all SNP probes in the interval).
BL255 #minor	The number of copies of the minor allele this sample has here (average over all SNP probes in the interval).
BL266 type	The aberration class this sample has here (majority vote over all SNP probes in the interval). This is a ploidy-aware classification, so for a quadroploid sample, 4 copies are normal and not a gain/amp. It is also autosomal aware, so 0 copies of a Y chromosome in males is also normal. (Assuming that the available sample gender annotation is correct.)
BL266 #major	The number of copies of the major allele this sample has here (average over all SNP probes in the interval).
BL266 #minor	The number of copies of the minor allele this sample has here (average over all SNP probes in the interval).
BL268 type	The aberration class this sample has here (majority vote over all SNP probes in the interval). This is a ploidy-aware classification, so for a quadroploid sample, 4 copies are normal and not a gain/amp. It is also autosomal aware, so 0 copies of a Y chromosome in males is also normal. (Assuming that the available sample gender annotation is correct.)
BL268 #major	The number of copies of the major allele this sample has here (average over all SNP probes in the interval).
BL268 #minor	The number of copies of the minor allele this sample has here (average over all SNP probes in the interval).
BL272 type	The aberration class this sample has here (majority vote over all SNP probes in the interval). This is a ploidy-aware classification, so for a quadroploid sample, 4 copies are normal and not a gain/amp. It is also autosomal aware, so 0 copies of a Y chromosome in males is also normal. (Assuming that the available sample gender annotation is correct.)
BL272 #major	The number of copies of the major allele this sample has here (average over all SNP probes in the interval).
BL272 #minor	The number of copies of the minor allele this sample has here (average over all SNP probes in the interval).
BL273 type	The aberration class this sample has here (majority vote over all SNP probes in the interval). This is a ploidy-aware classification, so for a quadroploid sample, 4 copies are normal and not a gain/amp. It is also autosomal aware, so 0 copies of a Y chromosome in males is also normal. (Assuming that the available sample gender annotation is correct.)
BL273 #major	The number of copies of the major allele this sample has here (average over all SNP probes in the interval).
BL273 #minor	The number of copies of the minor allele this sample has here (average over all SNP probes in the interval).
BL274 type	The aberration class this sample has here (majority vote over all SNP probes in the interval). This is a ploidy-aware classification, so for a quadroploid sample, 4 copies are normal and not a gain/amp. It is also autosomal aware, so 0 copies of a Y chromosome in males is also normal. (Assuming that the available sample gender annotation is correct.)
BL274 #major	The number of copies of the major allele this sample has here (average over all SNP probes in the interval).
BL274 #minor	The number of copies of the minor allele this sample has here (average over all SNP probes in the interval).
BL282 type	The aberration class this sample has here (majority vote over all SNP probes in the interval). This is a ploidy-aware classification, so for a quadroploid sample, 4 copies are normal and not a gain/amp. It is also autosomal aware, so 0 copies of a Y chromosome in males is also normal. (Assuming that the available sample gender annotation is correct.)
BL282 #major	The number of copies of the major allele this sample has here (average over all SNP probes in the interval).
BL282 #minor	The number of copies of the minor allele this sample has here (average over all SNP probes in the interval).

## Sheet: ASCAT CNs for genes
Gene level view of copy numbers in 72 paediatric Burkitt or B-AL patients with available SNP sample
gene	gene symbol	gene ID	description	location	chromosome	cytoband	cyto start BP	cyto end BP	start BP	end BP	strand	aggregation over 72 SNP samples	amplification	#samples	avg. probe-level amp freq.	gain	#samples	avg. probe-level gain freq.	normal	#samples	avg. probe-level normal freq.	LOH	#samples	avg. probe-level LOH freq.	deletion	#samples	avg. probe-level del freq.	loss	#samples	avg. probe-level loss freq.	gain or amp.	#samples	avg. probe-level amp/gain freq.	LOH, del, loss	#samples	avg. probe-level del/loss/LOH freq.	samples	BL002 type	BL002 #major	BL002 #minor	BL005 type	BL005 #major	BL005 #minor	BL009 type	BL009 #major	BL009 #minor	BL010 type	BL010 #major	BL010 #minor
	(desc...)	(desc...)	(desc...)		(desc...)	(desc...)	(desc...)	(desc...)	(desc...)	(desc...)	(desc...)			(desc...)	(desc...)		(desc...)	(desc...)		(desc...)	(desc...)		(desc...)	(desc...)		(desc...)	(desc...)		(desc...)	(desc...)		(desc...)	(desc...)		(desc...)	(desc...)		(desc...)	(desc...)	(desc...)	(desc...)	(desc...)	(desc...)	(desc...)	(desc...)	(desc...)	(desc...)	(desc...)	(desc...)
																																					ploidy	2.04819			1.99985			2.18461			1.99884
																																					purity	0.95			1			1			1
																																					Y call	male			male			female			male
	NBPF8	728841	NBPF member 8		1	1p11.2	120400000	121700000	120415027	120469670	+			1	0.0138889		0	0		71	0.986111		0	0		0	0		0	0		1	0.0138889		0	0		Normal	1	1	Normal	1	1	Amp	4	1	Normal	1	1
	NBPF26	101060684	NBPF member 26		1	1p11.2	120400000	121700000	120805556	120842215	+																											n.a.			n.a.			n.a.			n.a.
	RNVU1-19	101954277	RNA%2C variant U1 small nuclear 19		1	1p11.2	120400000	121700000	120850819	120850985	-																											n.a.			n.a.			n.a.			n.a.
	PPIAL4A	653505	peptidylprolyl isomerase A like 4A		1	1p11.2	120400000	121700000	120889746	120890405	+																											n.a.			n.a.			n.a.			n.a.
	LINC00623	728855	long intergenic non-protein coding RNA 623		1	1p11.2	120400000	121700000	120912238	120955811	+																											n.a.			n.a.			n.a.			n.a.
	RNVU1-4	101954264	RNA%2C variant U1 small nuclear 4		1	1p11.2	120400000	121700000	120942600	120942763	+																											n.a.			n.a.			n.a.			n.a.
	TRNAV-CAC	107985749	NA		1	1p11.2	120400000	121700000	121020729	121020801	-																											n.a.			n.a.			n.a.			n.a.
	FCGR1B	2210	Fc fragment of IgG receptor Ib		1	1p11.2	120400000	121700000	121087345	121097161	+																											n.a.			n.a.			n.a.			n.a.
	FAM72B	653820	family with sequence similarity 72 member B		1	1p11.2	120400000	121700000	121167646	121186896	-																											n.a.			n.a.			n.a.			n.a.
	SRGAP2C	653464	SLIT-ROBO Rho GTPase activating protein 2C		1	1p11.2	120400000	121700000	121184967	121392874	+			1	0.0138889		4.375	0.0607639		65.75	0.913194		0	0		0	0		0.875	0.0121528		5.375	0.0746528		0.875	0.0121528		Normal	1	1	Normal	1	1	Amp	4	1	Normal	1	1
	SRGAP2-AS1	100873165	SRGAP2 antisense RNA 1		1	1p11.2	120400000	121700000	121360156	121397905	-			1	0.0138889		4.375	0.0607639		65.75	0.913194		0	0		0	0		0.875	0.0121528		5.375	0.0746528		0.875	0.0121528		Normal	1	1	Normal	1	1	Amp	4	1	Normal	1	1
	LINC01525	104355292	long intergenic non-protein coding RNA 1525		1	1p12	117200000	120400000	117295466	117321336	+			0	0		1	0.0138889		71	0.986111		0	0		0	0		0	0		1	0.0138889		0	0		Normal	1	1	Normal	1	1	Gain	2	1	Normal	1	1
	MAN1A2	10905	mannosidase alpha class 1A member 2		1	1p12	117200000	120400000	117367393	117528872	+			0	0		1	0.0138889		71	0.986111		0	0		0	0		0	0		1	0.0138889		0	0		Normal	1	1	Normal	1	1	Gain	2	1	Normal	1	1
	LOC100996263	100996263	uncharacterized LOC100996263		1	1p12	117200000	120400000	117596832	117605770	-			0	0		1	0.0138889		71	0.986111		0	0		0	0		0	0		1	0.0138889		0	0		Normal	1	1	Normal	1	1	Gain	2	1	Normal	1	1
	FAM46C	54855	family with sequence similarity 46 member C		1	1p12	117200000	120400000	117605982	117628389	+			0	0		1	0.0138889		71	0.986111		0	0		0	0		0	0		1	0.0138889		0	0		Normal	1	1	Normal	1	1	Gain	2	1	Normal	1	1
	GDAP2	54834	ganglioside induced differentiation associated protein 2		1	1p12	117200000	120400000	117860227	117929679	-			1	0.0138889		0	0		71	0.986111		0	0		0	0		0	0		1	0.0138889		0	0		Normal	1	1	Normal	1	1	Amp	3	1	Normal	1	1
	WDR3	10885	WD repeat domain 3		1	1p12	117200000	120400000	117929749	117960426	+			1	0.0138889		0	0		71	0.986111		0	0		0	0		0	0		1	0.0138889		0	0		Normal	1	1	Normal	1	1	Amp	3	1	Normal	1	1
	SPAG17	200162	sperm associated antigen 17		1	1p12	117200000	120400000	117953595	118185269	-			1	0.0138889		0	0		71	0.986111		0	0		0	0		0	0		1	0.0138889		0	0		Normal	1	1	Normal	1	1	Amp	3	1	Normal	1	1
	TBX15	6913	T-box 15		1	1p12	117200000	120400000	118883043	118989556	-			1	0.0138889		0	0		71	0.986111		0	0		0	0		0	0		1	0.0138889		0	0		Normal	1	1	Normal	1	1	Amp	3	1	Normal	1	1
	LOC105378933	105378933	uncharacterized LOC105378933		1	1p12	117200000	120400000	119000344	119001405	-			1	0.0138889		0	0		71	0.986111		0	0		0	0		0	0		1	0.0138889		0	0		Normal	1	1	Normal	1	1	Amp	3	1	Normal	1	1
	WARS2	10352	tryptophanyl tRNA synthetase 2%2C mitochondrial		1	1p12	117200000	120400000	119031216	119140788	-			1	0.0138889		0	0		71	0.986111		0	0		0	0		0	0		1	0.0138889		0	0		Normal	1	1	Normal	1	1	Amp	3	1	Normal	1	1
	WARS2-IT1	104472716	WARS2 intronic transcript 1		1	1p12	117200000	120400000	119047405	119063287	+			1	0.0138889		0	0		71	0.986111		0	0		0	0		0	0		1	0.0138889		0	0		Normal	1	1	Normal	1	1	Amp	3	1	Normal	1	1
	LOC101929147	101929147	uncharacterized LOC101929147		1	1p12	117200000	120400000	119140396	119275973	+			1	0.0138889		0	0		71	0.986111		0	0		0	0		0	0		1	0.0138889		0	0		Normal	1	1	Normal	1	1	Amp	3	1	Normal	1	1
	LINC01780	105378934	long intergenic non-protein coding RNA 1780		1	1p12	117200000	120400000	119328252	119356182	+			1	0.0138889		0	0		71	0.986111		0	0		0	0		0	0		1	0.0138889		0	0		Normal	1	1	Normal	1	1	Amp	3	1	Normal	1	1
	HAO2	51179	hydroxyacid oxidase 2		1	1p12	117200000	120400000	119361913	119394130	+			1	0.0138889		0	0		71	0.986111		0	0		0	0		0	0		1	0.0138889		0	0		Normal	1	1	Normal	1	1	Amp	3	1	Normal	1	1
	HAO2-IT1	100874270	HAO2 intronic transcript 1		1	1p12	117200000	120400000	119368946	119370331	+			1	0.0138889		0	0		71	0.986111		0	0		0	0		0	0		1	0.0138889		0	0		Normal	1	1	Normal	1	1	Amp	3	1	Normal	1	1
	HSD3B2	3284	hydroxy-delta-5-steroid dehydrogenase%2C 3 beta- and steroid delta-isomerase 2		1	1p12	117200000	120400000	119414931	119423039	+			1	0.0138889		0	0		71	0.986111		0	0		0	0		0	0		1	0.0138889		0	0		Normal	1	1	Normal	1	1	Amp	3	1	Normal	1	1
	HSD3B1	3283	hydroxy-delta-5-steroid dehydrogenase%2C 3 beta- and steroid delta-isomerase 1		1	1p12	117200000	120400000	119507203	119515058	+			1	0.0138889		0	0		71	0.986111		0	0		0	0		0	0		1	0.0138889		0	0		Normal	1	1	Normal	1	1	Amp	3	1	Normal	1	1
	LINC00622	644242	long intergenic non-protein coding RNA 622		1	1p12	117200000	120400000	119597702	119599291	-			0	0		1	0.0138889		71	0.986111		0	0		0	0		0	0		1	0.0138889		0	0		Normal	1	1	Normal	1	1	Gain	2	1	Normal	1	1
	ZNF697	90874	zinc finger protein 697		1	1p12	117200000	120400000	119619377	119648173	-			0	0		1	0.0138889		71	0.986111		0	0		0	0		0	0		1	0.0138889		0	0		Normal	1	1	Normal	1	1	Gain	2	1	Normal	1	1
	PHGDH	26227	phosphoglycerate dehydrogenase		1	1p12	117200000	120400000	119711796	119744226	+			0	0		1	0.0138889		71	0.986111		0	0		0	0		0	0		1	0.0138889		0	0		Normal	1	1	Normal	1	1	Gain	2	1	Normal	1	1
	HMGCS2	3158	3-hydroxy-3-methylglutaryl-CoA synthase 2		1	1p12	117200000	120400000	119747996	119768932	-			0	0		1	0.0138889		71	0.986111		0	0		0	0		0	0		1	0.0138889		0	0		Normal	1	1	Normal	1	1	Gain	2	1	Normal	1	1
	REG4	83998	regenerating family member 4		1	1p12	117200000	120400000	119794018	119811580	-			0	0		1	0.0138889		71	0.986111		0	0		0	0		0	0		1	0.0138889		0	0		Normal	1	1	Normal	1	1	Gain	2	1	Normal	1	1
	NBPF7	343505	NBPF member 7		1	1p12	117200000	120400000	119833730	119844880	-			0	0		1	0.0138889		71	0.986111		0	0		0	0		0	0		1	0.0138889		0	0		Normal	1	1	Normal	1	1	Gain	2	1	Normal	1	1
	ADAM30	11085	ADAM metallopeptidase domain 30		1	1p12	117200000	120400000	119893533	119896524	-			0	0		1	0.0138889		71	0.986111		0	0		0	0		0	0		1	0.0138889		0	0		Normal	1	1	Normal	1	1	Gain	2	1	Normal	1	1
	NOTCH2	4853	notch 2		1	1p12	117200000	120400000	119911553	120069703	-			0.0181818	0.000252525		0.981818	0.0136364		71	0.986111		0	0		0	0		0	0		1	0.0138889		0	0		Normal	1	1	Normal	1	1	Gain	2.03636	1	Normal	1	1
	SEC22B	9554	SEC22 homolog B%2C vesicle trafficking protein (gene/pseudogene)		1	1p12	117200000	120400000	120155942	120176521	-			1	0.0138889		0	0		71	0.986111		0	0		0	0		0	0		1	0.0138889		0	0		Normal	1	1	Normal	1	1	Amp	4	1	Normal	1	1
	VANGL1	81839	VANGL planar cell polarity protein 1		1	1p13.1	115500000	117200000	115641953	115698224	+			0	0		0	0		72	1		0	0		0	0		0	0		0	0		0	0		Normal	1	1	Normal	1	1	Normal	1	1	Normal	1	1
	CASQ2	845	calsequestrin 2		1	1p13.1	115500000	117200000	115700003	115768805	-			0	0		0	0		72	1		0	0		0	0		0	0		0	0		0	0		Normal	1	1	Normal	1	1	Normal	1	1	Normal	1	1
	NHLH2	4808	nescient helix-loop-helix 2		1	1p13.1	115500000	117200000	115830777	115841126	-			0	0		0	0		72	1		0	0		0	0		0	0		0	0		0	0		Normal	1	1	Normal	1	1	Normal	1	1	Normal	1	1
	LINC01649	101928995	long intergenic non-protein coding RNA 1649		1	1p13.1	115500000	117200000	115919376	115925908	+			0	0		0	0		72	1		0	0		0	0		0	0		0	0		0	0		Normal	1	1	Normal	1	1	Normal	1	1	Normal	1	1
	LOC101928977	101928977	uncharacterized LOC101928977		1	1p13.1	115500000	117200000	115922573	115977276	-			0	0		0	0		72	1		0	0		0	0		0	0		0	0		0	0		Normal	1	1	Normal	1	1	Normal	1	1	Normal	1	1
	SLC22A15	55356	solute carrier family 22 member 15		1	1p13.1	115500000	117200000	115976498	116070054	+			0	0		0	0		72	1		0	0		0	0		0	0		0	0		0	0		Normal	1	1	Normal	1	1	Normal	1	1	Normal	1	1
	MAB21L3	126868	mab-21 like 3		1	1p13.1	115500000	117200000	116111401	116135240	+			0	0		0	0		72	1		0	0		0	0		0	0		0	0		0	0		Normal	1	1	Normal	1	1	Normal	1	1	Normal	1	1
	ATP1A1	476	ATPase Na+/K+ transporting subunit alpha 1		1	1p13.1	115500000	117200000	116372986	116410259	+			0	0		0	0		72	1		0	0		0	0		0	0		0	0		0	0		Normal	1	1	Normal	1	1	Normal	1	1	Normal	1	1
	ATP1A1-AS1	84852	ATP1A1 antisense RNA 1		1	1p13.1	115500000	117200000	116392865	116418622	-			0	0		0	0		72	1		0	0		0	0		0	0		0	0		0	0		Normal	1	1	Normal	1	1	Normal	1	1	Normal	1	1
	LINC01762	101929023	long intergenic non-protein coding RNA 1762		1	1p13.1	115500000	117200000	116423724	116478826	-			0	0		1	0.0138889		71	0.986111		0	0		0	0		0	0		1	0.0138889		0	0		Normal	1	1	Normal	1	1	Gain	2	1	Normal	1	1
	CD58	965	CD58 molecule		1	1p13.1	115500000	117200000	116500390	116571093	-			0	0		1	0.0138889		71	0.986111		0	0		0	0		0	0		1	0.0138889		0	0		Normal	1	1	Normal	1	1	Gain	2	1	Normal	1	1
	MIR548AC	100616384	microRNA 548ac		1	1p13.1	115500000	117200000	116560024	116560111	-			0	0		1	0.0138889		71	0.986111		0	0		0	0		0	0		1	0.0138889		0	0		Normal	1	1	Normal	1	1	Gain	2	1	Normal	1	1
	IGSF3	3321	immunoglobulin superfamily member 3		1	1p13.1	115500000	117200000	116574398	116667755	-			0	0		1	0.0138889		71	0.986111		0	0		0	0		0	0		1	0.0138889		0	0		Normal	1	1	Normal	1	1	Gain	2	1	Normal	1	1
	MIR320B1	100302117	microRNA 320b-1		1	1p13.1	115500000	117200000	116671749	116671827	+			0	0		1	0.0138889		71	0.986111		0	0		0	0		0	0		1	0.0138889		0	0		Normal	1	1	Normal	1	1	Gain	2	1	Normal	1	1
	C1orf137	388667	chromosome 1 open reading frame 137 (putative)		1	1p13.1	115500000	117200000	116694112	116706603	+			0	0		1	0.0138889		71	0.986111		0	0		0	0		0	0		1	0.0138889		0	0		Normal	1	1	Normal	1	1	Gain	2	1	Normal	1	1
	CD2	914	CD2 molecule		1	1p13.1	115500000	117200000	116754430	116769229	+			0	0		1	0.0138889		71	0.986111		0	0		0	0		0	0		1	0.0138889		0	0		Normal	1	1	Normal	1	1	Gain	2	1	Normal	1	1
	PTGFRN	5738	prostaglandin F2 receptor inhibitor		1	1p13.1	115500000	117200000	116909923	116990358	+			0	0		1	0.0138889		71	0.986111		0	0		0	0		0	0		1	0.0138889		0	0		Normal	1	1	Normal	1	1	Gain	2	1	Normal	1	1
	CD101	9398	CD101 molecule		1	1p13.1	115500000	117200000	116987997	117037481	+			0	0		1	0.0138889		71	0.986111		0	0		0	0		0	0		1	0.0138889		0	0		Normal	1	1	Normal	1	1	Gain	2	1	Normal	1	1
	LOC101929099	101929099	uncharacterized LOC101929099		1	1p13.1	115500000	117200000	117025482	117059490	-			0	0		1	0.0138889		71	0.986111		0	0		0	0		0	0		1	0.0138889		0	0		Normal	1	1	Normal	1	1	Gain	2	1	Normal	1	1
	TTF2	8458	transcription termination factor 2		1	1p13.1	115500000	117200000	117060303	117107453	+			0	0		1	0.0138889		71	0.986111		0	0		0	0		0	0		1	0.0138889		0	0		Normal	1	1	Normal	1	1	Gain	2	1	Normal	1	1
	MIR942	100126331	microRNA 942		1	1p13.1	115500000	117200000	117094643	117094728	+			0	0		1	0.0138889		71	0.986111		0	0		0	0		0	0		1	0.0138889		0	0		Normal	1	1	Normal	1	1	Gain	2	1	Normal	1	1
	TRIM45	80263	tripartite motif containing 45		1	1p13.1	115500000	117200000	117107711	117121789	-			0	0		1	0.0138889		71	0.986111		0	0		0	0		0	0		1	0.0138889		0	0		Normal	1	1	Normal	1	1	Gain	2	1	Normal	1	1
	VTCN1	79679	V-set domain containing T cell activation inhibitor 1		1	1p13.1	115500000	117200000	117143587	117210985	-			0	0		1	0.0138889		71	0.986111		0	0		0	0		0	0		1	0.0138889		0	0		Normal	1	1	Normal	1	1	Gain	2	1	Normal	1	1
	CHI3L2	1117	chitinase 3 like 2		1	1p13.2	111200000	115500000	111227080	111243440	+			0	0		0	0		72	1		0	0		0	0		0	0		0	0		0	0		Normal	1	1	Normal	1	1	Normal	1	1	Normal	1	1
	CHIA	27159	chitinase%2C acidic		1	1p13.2	111200000	115500000	111290852	111320566	+			0	0		0	0		72	1		0	0		0	0		0	0		0	0		0	0		Normal	1	1	Normal	1	1	Normal	1	1	Normal	1	1
	PIFO	128344	primary cilia formation		1	1p13.2	111200000	115500000	111324663	111353017	+			0	0		0	0		72	1		0	0		0	0		0	0		0	0		0	0		Normal	1	1	Normal	1	1	Normal	1	1	Normal	1	1
	OVGP1	5016	oviductal glycoprotein 1		1	1p13.2	111200000	115500000	111414315	111427777	-			0	0		0	0		72	1		0	0		0	0		0	0		0	0		0	0		Normal	1	1	Normal	1	1	Normal	1	1	Normal	1	1
	WDR77	79084	WD repeat domain 77		1	1p13.2	111200000	115500000	111439890	111449308	-			0	0		0	0		72	1		0	0		0	0		0	0		0	0		0	0		Normal	1	1	Normal	1	1	Normal	1	1	Normal	1	1
	ATP5PB	515	ATP synthase peripheral stalk-membrane subunit b		1	1p13.2	111200000	115500000	111449121	111461918	+			0	0		0	0		72	1		0	0		0	0		0	0		0	0		0	0		Normal	1	1	Normal	1	1	Normal	1	1	Normal	1	1
	C1orf162	128346	chromosome 1 open reading frame 162		1	1p13.2	111200000	115500000	111462027	111478512	+			0	0		0	0		72	1		0	0		0	0		0	0		0	0		0	0		Normal	1	1	Normal	1	1	Normal	1	1	Normal	1	1
	TMIGD3	57413	transmembrane and immunoglobulin domain containing 3		1	1p13.2	111200000	115500000	111483348	111564003	-			0	0		0	0		72	1		0	0		0	0		0	0		0	0		0	0		Normal	1	1	Normal	1	1	Normal	1	1	Normal	1	1
	ADORA3	140	adenosine A3 receptor		1	1p13.2	111200000	115500000	111499429	111504121	-			0	0		0	0		72	1		0	0		0	0		0	0		0	0		0	0		Normal	1	1	Normal	1	1	Normal	1	1	Normal	1	1
	RAP1A	5906	RAP1A%2C member of RAS oncogene family		1	1p13.2	111200000	115500000	111542223	111716695	+			0	0		0	0		72	1		0	0		0	0		0	0		0	0		0	0		Normal	1	1	Normal	1	1	Normal	1	1	Normal	1	1
	LINC01160	100129269	long intergenic non-protein coding RNA 1160		1	1p13.2	111200000	115500000	111599007	111608318	-			0	0		0	0		72	1		0	0		0	0		0	0		0	0		0	0		Normal	1	1	Normal	1	1	Normal	1	1	Normal	1	1
	FAM212B	55924	family with sequence similarity 212 member B		1	1p13.2	111200000	115500000	111722064	111755797	-			0	0		0	0		72	1		0	0		0	0		0	0		0	0		0	0		Normal	1	1	Normal	1	1	Normal	1	1	Normal	1	1
	FAM212B-AS1	100506343	FAM212B antisense RNA 1		1	1p13.2	111200000	115500000	111739841	111747798	+			0	0		0	0		72	1		0	0		0	0		0	0		0	0		0	0		Normal	1	1	Normal	1	1	Normal	1	1	Normal	1	1
	LOC101928718	101928718	uncharacterized LOC101928718		1	1p13.2	111200000	115500000	111745317	111755509	-			0	0		0	0		72	1		0	0		0	0		0	0		0	0		0	0		Normal	1	1	Normal	1	1	Normal	1	1	Normal	1	1
	DDX20	11218	DEAD-box helicase 20		1	1p13.2	111200000	115500000	111755568	111767577	+			0	0		0	0		72	1		0	0		0	0		0	0		0	0		0	0		Normal	1	1	Normal	1	1	Normal	1	1	Normal	1	1
	KCND3	3752	potassium voltage-gated channel subfamily D member 3		1	1p13.2	111200000	115500000	111770662	111989577	-			0	0		0	0		72	1		0	0		0	0		0	0		0	0		0	0		Normal	1	1	Normal	1	1	Normal	1	1	Normal	1	1
	KCND3-IT1	100874295	KCND3 intronic transcript 1		1	1p13.2	111200000	115500000	111853762	111856905	-			0	0		0	0		72	1		0	0		0	0		0	0		0	0		0	0		Normal	1	1	Normal	1	1	Normal	1	1	Normal	1	1
	KCND3-AS1	100873995	KCND3 antisense RNA 1		1	1p13.2	111200000	115500000	111909657	111910930	+			0	0		0	0		72	1		0	0		0	0		0	0		0	0		0	0		Normal	1	1	Normal	1	1	Normal	1	1	Normal	1	1
	LINC01750	643355	long intergenic non-protein coding RNA 1750		1	1p13.2	111200000	115500000	111990536	111998842	+			0	0		0	0		72	1		0	0		0	0		0	0		0	0		0	0		Normal	1	1	Normal	1	1	Normal	1	1	Normal	1	1
	CTTNBP2NL	55917	CTTNBP2 N-terminal like		1	1p13.2	111200000	115500000	112391085	112461164	+			0	0		0	0		72	1		0	0		0	0		0	0		0	0		0	0		Normal	1	1	Normal	1	1	Normal	1	1	Normal	1	1
	MIR4256	100422976	microRNA 4256		1	1p13.2	111200000	115500000	112461770	112461833	-			0	0		0	0		72	1		0	0		0	0		0	0		0	0		0	0		Normal	1	1	Normal	1	1	Normal	1	1	Normal	1	1
	WNT2B	7482	Wnt family member 2B		1	1p13.2	111200000	115500000	112466541	112521288	+			0	0		0	0		72	1		0	0		0	0		0	0		0	0		0	0		Normal	1	1	Normal	1	1	Normal	1	1	Normal	1	1
	ST7L	54879	suppression of tumorigenicity 7 like		1	1p13.2	111200000	115500000	112517444	112619881	-			0	0		0	0		72	1		0	0		0	0		0	0		0	0		0	0		Normal	1	1	Normal	1	1	Normal	1	1	Normal	1	1
	CAPZA1	829	capping actin protein of muscle Z-line alpha subunit 1		1	1p13.2	111200000	115500000	112619453	112671619	+			0	0		0	0		72	1		0	0		0	0		0	0		0	0		0	0		Normal	1	1	Normal	1	1	Normal	1	1	Normal	1	1
	MOV10	4343	Mov10 RISC complex RNA helicase		1	1p13.2	111200000	115500000	112674312	112702377	+			0	0		0	0		72	1		0	0		0	0		0	0		0	0		0	0		Normal	1	1	Normal	1	1	Normal	1	1	Normal	1	1
	RHOC	389	ras homolog family member C		1	1p13.2	111200000	115500000	112701127	112707403	-			0	0		0	0		72	1		0	0		0	0		0	0		0	0		0	0		Normal	1	1	Normal	1	1	Normal	1	1	Normal	1	1
	PPM1J	333926	protein phosphatase%2C Mg2+/Mn2+ dependent 1J		1	1p13.2	111200000	115500000	112709994	112715328	-			0	0		0	0		72	1		0	0		0	0		0	0		0	0		0	0		Normal	1	1	Normal	1	1	Normal	1	1	Normal	1	1
	FAM19A3	284467	family with sequence similarity 19 member A3%2C C-C motif chemokine like		1	1p13.2	111200000	115500000	112718961	112727235	+			0	0		0	0		72	1		0	0		0	0		0	0		0	0		0	0		Normal	1	1	Normal	1	1	Normal	1	1	Normal	1	1
	LINC01356	100996702	long intergenic non-protein coding RNA 1356		1	1p13.2	111200000	115500000	112820169	112850643	-			0	0		0	0		72	1		0	0		0	0		0	0		0	0		0	0		Normal	1	1	Normal	1	1	Normal	1	1	Normal	1	1
	SLC16A1	6566	solute carrier family 16 member 1		1	1p13.2	111200000	115500000	112911847	112956353	-			0	0		0	0		72	1		0	0		0	0		0	0		0	0		0	0		Normal	1	1	Normal	1	1	Normal	1	1	Normal	1	1
	SLC16A1-AS1	100506392	SLC16A1 antisense RNA 1		1	1p13.2	111200000	115500000	112956415	112964072	+			0	0		0	0		72	1		0	0		0	0		0	0		0	0		0	0		Normal	1	1	Normal	1	1	Normal	1	1	Normal	1	1
	LOC100996251	100996251	uncharacterized LOC100996251		1	1p13.2	111200000	115500000	113011687	113073102	-			0	0		0	0		72	1		0	0		0	0		0	0		0	0		0	0		Normal	1	1	Normal	1	1	Normal	1	1	Normal	1	1
	LRIG2	9860	leucine rich repeats and immunoglobulin like domains 2		1	1p13.2	111200000	115500000	113073170	113132260	+			0	0		0	0		72	1		0	0		0	0		0	0		0	0		0	0		Normal	1	1	Normal	1	1	Normal	1	1	Normal	1	1
	LOC643441	643441	uncharacterized LOC643441		1	1p13.2	111200000	115500000	113196781	113206253	-			0	0		0	0		72	1		0	0		0	0		0	0		0	0		0	0		Normal	1	1	Normal	1	1	Normal	1	1	Normal	1	1
	MAGI3	260425	membrane associated guanylate kinase%2C WW and PDZ domain containing 3		1	1p13.2	111200000	115500000	113390474	113685923	+			0	0		0	0		71.2093	0.989018		0	0		0	0		0.790698	0.0109819		0	0		0.790698	0.0109819		Normal	1	1	Normal	1	1	Normal	1	1	Normal	1	1
	PHTF1	10745	putative homeodomain transcription factor 1		1	1p13.2	111200000	115500000	113697202	113759888	-			0	0		0	0		71	0.986111		0	0		0	0		1	0.0138889		0	0		1	0.0138889		Normal	1	1	Normal	1	1	Normal	1	1	Normal	1	1
	RSBN1	54665	round spermatid basic protein 1		1	1p13.2	111200000	115500000	113761832	113812537	-			0	0		0	0		70.6786	0.981647		0	0		0	0		1.32143	0.0183532		0	0		1.32143	0.0183532		Normal	1	1	Normal	1	1	Normal	1	1	Normal	1	1
	AP4B1-AS1	100287722	AP4B1 antisense RNA 1		1	1p13.2	111200000	115500000	113812612	113901237	+			0	0		0	0		70.9452	0.98535		0	0		0	0		1.05479	0.0146499		0	0		1.05479	0.0146499		Normal	1	1	Normal	1	1	Normal	1	1	Normal	1	1
	PTPN22	26191	protein tyrosine phosphatase%2C non-receptor type 22		1	1p13.2	111200000	115500000	113813811	113871761	-			0	0		0	0		70.8889	0.984568		0	0		0	0		1.11111	0.0154321		0	0		1.11111	0.0154321		Normal	1	1	Normal	1	1	Normal	1	1	Normal	1	1
	BCL2L15	440603	BCL2 like 15		1	1p13.2	111200000	115500000	113876814	113887547	-			0	0		0	0		71	0.986111		0	0		0	0		1	0.0138889		0	0		1	0.0138889		Normal	1	1	Normal	1	1	Normal	1	1	Normal	1	1
	AP4B1	10717	adaptor related protein complex 4 beta 1 subunit		1	1p13.2	111200000	115500000	113894194	113905124	-			0	0		0	0		71	0.986111		0	0		0	0		1	0.0138889		0	0		1	0.0138889		Normal	1	1	Normal	1	1	Normal	1	1	Normal	1	1
	DCLRE1B	64858	DNA cross-link repair 1B		1	1p13.2	111200000	115500000	113904619	113914086	+			0	0		0	0		71	0.986111		0	0		0	0		1	0.0138889		0	0		1	0.0138889		Normal	1	1	Normal	1	1	Normal	1	1	Normal	1	1
	HIPK1-AS1	101928846	HIPK1 antisense RNA 1		1	1p13.2	111200000	115500000	113924001	113929525	-			0	0		0	0		72	1		0	0		0	0		0	0		0	0		0	0		Normal	1	1	Normal	1	1	Normal	1	1	Normal	1	1
	HIPK1	204851	homeodomain interacting protein kinase 1		1	1p13.2	111200000	115500000	113929374	113977869	+			0	0		0	0		72	1		0	0		0	0		0	0		0	0		0	0		Normal	1	1	Normal	1	1	Normal	1	1	Normal	1	1
	OLFML3	56944	olfactomedin like 3		1	1p13.2	111200000	115500000	113979391	113982254	+			0	0		0	0		72	1		0	0		0	0		0	0		0	0		0	0		Normal	1	1	Normal	1	1	Normal	1	1	Normal	1	1
	SYT6	148281	synaptotagmin 6		1	1p13.2	111200000	115500000	114089292	114153919	-			0	0		0	0		72	1		0	0		0	0		0	0		0	0		0	0		Normal	1	1	Normal	1	1	Normal	1	1	Normal	1	1
	TRIM33	51592	tripartite motif containing 33		1	1p13.2	111200000	115500000	114392777	114511192	-			0	0		0	0		72	1		0	0		0	0		0	0		0	0		0	0		Normal	1	1	Normal	1	1	Normal	1	1	Normal	1	1
	BCAS2	10286	BCAS2%2C pre-mRNA processing factor		1	1p13.2	111200000	115500000	114567557	114581644	-			0	0		0	0		72	1		0	0		0	0		0	0		0	0		0	0		Normal	1	1	Normal	1	1	Normal	1	1	Normal	1	1
	DENND2C	163259	DENN domain containing 2C		1	1p13.2	111200000	115500000	114584575	114670111	-			0	0		0	0		72	1		0	0		0	0		0	0		0	0		0	0		Normal	1	1	Normal	1	1	Normal	1	1	Normal	1	1
	AMPD1	270	adenosine monophosphate deaminase 1		1	1p13.2	111200000	115500000	114673098	114695618	-			0	0		0	0		72	1		0	0		0	0		0	0		0	0		0	0		Normal	1	1	Normal	1	1	Normal	1	1	Normal	1	1
	NRAS	4893	NRAS proto-oncogene%2C GTPase		1	1p13.2	111200000	115500000	114704464	114716894	-			0	0		0	0		72	1		0	0		0	0		0	0		0	0		0	0		Normal	1	1	Normal	1	1	Normal	1	1	Normal	1	1
	CSDE1	7812	cold shock domain containing E1		1	1p13.2	111200000	115500000	114716913	114758050	-			0	0		0	0		72	1		0	0		0	0		0	0		0	0		0	0		Normal	1	1	Normal	1	1	Normal	1	1	Normal	1	1
	SIKE1	80143	suppressor of IKBKE 1		1	1p13.2	111200000	115500000	114769479	114780687	-			0	0		0	0		72	1		0	0		0	0		0	0		0	0		0	0		Normal	1	1	Normal	1	1	Normal	1	1	Normal	1	1
	SYCP1	6847	synaptonemal complex protein 1		1	1p13.2	111200000	115500000	114854268	114995370	+			0	0		0	0		72	1		0	0		0	0		0	0		0	0		0	0		Normal	1	1	Normal	1	1	Normal	1	1	Normal	1	1
	TSHB	7252	thyroid stimulating hormone beta		1	1p13.2	111200000	115500000	115029824	115035935	+			0	0		0	0		72	1		0	0		0	0		0	0		0	0		0	0		Normal	1	1	Normal	1	1	Normal	1	1	Normal	1	1
	TSPAN2	10100	tetraspanin 2		1	1p13.2	111200000	115500000	115048011	115089501	-			0	0		0	0		72	1		0	0		0	0		0	0		0	0		0	0		Normal	1	1	Normal	1	1	Normal	1	1	Normal	1	1
	NGF	4803	nerve growth factor		1	1p13.2	111200000	115500000	115285915	115338253	-			0	0		0	0		72	1		0	0		0	0		0	0		0	0		0	0		Normal	1	1	Normal	1	1	Normal	1	1	Normal	1	1
	LINC01661	105378889	long intergenic non-protein coding RNA 1661		1	1p13.3	106700000	111200000	106818239	106838193	+			0	0		0	0		72	1		0	0		0	0		0	0		0	0		0	0		Normal	1	1	Normal	1	1	Normal	1	1	Normal	1	1
	PRMT6	55170	protein arginine methyltransferase 6		1	1p13.3	106700000	111200000	107056645	107059294	+			0	0		0	0		72	1		0	0		0	0		0	0		0	0		0	0		Normal	1	1	Normal	1	1	Normal	1	1	Normal	1	1
	NTNG1	22854	netrin G1		1	1p13.3	106700000	111200000	107139918	107484899	+			0	0		0	0		72	1		0	0		0	0		0	0		0	0		0	0		Normal	1	1	Normal	1	1	Normal	1	1	Normal	1	1
	VAV3	10451	vav guanine nucleotide exchange factor 3		1	1p13.3	106700000	111200000	107571160	107964923	-			0	0		0	0		72	1		0	0		0	0		0	0		0	0		0	0		Normal	1	1	Normal	1	1	Normal	1	1	Normal	1	1
	MIR7852	102465839	microRNA 7852		1	1p13.3	106700000	111200000	107897223	107897304	+			0	0		0	0		72	1		0	0		0	0		0	0		0	0		0	0		Normal	1	1	Normal	1	1	Normal	1	1	Normal	1	1
	VAV3-AS1	100873946	VAV3 antisense RNA 1		1	1p13.3	106700000	111200000	107964443	107994607	+			0	0		0	0		72	1		0	0		0	0		0	0		0	0		0	0		Normal	1	1	Normal	1	1	Normal	1	1	Normal	1	1
	SLC25A24	29957	solute carrier family 25 member 24		1	1p13.3	106700000	111200000	108134722	108200358	-			0	0		0	0		72	1		0	0		0	0		0	0		0	0		0	0		Normal	1	1	Normal	1	1	Normal	1	1	Normal	1	1
	NBPF4	148545	NBPF member 4		1	1p13.3	106700000	111200000	108222464	108244081	-			0	0		0	0		72	1		0	0		0	0		0	0		0	0		0	0		Normal	1	1	Normal	1	1	Normal	1	1	Normal	1	1
	NBPF6	653149	NBPF member 6		1	1p13.3	106700000	111200000	108421496	108471903	+			0	0		0	0		72	1		0	0		0	0		0	0		0	0		0	0		Normal	1	1	Normal	1	1	Normal	1	1	Normal	1	1
	FAM102B	284611	family with sequence similarity 102 member B		1	1p13.3	106700000	111200000	108560349	108639327	+			0	0		0	0		72	1		0	0		0	0		0	0		0	0		0	0		Normal	1	1	Normal	1	1	Normal	1	1	Normal	1	1
	HENMT1	113802	HEN methyltransferase 1		1	1p13.3	106700000	111200000	108648288	108661526	-			0	0		0	0		72	1		0	0		0	0		0	0		0	0		0	0		Normal	1	1	Normal	1	1	Normal	1	1	Normal	1	1
	PRPF38B	55119	pre-mRNA processing factor 38B		1	1p13.3	106700000	111200000	108692310	108702930	+			0	0		0	0		72	1		0	0		0	0		0	0		0	0		0	0		Normal	1	1	Normal	1	1	Normal	1	1	Normal	1	1
	FNDC7	163479	fibronectin type III domain containing 7		1	1p13.3	106700000	111200000	108712934	108742749	+			0	0		0	0		72	1		0	0		0	0		0	0		0	0		0	0		Normal	1	1	Normal	1	1	Normal	1	1	Normal	1	1
	STXBP3	6814	syntaxin binding protein 3		1	1p13.3	106700000	111200000	108746635	108809526	+			0	0		0	0		71	0.986111		0	0		0	0		1	0.0138889		0	0		1	0.0138889		Normal	1	1	Normal	1	1	Normal	1	1	Normal	1	1
	AKNAD1	254268	AKNA domain containing 1		1	1p13.3	106700000	111200000	108815898	108858242	-			0	0		0	0		71	0.986111		0	0		0	0		1	0.0138889		0	0		1	0.0138889		Normal	1	1	Normal	1	1	Normal	1	1	Normal	1	1
	SPATA42	642864	spermatogenesis associated 42 (non-protein coding)		1	1p13.3	106700000	111200000	108857217	108858524	+			0	0		0	0		71	0.986111		0	0		0	0		1	0.0138889		0	0		1	0.0138889		Normal	1	1	Normal	1	1	Normal	1	1	Normal	1	1
	GPSM2	29899	G protein signaling modulator 2		1	1p13.3	106700000	111200000	108875350	108934335	+			0	0		0	0		71	0.986111		0	0		0	0		1	0.0138889		0	0		1	0.0138889		Normal	1	1	Normal	1	1	Normal	1	1	Normal	1	1
	CLCC1	23155	chloride channel CLIC like 1		1	1p13.3	106700000	111200000	108929508	108963499	-			0	0		0	0		71	0.986111		0	0		0	0		1	0.0138889		0	0		1	0.0138889		Normal	1	1	Normal	1	1	Normal	1	1	Normal	1	1
	WDR47	22911	WD repeat domain 47		1	1p13.3	106700000	111200000	108970211	109042228	-			0	0		0	0		71	0.986111		0	0		0	0		1	0.0138889		0	0		1	0.0138889		Normal	1	1	Normal	1	1	Normal	1	1	Normal	1	1
	TAF13	6884	TATA-box binding protein associated factor 13		1	1p13.3	106700000	111200000	109064376	109076002	-			0	0		0	0		71	0.986111		0	0		0	0		1	0.0138889		0	0		1	0.0138889		Normal	1	1	Normal	1	1	Normal	1	1	Normal	1	1
	TMEM167B	56900	transmembrane protein 167B		1	1p13.3	106700000	111200000	109090741	109096934	+			0	0		0	0		71	0.986111		0	0		0	0		1	0.0138889		0	0		1	0.0138889		Normal	1	1	Normal	1	1	Normal	1	1	Normal	1	1
	SCARNA2	677766	small Cajal body-specific RNA 2		1	1p13.3	106700000	111200000	109100193	109100612	+			0	0		0	0		71	0.986111		0	0		0	0		1	0.0138889		0	0		1	0.0138889		Normal	1	1	Normal	1	1	Normal	1	1	Normal	1	1
	C1orf194	127003	chromosome 1 open reading frame 194		1	1p13.3	106700000	111200000	109105951	109113878	-			0	0		0	0		71	0.986111		0	0		0	0		1	0.0138889		0	0		1	0.0138889		Normal	1	1	Normal	1	1	Normal	1	1	Normal	1	1
	KIAA1324	57535	KIAA1324		1	1p13.3	106700000	111200000	109113963	109206781	+			0	0		0	0		71	0.986111		0	0		0	0		1	0.0138889		0	0		1	0.0138889		Normal	1	1	Normal	1	1	Normal	1	1	Normal	1	1
	SARS	6301	seryl-tRNA synthetase		1	1p13.3	106700000	111200000	109213893	109238182	+			0	0		0	0		72	1		0	0		0	0		0	0		0	0		0	0		Normal	1	1	Normal	1	1	Normal	1	1	Normal	1	1
	CELSR2	1952	cadherin EGF LAG seven-pass G-type receptor 2		1	1p13.3	106700000	111200000	109250019	109275756	+			0	0		0	0		72	1		0	0		0	0		0	0		0	0		0	0		Normal	1	1	Normal	1	1	Normal	1	1	Normal	1	1
	PSRC1	84722	proline and serine rich coiled-coil 1		1	1p13.3	106700000	111200000	109279554	109283172	-			0	0		0	0		72	1		0	0		0	0		0	0		0	0		0	0		Normal	1	1	Normal	1	1	Normal	1	1	Normal	1	1
	MYBPHL	343263	myosin binding protein H like		1	1p13.3	106700000	111200000	109292365	109309394	-			0	0		0	0		72	1		0	0		0	0		0	0		0	0		0	0		Normal	1	1	Normal	1	1	Normal	1	1	Normal	1	1
	SORT1	6272	sortilin 1		1	1p13.3	106700000	111200000	109309565	109397945	-			0	0		0	0		72	1		0	0		0	0		0	0		0	0		0	0		Normal	1	1	Normal	1	1	Normal	1	1	Normal	1	1
	PSMA5	5686	proteasome subunit alpha 5		1	1p13.3	106700000	111200000	109399031	109426486	-			0	0		0	0		72	1		0	0		0	0		0	0		0	0		0	0		Normal	1	1	Normal	1	1	Normal	1	1	Normal	1	1
	SYPL2	284612	synaptophysin like 2		1	1p13.3	106700000	111200000	109466478	109482142	+			0	0		0	0		72	1		0	0		0	0		0	0		0	0		0	0		Normal	1	1	Normal	1	1	Normal	1	1	Normal	1	1
	ATXN7L2	127002	ataxin 7 like 2		1	1p13.3	106700000	111200000	109483905	109492804	+			0	0		0	0		72	1		0	0		0	0		0	0		0	0		0	0		Normal	1	1	Normal	1	1	Normal	1	1	Normal	1	1
	CYB561D1	284613	cytochrome b561 family member D1		1	1p13.3	106700000	111200000	109493606	109500441	+			0	0		0	0		72	1		0	0		0	0		0	0		0	0		0	0		Normal	1	1	Normal	1	1	Normal	1	1	Normal	1	1
	AMIGO1	57463	adhesion molecule with Ig like domain 1		1	1p13.3	106700000	111200000	109504175	109509751	-			0	0		0	0		72	1		0	0		0	0		0	0		0	0		0	0		Normal	1	1	Normal	1	1	Normal	1	1	Normal	1	1
	GPR61	83873	G protein-coupled receptor 61		1	1p13.3	106700000	111200000	109539872	109545833	+			0	0		0	0		72	1		0	0		0	0		0	0		0	0		0	0		Normal	1	1	Normal	1	1	Normal	1	1	Normal	1	1
	GNAI3	2773	G protein subunit alpha i3		1	1p13.3	106700000	111200000	109548564	109595843	+			0	0		0	0		72	1		0	0		0	0		0	0		0	0		0	0		Normal	1	1	Normal	1	1	Normal	1	1	Normal	1	1
	MIR197	406974	microRNA 197		1	1p13.3	106700000	111200000	109598893	109598967	+			0	0		0	0		72	1		0	0		0	0		0	0		0	0		0	0		Normal	1	1	Normal	1	1	Normal	1	1	Normal	1	1
	GNAT2	2780	G protein subunit alpha transducin 2		1	1p13.3	106700000	111200000	109603091	109619733	-			0	0		0	0		72	1		0	0		0	0		0	0		0	0		0	0		Normal	1	1	Normal	1	1	Normal	1	1	Normal	1	1
	AMPD2	271	adenosine monophosphate deaminase 2		1	1p13.3	106700000	111200000	109619813	109632055	+			0	0		0	0		72	1		0	0		0	0		0	0		0	0		0	0		Normal	1	1	Normal	1	1	Normal	1	1	Normal	1	1
	GSTM4	2948	glutathione S-transferase mu 4		1	1p13.3	106700000	111200000	109656076	109665501	+			0	0		0	0		72	1		0	0		0	0		0	0		0	0		0	0		Normal	1	1	Normal	1	1	Normal	1	1	Normal	1	1
	GSTM2	2946	glutathione S-transferase mu 2		1	1p13.3	106700000	111200000	109668022	109683997	+			0	0		0	0		72	1		0	0		0	0		0	0		0	0		0	0		Normal	1	1	Normal	1	1	Normal	1	1	Normal	1	1
	GSTM1	2944	glutathione S-transferase mu 1		1	1p13.3	106700000	111200000	109687796	109693745	+			0	0		0	0		72	1		0	0		0	0		0	0		0	0		0	0		Normal	1	1	Normal	1	1	Normal	1	1	Normal	1	1
	GSTM5	2949	glutathione S-transferase mu 5		1	1p13.3	106700000	111200000	109711751	109718268	+			0	0		0	0		72	1		0	0		0	0		0	0		0	0		0	0		Normal	1	1	Normal	1	1	Normal	1	1	Normal	1	1
	GSTM3	2947	glutathione S-transferase mu 3		1	1p13.3	106700000	111200000	109733932	109741038	-			0	0		0	0		72	1		0	0		0	0		0	0		0	0		0	0		Normal	1	1	Normal	1	1	Normal	1	1	Normal	1	1
	EPS8L3	79574	EPS8 like 3		1	1p13.3	106700000	111200000	109750080	109764022	-			0	0		0	0		72	1		0	0		0	0		0	0		0	0		0	0		Normal	1	1	Normal	1	1	Normal	1	1	Normal	1	1
	CSF1	1435	colony stimulating factor 1		1	1p13.3	106700000	111200000	109910506	109930994	+			0	0		0	0		72	1		0	0		0	0		0	0		0	0		0	0		Normal	1	1	Normal	1	1	Normal	1	1	Normal	1	1
	AHCYL1	10768	adenosylhomocysteinase like 1		1	1p13.3	106700000	111200000	109984765	110023742	+			0	0		0	0		72	1		0	0		0	0		0	0		0	0		0	0		Normal	1	1	Normal	1	1	Normal	1	1	Normal	1	1
	STRIP1	85369	striatin interacting protein 1		1	1p13.3	106700000	111200000	110031577	110054641	+			0	0		0	0		72	1		0	0		0	0		0	0		0	0		0	0		Normal	1	1	Normal	1	1	Normal	1	1	Normal	1	1
	ALX3	257	ALX homeobox 3		1	1p13.3	106700000	111200000	110060375	110070700	-			0	0		0	0		72	1		0	0		0	0		0	0		0	0		0	0		Normal	1	1	Normal	1	1	Normal	1	1	Normal	1	1
	LINC01397	104355139	long intergenic non-protein coding RNA 1397		1	1p13.3	106700000	111200000	110082688	110109719	+			0	0		0	0		72	1		0	0		0	0		0	0		0	0		0	0		Normal	1	1	Normal	1	1	Normal	1	1	Normal	1	1
	UBL4B	164153	ubiquitin like 4B		1	1p13.3	106700000	111200000	110112440	110113947	+			0	0		0	0		72	1		0	0		0	0		0	0		0	0		0	0		Normal	1	1	Normal	1	1	Normal	1	1	Normal	1	1
	SLC6A17	388662	solute carrier family 6 member 17		1	1p13.3	106700000	111200000	110150514	110202202	+			0	0		0	0		72	1		0	0		0	0		0	0		0	0		0	0		Normal	1	1	Normal	1	1	Normal	1	1	Normal	1	1
	KCNC4-AS1	100873974	KCNC4 antisense RNA 1 (head to head)		1	1p13.3	106700000	111200000	110208450	110209987	-			0	0		0	0		72	1		0	0		0	0		0	0		0	0		0	0		Normal	1	1	Normal	1	1	Normal	1	1	Normal	1	1
	KCNC4	3749	potassium voltage-gated channel subfamily C member 4		1	1p13.3	106700000	111200000	110210714	110282649	+			0	0		0	0		72	1		0	0		0	0		0	0		0	0		0	0		Normal	1	1	Normal	1	1	Normal	1	1	Normal	1	1
	RBM15-AS1	440600	RBM15 antisense RNA 1		1	1p13.3	106700000	111200000	110286375	110339171	-			0	0		0	0		72	1		0	0		0	0		0	0		0	0		0	0		Normal	1	1	Normal	1	1	Normal	1	1	Normal	1	1
	RBM15	64783	RNA binding motif protein 15		1	1p13.3	106700000	111200000	110338929	110373005	+			0	0		0	0		72	1		0	0		0	0		0	0		0	0		0	0		Normal	1	1	Normal	1	1	Normal	1	1	Normal	1	1
	SLC16A4	9122	solute carrier family 16 member 4		1	1p13.3	106700000	111200000	110362851	110391971	-			0	0		0	0		72	1		0	0		0	0		0	0		0	0		0	0		Normal	1	1	Normal	1	1	Normal	1	1	Normal	1	1
	LAMTOR5	10542	late endosomal/lysosomal adaptor%2C MAPK and MTOR activator 5		1	1p13.3	106700000	111200000	110401253	110407924	-			0	0		0	0		72	1		0	0		0	0		0	0		0	0		0	0		Normal	1	1	Normal	1	1	Normal	1	1	Normal	1	1
	LAMTOR5-AS1	101410535	LAMTOR5 antisense RNA 1		1	1p13.3	106700000	111200000	110407809	110416274	+			0	0		0	0		72	1		0	0		0	0		0	0		0	0		0	0		Normal	1	1	Normal	1	1	Normal	1	1	Normal	1	1
	PROK1	84432	prokineticin 1		1	1p13.3	106700000	111200000	110451166	110457354	+			0	0		0	0		72	1		0	0		0	0		0	0		0	0		0	0		Normal	1	1	Normal	1	1	Normal	1	1	Normal	1	1
	CYMP-AS1	440602	CYMP antisense RNA 1		1	1p13.3	106700000	111200000	110487680	110490258	-			0	0		0	0		72	1		0	0		0	0		0	0		0	0		0	0		Normal	1	1	Normal	1	1	Normal	1	1	Normal	1	1
	KCNA10	3744	potassium voltage-gated channel subfamily A member 10		1	1p13.3	106700000	111200000	110517217	110519175	-			0	0		0	0		72	1		0	0		0	0		0	0		0	0		0	0		Normal	1	1	Normal	1	1	Normal	1	1	Normal	1	1
	KCNA2	3737	potassium voltage-gated channel subfamily A member 2		1	1p13.3	106700000	111200000	110593580	110631536	-			0	0		0	0		72	1		0	0		0	0		0	0		0	0		0	0		Normal	1	1	Normal	1	1	Normal	1	1	Normal	1	1
	KCNA3	3738	potassium voltage-gated channel subfamily A member 3		1	1p13.3	106700000	111200000	110653560	110675033	-			0	0		0	0		72	1		0	0		0	0		0	0		0	0		0	0		Normal	1	1	Normal	1	1	Normal	1	1	Normal	1	1
	CD53	963	CD53 molecule		1	1p13.3	106700000	111200000	110871167	110899936	+			0	0		0	0		70.5263	0.979532		0	0		0.473684	0.00657895		1	0.0138889		0	0		1.47368	0.0204678		Normal	1	1	Normal	1	1	Normal	1	1	Normal	1	1
	LRIF1	55791	ligand dependent nuclear receptor interacting factor 1		1	1p13.3	106700000	111200000	110877252	110963962	-			0	0		0	0		70.8605	0.984173		0	0		0.139535	0.00193798		1	0.0138889		0	0		1.13953	0.0158269		Normal	1	1	Normal	1	1	Normal	1	1	Normal	1	1
	DRAM2	128338	DNA damage regulated autophagy modulator 2		1	1p13.3	106700000	111200000	111117170	111140216	-			0	0		0	0		71	0.986111		0	0		0	0		1	0.0138889		0	0		1	0.0138889		Normal	1	1	Normal	1	1	Normal	1	1	Normal	1	1
	CEPT1	10390	choline/ethanolamine phosphotransferase 1		1	1p13.3	106700000	111200000	111139383	111185104	+			0	0		0	0		71.25	0.989583		0	0		0	0		0.75	0.0104167		0	0		0.75	0.0104167		Normal	1	1	Normal	1	1	Normal	1	1	Normal	1	1
	DENND2D	79961	DENN domain containing 2D		1	1p13.3	106700000	111200000	111185969	111204791	-			0	0		0	0		72	1		0	0		0	0		0	0		0	0		0	0		Normal	1	1	Normal	1	1	Normal	1	1	Normal	1	1
	OLFM3	118427	olfactomedin 3		1	1p21.1	101800000	106700000	101800028	101997234	-			0	0		2	0.0277778		70	0.972222		0	0		0	0		0	0		2	0.0277778		0	0		Normal	1	1	Normal	1	1	Normal	1	1	Normal	1	1
	COL11A1	1301	collagen type XI alpha 1 chain		1	1p21.1	101800000	106700000	102876467	103108580	-			0	0		0	0		72	1		0	0		0	0		0	0		0	0		0	0		Normal	1	1	Normal	1	1	Normal	1	1	Normal	1	1
	LOC101928436	101928436	uncharacterized LOC101928436		1	1p21.1	101800000	106700000	103417081	103525511	-			0	0		1	0.0138889		71	0.986111		0	0		0	0		0	0		1	0.0138889		0	0		Normal	1	1	Normal	1	1	Normal	1	1	Normal	1	1
	RNPC3	55599	RNA binding region (RNP1%2C RRM) containing 3		1	1p21.1	101800000	106700000	103525956	103555239	+			0	0		1	0.0138889		71	0.986111		0	0		0	0		0	0		1	0.0138889		0	0		Normal	1	1	Normal	1	1	Normal	1	1	Normal	1	1
	AMY2B	280	amylase%2C alpha 2B (pancreatic)		1	1p21.1	101800000	106700000	103554644	103579534	+			0	0		1	0.0138889		71	0.986111		0	0		0	0		0	0		1	0.0138889		0	0		Normal	1	1	Normal	1	1	Normal	1	1	Normal	1	1
	AMY2A	279	amylase%2C alpha 2A (pancreatic)		1	1p21.1	101800000	106700000	103617332	103625780	+			0	0		1	0.0138889		71	0.986111		0	0		0	0		0	0		1	0.0138889		0	0		Normal	1	1	Normal	1	1	Normal	1	1	Normal	1	1
	AMY1A	276	amylase%2C alpha 1A (salivary)		1	1p21.1	101800000	106700000	103655519	103664551	+			0	0		1	0.0138889		71	0.986111		0	0		0	0		0	0		1	0.0138889		0	0		Normal	1	1	Normal	1	1	Normal	1	1	Normal	1	1
	AMY1B	277	amylase%2C alpha 1B (salivary)		1	1p21.1	101800000	106700000	103687415	103696452	-			0	0		1	0.0138889		71	0.986111		0	0		0	0		0	0		1	0.0138889		0	0		Normal	1	1	Normal	1	1	Normal	1	1	Normal	1	1
	AMY1C	278	amylase%2C alpha 1C (salivary)		1	1p21.1	101800000	106700000	103745430	103758692	+			0	0		1	0.0138889		71	0.986111		0	0		0	0		0	0		1	0.0138889		0	0		Normal	1	1	Normal	1	1	Normal	1	1	Normal	1	1
	LINC01676	101928476	long intergenic non-protein coding RNA 1676		1	1p21.1	101800000	106700000	105589694	105618935	-			0	0		0	0		72	1		0	0		0	0		0	0		0	0		0	0		Normal	1	1	Normal	1	1	Normal	1	1	Normal	1	1
	LINC01677	105378884	long intergenic non-protein coding RNA 1677		1	1p21.1	101800000	106700000	105927624	106028253	-			0	0		0	0		72	1		0	0		0	0		0	0		0	0		0	0		Normal	1	1	Normal	1	1	Normal	1	1	Normal	1	1
	LINC01708	101928270	long intergenic non-protein coding RNA 1708		1	1p21.2	99300000	101800000	99472420	99487804	-			0	0		0	0		71	0.986111		1	0.0138889		0	0		0	0		0	0		1	0.0138889		Normal	1	1	Normal	1	1	Normal	1	1	Normal	1	1
	PALMD	54873	palmdelphin		1	1p21.2	99300000	101800000	99645875	99694541	+			0	0		0	0		71	0.986111		1	0.0138889		0	0		0	0		0	0		1	0.0138889		Normal	1	1	Normal	1	1	Normal	1	1	Normal	1	1
	FRRS1	391059	ferric chelate reductase 1		1	1p21.2	99300000	101800000	99708699	99766630	-			0	0		0	0		71	0.986111		1	0.0138889		0	0		0	0		0	0		1	0.0138889		Normal	1	1	Normal	1	1	Normal	1	1	Normal	1	1
	AGL	178	amylo-alpha-1%2C 6-glucosidase%2C 4-alpha-glucanotransferase		1	1p21.2	99300000	101800000	99850077	99924023	+			0	0		0	0		70	0.972222		1	0.0138889		0	0		1	0.0138889		0	0		2	0.0277778		Normal	1	1	Normal	1	1	Normal	1	1	Normal	1	1
	SLC35A3	23443	solute carrier family 35 member A3		1	1p21.2	99300000	101800000	99968401	100026979	+			0	0		0	0		70	0.972222		1	0.0138889		0	0		1	0.0138889		0	0		2	0.0277778		Normal	1	1	Normal	1	1	Normal	1	1	Normal	1	1
	MFSD14A	64645	major facilitator superfamily domain containing 14A		1	1p21.2	99300000	101800000	100038078	100083377	+			0	0		0	0		70.2	0.975		0.8	0.0111111		0	0		1	0.0138889		0	0		1.8	0.025		Normal	1	1	Normal	1	1	Normal	1	1	Normal	1	1
	SASS6	163786	SAS-6 centriolar assembly protein		1	1p21.2	99300000	101800000	100082632	100133095	-			0	0		0	0		71	0.986111		0	0		0	0		1	0.0138889		0	0		1	0.0138889		Normal	1	1	Normal	1	1	Normal	1	1	Normal	1	1
	TRMT13	54482	tRNA methyltransferase 13 homolog		1	1p21.2	99300000	101800000	100133080	100150498	+			0	0		0	0		71	0.986111		0	0		0	0		1	0.0138889		0	0		1	0.0138889		Normal	1	1	Normal	1	1	Normal	1	1	Normal	1	1
	LRRC39	127495	leucine rich repeat containing 39		1	1p21.2	99300000	101800000	100148448	100178273	-			0	0		0	0		71	0.986111		0	0		0	0		1	0.0138889		0	0		1	0.0138889		Normal	1	1	Normal	1	1	Normal	1	1	Normal	1	1
	DBT	1629	dihydrolipoamide branched chain transacylase E2		1	1p21.2	99300000	101800000	100186922	100249864	-			0	0		0	0		71	0.986111		0	0		0	0		1	0.0138889		0	0		1	0.0138889		Normal	1	1	Normal	1	1	Normal	1	1	Normal	1	1
	RTCA-AS1	100506007	RTCA antisense RNA 1		1	1p21.2	99300000	101800000	100264742	100266174	-			0	0		0	0		71	0.986111		0	0		0	0		1	0.0138889		0	0		1	0.0138889		Normal	1	1	Normal	1	1	Normal	1	1	Normal	1	1
	RTCA	8634	RNA 3'-terminal phosphate cyclase		1	1p21.2	99300000	101800000	100266158	100292769	+			0	0		0	0		71	0.986111		0	0		0	0		1	0.0138889		0	0		1	0.0138889		Normal	1	1	Normal	1	1	Normal	1	1	Normal	1	1
	MIR553	693138	microRNA 553		1	1p21.2	99300000	101800000	100281241	100281308	+			0	0		0	0		71	0.986111		0	0		0	0		1	0.0138889		0	0		1	0.0138889		Normal	1	1	Normal	1	1	Normal	1	1	Normal	1	1
	CDC14A	8556	cell division cycle 14A		1	1p21.2	99300000	101800000	100345001	100520281	+			0	0		0	0		71.7241	0.996169		0	0		0	0		0.275862	0.00383142		0	0		0.275862	0.00383142		Normal	1	1	Normal	1	1	Normal	1	1	Normal	1	1
	GPR88	54112	G protein-coupled receptor 88		1	1p21.2	99300000	101800000	100538172	100542027	+			0	0		0	0		72	1		0	0		0	0		0	0		0	0		0	0		Normal	1	1	Normal	1	1	Normal	1	1	Normal	1	1
	LINC01349	100128787	long intergenic non-protein coding RNA 1349		1	1p21.2	99300000	101800000	100627049	100647004	-			0	0		1	0.0138889		71	0.986111		0	0		0	0		0	0		1	0.0138889		0	0		Normal	1	1	Normal	1	1	Normal	1	1	Normal	1	1
	VCAM1	7412	vascular cell adhesion molecule 1		1	1p21.2	99300000	101800000	100719640	100739045	+			0	0		1	0.0138889		71	0.986111		0	0		0	0		0	0		1	0.0138889		0	0		Normal	1	1	Normal	1	1	Normal	1	1	Normal	1	1
	EXTL2	2135	exostosin like glycosyltransferase 2		1	1p21.2	99300000	101800000	100872372	100895411	-			0	0		1	0.0138889		71	0.986111		0	0		0	0		0	0		1	0.0138889		0	0		Normal	1	1	Normal	1	1	Normal	1	1	Normal	1	1
	SLC30A7	148867	solute carrier family 30 member 7		1	1p21.2	99300000	101800000	100896076	100996913	+			0	0		1	0.0138889		71	0.986111		0	0		0	0		0	0		1	0.0138889		0	0		Normal	1	1	Normal	1	1	Normal	1	1	Normal	1	1
	DPH5	51611	diphthamide biosynthesis 5		1	1p21.2	99300000	101800000	100975218	101025806	-			0	0		1	0.0138889		71	0.986111		0	0		0	0		0	0		1	0.0138889		0	0		Normal	1	1	Normal	1	1	Normal	1	1	Normal	1	1
	LOC102606465	102606465	uncharacterized LOC102606465		1	1p21.2	99300000	101800000	101025846	101087379	+			0	0		1	0.0138889		71	0.986111		0	0		0	0		0	0		1	0.0138889		0	0		Normal	1	1	Normal	1	1	Normal	1	1	Normal	1	1
	LOC101928370	101928370	uncharacterized LOC101928370		1	1p21.2	99300000	101800000	101234873	101236528	-			0	0		1	0.0138889		71	0.986111		0	0		0	0		0	0		1	0.0138889		0	0		Normal	1	1	Normal	1	1	Normal	1	1	Normal	1	1
	S1PR1	1901	sphingosine-1-phosphate receptor 1		1	1p21.2	99300000	101800000	101236749	101241520	+			0	0		1	0.0138889		71	0.986111		0	0		0	0		0	0		1	0.0138889		0	0		Normal	1	1	Normal	1	1	Normal	1	1	Normal	1	1
	LINC01307	104355286	long intergenic non-protein coding RNA 1307		1	1p21.2	99300000	101800000	101323837	101377313	+			0	0		1	0.0138889		71	0.986111		0	0		0	0		0	0		1	0.0138889		0	0		Normal	1	1	Normal	1	1	Normal	1	1	Normal	1	1
	ABCD3	5825	ATP binding cassette subfamily D member 3		1	1p21.3	94300000	99300000	94418086	94518663	+			0	0		0	0		71	0.986111		1	0.0138889		0	0		0	0		0	0		1	0.0138889		Normal	1	1	Normal	1	1	Normal	1	1	Normal	1	1
	F3	2152	coagulation factor III%2C tissue factor		1	1p21.3	94300000	99300000	94529176	94541857	-			0	0		0	0		71	0.986111		1	0.0138889		0	0		0	0		0	0		1	0.0138889		Normal	1	1	Normal	1	1	Normal	1	1	Normal	1	1
	SLC44A3-AS1	101928079	SLC44A3 antisense RNA 1		1	1p21.3	94300000	99300000	94657533	94820281	-			0	0		0	0		71	0.986111		1	0.0138889		0	0		0	0		0	0		1	0.0138889		Normal	1	1	Normal	1	1	Normal	1	1	Normal	1	1
	MIR378G	100616321	microRNA 378g		1	1p21.3	94300000	99300000	94745860	94745900	-			0	0		0	0		71	0.986111		1	0.0138889		0	0		0	0		0	0		1	0.0138889		Normal	1	1	Normal	1	1	Normal	1	1	Normal	1	1
	SLC44A3	126969	solute carrier family 44 member 3		1	1p21.3	94300000	99300000	94820342	94895247	+			0	0		0	0		71	0.986111		1	0.0138889		0	0		0	0		0	0		1	0.0138889		Normal	1	1	Normal	1	1	Normal	1	1	Normal	1	1
	CNN3	1266	calponin 3		1	1p21.3	94300000	99300000	94896949	94927223	-			0	0		0	0		71	0.986111		1	0.0138889		0	0		0	0		0	0		1	0.0138889		Normal	1	1	Normal	1	1	Normal	1	1	Normal	1	1
	LOC729970	729970	hCG2028352-like		1	1p21.3	94300000	99300000	94928028	94963270	+			0	0		0	0		71	0.986111		1	0.0138889		0	0		0	0		0	0		1	0.0138889		Normal	1	1	Normal	1	1	Normal	1	1	Normal	1	1
	ALG14	199857	ALG14%2C UDP-N-acetylglucosaminyltransferase subunit		1	1p21.3	94300000	99300000	94981565	95072974	-			0	0		0	0		71	0.986111		1	0.0138889		0	0		0	0		0	0		1	0.0138889		Normal	1	1	Normal	1	1	Normal	1	1	Normal	1	1
	LOC101928098	101928098	uncharacterized LOC101928098		1	1p21.3	94300000	99300000	95061596	95067545	+			0	0		0	0		71	0.986111		1	0.0138889		0	0		0	0		0	0		1	0.0138889		Normal	1	1	Normal	1	1	Normal	1	1	Normal	1	1
	TMEM56	148534	transmembrane protein 56		1	1p21.3	94300000	99300000	95092517	95197607	+			0	0		0	0		71	0.986111		1	0.0138889		0	0		0	0		0	0		1	0.0138889		Normal	1	1	Normal	1	1	Normal	1	1	Normal	1	1
	TMEM56-RWDD3	100527978	TMEM56-RWDD3 readthrough		1	1p21.3	94300000	99300000	95117923	95244955	+			0	0		0	0		71	0.986111		1	0.0138889		0	0		0	0		0	0		1	0.0138889		Normal	1	1	Normal	1	1	Normal	1	1	Normal	1	1
	LOC101928118	101928118	uncharacterized LOC101928118		1	1p21.3	94300000	99300000	95163219	95233982	-			0	0		0	0		71	0.986111		1	0.0138889		0	0		0	0		0	0		1	0.0138889		Normal	1	1	Normal	1	1	Normal	1	1	Normal	1	1
	RWDD3	25950	RWD domain containing 3		1	1p21.3	94300000	99300000	95234155	95247225	+			0	0		0	0		71	0.986111		1	0.0138889		0	0		0	0		0	0		1	0.0138889		Normal	1	1	Normal	1	1	Normal	1	1	Normal	1	1
	LINC01760	100996630	long intergenic non-protein coding RNA 1760		1	1p21.3	94300000	99300000	95310928	95318263	-			0	0		0	0		71	0.986111		1	0.0138889		0	0		0	0		0	0		1	0.0138889		Normal	1	1	Normal	1	1	Normal	1	1	Normal	1	1
	LINC01650	101928169	long intergenic non-protein coding RNA 1650		1	1p21.3	94300000	99300000	95351251	95352107	-			0	0		0	0		71	0.986111		1	0.0138889		0	0		0	0		0	0		1	0.0138889		Normal	1	1	Normal	1	1	Normal	1	1	Normal	1	1
	LINC01761	440594	long intergenic non-protein coding RNA 1761		1	1p21.3	94300000	99300000	95474737	95479356	+			0	0		0	0		71	0.986111		1	0.0138889		0	0		0	0		0	0		1	0.0138889		Normal	1	1	Normal	1	1	Normal	1	1	Normal	1	1
	LOC100996635	100996635	uncharacterized LOC100996635		1	1p21.3	94300000	99300000	95510116	95515464	+			0	0		0	0		71	0.986111		1	0.0138889		0	0		0	0		0	0		1	0.0138889		Normal	1	1	Normal	1	1	Normal	1	1	Normal	1	1
	LOC102723661	102723661	uncharacterized LOC102723661		1	1p21.3	94300000	99300000	95992068	96022880	+			0	0		0	0		71	0.986111		1	0.0138889		0	0		0	0		0	0		1	0.0138889		Normal	1	1	Normal	1	1	Normal	1	1	Normal	1	1
	LINC01787	101928241	long intergenic non-protein coding RNA 1787		1	1p21.3	94300000	99300000	96254069	96374125	-			0	0		0	0		71	0.986111		1	0.0138889		0	0		0	0		0	0		1	0.0138889		Normal	1	1	Normal	1	1	Normal	1	1	Normal	1	1
	PTBP2	58155	polypyrimidine tract binding protein 2		1	1p21.3	94300000	99300000	96721605	96815049	+			0	0		0	0		71	0.986111		1	0.0138889		0	0		0	0		0	0		1	0.0138889		Normal	1	1	Normal	1	1	Normal	1	1	Normal	1	1
	DPYD	1806	dihydropyrimidine dehydrogenase		1	1p21.3	94300000	99300000	97077743	97921059	-			0	0		0	0		70.9519	0.985443		1	0.0138889		0	0		0.0480769	0.000667735		0	0		1.04808	0.0145566		Normal	1	1	Normal	1	1	Normal	1	1	Normal	1	1
	DPYD-AS1	100873932	DPYD antisense RNA 1		1	1p21.3	94300000	99300000	97095923	97322955	+			0	0		0	0		71	0.986111		1	0.0138889		0	0		0	0		0	0		1	0.0138889		Normal	1	1	Normal	1	1	Normal	1	1	Normal	1	1
	DPYD-AS2	100873933	DPYD antisense RNA 2		1	1p21.3	94300000	99300000	97796921	97798051	+			0	0		0	0		70	0.972222		1	0.0138889		0	0		1	0.0138889		0	0		2	0.0277778		Normal	1	1	Normal	1	1	Normal	1	1	Normal	1	1
	LINC01930	109729128	long intergenic non-protein coding RNA 1930		1	1p21.3	94300000	99300000	97933474	97941740	-			0	0		0	0		71	0.986111		1	0.0138889		0	0		0	0		0	0		1	0.0138889		Normal	1	1	Normal	1	1	Normal	1	1	Normal	1	1
	MIR137HG	400765	MIR137 host gene		1	1p21.3	94300000	99300000	97988000	98049693	-			0	0		0	0		71	0.986111		1	0.0138889		0	0		0	0		0	0		1	0.0138889		Normal	1	1	Normal	1	1	Normal	1	1	Normal	1	1
	MIR2682	100616452	microRNA 2682		1	1p21.3	94300000	99300000	98045242	98045351	-			0	0		0	0		71	0.986111		1	0.0138889		0	0		0	0		0	0		1	0.0138889		Normal	1	1	Normal	1	1	Normal	1	1	Normal	1	1
	MIR137	406928	microRNA 137		1	1p21.3	94300000	99300000	98046070	98046171	-			0	0		0	0		71	0.986111		1	0.0138889		0	0		0	0		0	0		1	0.0138889		Normal	1	1	Normal	1	1	Normal	1	1	Normal	1	1
	LINC01776	729987	long intergenic non-protein coding RNA 1776		1	1p21.3	94300000	99300000	98210711	98272658	+			0	0		0	0		71	0.986111		1	0.0138889		0	0		0	0		0	0		1	0.0138889		Normal	1	1	Normal	1	1	Normal	1	1	Normal	1	1
	SNX7	51375	sorting nexin 7		1	1p21.3	94300000	99300000	98661284	98760500	+			0	0		0	0		71	0.986111		1	0.0138889		0	0		0	0		0	0		1	0.0138889		Normal	1	1	Normal	1	1	Normal	1	1	Normal	1	1
	PLPPR5	163404	phospholipid phosphatase related 5		1	1p21.3	94300000	99300000	98890245	99006130	-			0	0		0	0		71	0.986111		1	0.0138889		0	0		0	0		0	0		1	0.0138889		Normal	1	1	Normal	1	1	Normal	1	1	Normal	1	1
	LOC100129620	100129620	uncharacterized LOC100129620		1	1p21.3	94300000	99300000	99004276	99148852	+			0	0		0	0		71	0.986111		1	0.0138889		0	0		0	0		0	0		1	0.0138889		Normal	1	1	Normal	1	1	Normal	1	1	Normal	1	1
	PLPPR4	9890	phospholipid phosphatase related 4		1	1p21.3	94300000	99300000	99262956	99309584	+			0	0		0	0		71	0.986111		1	0.0138889		0	0		0	0		0	0		1	0.0138889		Normal	1	1	Normal	1	1	Normal	1	1	Normal	1	1
	TGFBR3	7049	transforming growth factor beta receptor 3		1	1p22.1	91500000	94300000	91680343	91906002	-			0	0		0	0		70.8305	0.983757		1	0.0138889		0	0		0.169492	0.00235405		0	0		1.16949	0.0162429		Normal	1	1	Normal	1	1	Normal	1	1	Normal	1	1
	BRDT	676	bromodomain testis associated		1	1p22.1	91500000	94300000	91949371	92014428	+			0	0		0	0		70	0.972222		1	0.0138889		0	0		1	0.0138889		0	0		2	0.0277778		Normal	1	1	Normal	1	1	Normal	1	1	Normal	1	1
	EPHX4	253152	epoxide hydrolase 4		1	1p22.1	91500000	94300000	92029976	92063536	+			0	0		0	0		70	0.972222		1	0.0138889		0	0		1	0.0138889		0	0		2	0.0277778		Normal	1	1	Normal	1	1	Normal	1	1	Normal	1	1
	SETSIP	646817	SET-like protein		1	1p22.1	91500000	94300000	92074436	92075472	-			0	0		0	0		70	0.972222		1	0.0138889		0	0		1	0.0138889		0	0		2	0.0277778		Normal	1	1	Normal	1	1	Normal	1	1	Normal	1	1
	BTBD8	284697	BTB domain containing 8		1	1p22.1	91500000	94300000	92080305	92147840	+			0	0		0	0		70	0.972222		1	0.0138889		0	0		1	0.0138889		0	0		2	0.0277778		Normal	1	1	Normal	1	1	Normal	1	1	Normal	1	1
	KIAA1107	23285	KIAA1107		1	1p22.1	91500000	94300000	92168858	92188509	+			0	0		0	0		70	0.972222		1	0.0138889		0	0		1	0.0138889		0	0		2	0.0277778		Normal	1	1	Normal	1	1	Normal	1	1	Normal	1	1
	C1orf146	388649	chromosome 1 open reading frame 146		1	1p22.1	91500000	94300000	92217920	92245812	+			0	0		0	0		70	0.972222		1	0.0138889		0	0		1	0.0138889		0	0		2	0.0277778		Normal	1	1	Normal	1	1	Normal	1	1	Normal	1	1
	GLMN	11146	glomulin%2C FKBP associated protein		1	1p22.1	91500000	94300000	92245786	92441936	-			0	0		0	0		70	0.972222		1	0.0138889		0	0		1	0.0138889		0	0		2	0.0277778		Normal	1	1	Normal	1	1	Normal	1	1	Normal	1	1
	RPAP2	79871	RNA polymerase II associated protein 2		1	1p22.1	91500000	94300000	92298965	92388175	+			0	0		0	0		70	0.972222		1	0.0138889		0	0		1	0.0138889		0	0		2	0.0277778		Normal	1	1	Normal	1	1	Normal	1	1	Normal	1	1
	GFI1	2672	growth factor independent 1 transcriptional repressor		1	1p22.1	91500000	94300000	92473043	92486876	-			0	0		0	0		70	0.972222		1	0.0138889		0	0		1	0.0138889		0	0		2	0.0277778		Normal	1	1	Normal	1	1	Normal	1	1	Normal	1	1
	EVI5	7813	ecotropic viral integration site 5		1	1p22.1	91500000	94300000	92508696	92792413	-			0	0		0	0		70	0.972222		1	0.0138889		0	0		1	0.0138889		0	0		2	0.0277778		Normal	1	1	Normal	1	1	Normal	1	1	Normal	1	1
	RPL5	6125	ribosomal protein L5		1	1p22.1	91500000	94300000	92831986	92841924	+			0	0		0	0		70	0.972222		1	0.0138889		0	0		1	0.0138889		0	0		2	0.0277778		Normal	1	1	Normal	1	1	Normal	1	1	Normal	1	1
	FAM69A	388650	family with sequence similarity 69 member A		1	1p22.1	91500000	94300000	92832729	92961522	-			0	0		0	0		70	0.972222		1	0.0138889		0	0		1	0.0138889		0	0		2	0.0277778		Normal	1	1	Normal	1	1	Normal	1	1	Normal	1	1
	SNORD21	6083	small nucleolar RNA%2C C/D box 21		1	1p22.1	91500000	94300000	92837289	92837383	+			0	0		0	0		70	0.972222		1	0.0138889		0	0		1	0.0138889		0	0		2	0.0277778		Normal	1	1	Normal	1	1	Normal	1	1	Normal	1	1
	SNORA66	26782	small nucleolar RNA%2C H/ACA box 66		1	1p22.1	91500000	94300000	92840719	92840851	+			0	0		0	0		70	0.972222		1	0.0138889		0	0		1	0.0138889		0	0		2	0.0277778		Normal	1	1	Normal	1	1	Normal	1	1	Normal	1	1
	MTF2	22823	metal response element binding transcription factor 2		1	1p22.1	91500000	94300000	93079219	93139081	+			0	0		0	0		70	0.972222		1	0.0138889		0	0		1	0.0138889		0	0		2	0.0277778		Normal	1	1	Normal	1	1	Normal	1	1	Normal	1	1
	TMED5	50999	transmembrane p24 trafficking protein 5		1	1p22.1	91500000	94300000	93149742	93180689	-			0	0		0	0		70	0.972222		1	0.0138889		0	0		1	0.0138889		0	0		2	0.0277778		Normal	1	1	Normal	1	1	Normal	1	1	Normal	1	1
	CCDC18	343099	coiled-coil domain containing 18		1	1p22.1	91500000	94300000	93179802	93279037	+			0	0		0	0		70	0.972222		1	0.0138889		0	0		1	0.0138889		0	0		2	0.0277778		Normal	1	1	Normal	1	1	Normal	1	1	Normal	1	1
	CCDC18-AS1	100131564	CCDC18 antisense RNA 1		1	1p22.1	91500000	94300000	93310109	93345811	-			0	0		0	0		70	0.972222		1	0.0138889		0	0		1	0.0138889		0	0		2	0.0277778		Normal	1	1	Normal	1	1	Normal	1	1	Normal	1	1
	DR1	1810	down-regulator of transcription 1		1	1p22.1	91500000	94300000	93345921	93362592	+			0	0		0	0		70	0.972222		1	0.0138889		0	0		1	0.0138889		0	0		2	0.0277778		Normal	1	1	Normal	1	1	Normal	1	1	Normal	1	1
	FNBP1L	54874	formin binding protein 1 like		1	1p22.1	91500000	94300000	93448067	93569671	+			0	0		0	0		70	0.972222		1	0.0138889		0	0		1	0.0138889		0	0		2	0.0277778		Normal	1	1	Normal	1	1	Normal	1	1	Normal	1	1
	TRNAC-GCA	107985761	NA		1	1p22.1	91500000	94300000	93516277	93516349	-			0	0		0	0		70	0.972222		1	0.0138889		0	0		1	0.0138889		0	0		2	0.0277778		Normal	1	1	Normal	1	1	Normal	1	1	Normal	1	1
	BCAR3	8412	BCAR3%2C NSP family adaptor protein		1	1p22.1	91500000	94300000	93561741	93847150	-			0	0		0	0		70	0.972222		1	0.0138889		0	0		1	0.0138889		0	0		2	0.0277778		Normal	1	1	Normal	1	1	Normal	1	1	Normal	1	1
	LOC100129046	100129046	uncharacterized LOC100129046		1	1p22.1	91500000	94300000	93591968	93600030	+			0	0		0	0		70	0.972222		1	0.0138889		0	0		1	0.0138889		0	0		2	0.0277778		Normal	1	1	Normal	1	1	Normal	1	1	Normal	1	1
	MIG7	723788	mig-7		1	1p22.1	91500000	94300000	93752924	93775383	-			0	0		0	0		70	0.972222		1	0.0138889		0	0		1	0.0138889		0	0		2	0.0277778		Normal	1	1	Normal	1	1	Normal	1	1	Normal	1	1
	MIR760	100126348	microRNA 760		1	1p22.1	91500000	94300000	93846832	93846911	+			0	0		0	0		70	0.972222		1	0.0138889		0	0		1	0.0138889		0	0		2	0.0277778		Normal	1	1	Normal	1	1	Normal	1	1	Normal	1	1
	TRR-TCT1-1	100189133	NA		1	1p22.1	91500000	94300000	93847573	93847657	+			0	0		0	0		70	0.972222		1	0.0138889		0	0		1	0.0138889		0	0		2	0.0277778		Normal	1	1	Normal	1	1	Normal	1	1	Normal	1	1
	DNTTIP2	30836	deoxynucleotidyltransferase terminal interacting protein 2		1	1p22.1	91500000	94300000	93869458	93879206	-			0	0		0	0		70	0.972222		1	0.0138889		0	0		1	0.0138889		0	0		2	0.0277778		Normal	1	1	Normal	1	1	Normal	1	1	Normal	1	1
	GCLM	2730	glutamate-cysteine ligase modifier subunit		1	1p22.1	91500000	94300000	93885199	93910370	-			0	0		0	0		70	0.972222		1	0.0138889		0	0		1	0.0138889		0	0		2	0.0277778		Normal	1	1	Normal	1	1	Normal	1	1	Normal	1	1
	ABCA4	24	ATP binding cassette subfamily A member 4		1	1p22.1	91500000	94300000	93992837	94121149	-			0	0		0	0		71	0.986111		1	0.0138889		0	0		0	0		0	0		1	0.0138889		Normal	1	1	Normal	1	1	Normal	1	1	Normal	1	1
	ARHGAP29	9411	Rho GTPase activating protein 29		1	1p22.1	91500000	94300000	94168907	94275068	-			0	0		0	0		71	0.986111		1	0.0138889		0	0		0	0		0	0		1	0.0138889		Normal	1	1	Normal	1	1	Normal	1	1	Normal	1	1
	PKN2-AS1	101927891	PKN2 antisense RNA 1		1	1p22.2	87900000	91500000	88537513	88685204	-			0	0		0	0		71	0.986111		1	0.0138889		0	0		0	0		0	0		1	0.0138889		Normal	1	1	Normal	1	1	Normal	1	1	Normal	1	1
	PKN2	5586	protein kinase N2		1	1p22.2	87900000	91500000	88684144	88836255	+			0	0		0	0		71	0.986111		1	0.0138889		0	0		0	0		0	0		1	0.0138889		Normal	1	1	Normal	1	1	Normal	1	1	Normal	1	1
	GTF2B	2959	general transcription factor IIB		1	1p22.2	87900000	91500000	88852638	88891944	-			0	0		0	0		71	0.986111		1	0.0138889		0	0		0	0		0	0		1	0.0138889		Normal	1	1	Normal	1	1	Normal	1	1	Normal	1	1
	KYAT3	56267	kynurenine aminotransferase 3		1	1p22.2	87900000	91500000	88921044	88992960	-			0	0		0	0		71	0.986111		1	0.0138889		0	0		0	0		0	0		1	0.0138889		Normal	1	1	Normal	1	1	Normal	1	1	Normal	1	1
	RBMXL1	494115	RNA binding motif protein%2C X-linked like 1		1	1p22.2	87900000	91500000	88979456	88992960	-			0	0		0	0		71	0.986111		1	0.0138889		0	0		0	0		0	0		1	0.0138889		Normal	1	1	Normal	1	1	Normal	1	1	Normal	1	1
	GBP3	2635	guanylate binding protein 3		1	1p22.2	87900000	91500000	89006677	89022870	-			0	0		0	0		71	0.986111		1	0.0138889		0	0		0	0		0	0		1	0.0138889		Normal	1	1	Normal	1	1	Normal	1	1	Normal	1	1
	GBP1	2633	guanylate binding protein 1		1	1p22.2	87900000	91500000	89052304	89065360	-			0	0		0	0		71	0.986111		1	0.0138889		0	0		0	0		0	0		1	0.0138889		Normal	1	1	Normal	1	1	Normal	1	1	Normal	1	1
	GBP2	2634	guanylate binding protein 2		1	1p22.2	87900000	91500000	89106132	89126159	-			0	0		0	0		71	0.986111		1	0.0138889		0	0		0	0		0	0		1	0.0138889		Normal	1	1	Normal	1	1	Normal	1	1	Normal	1	1
	GBP7	388646	guanylate binding protein 7		1	1p22.2	87900000	91500000	89131751	89176040	-			0	0		0	0		71	0.986111		1	0.0138889		0	0		0	0		0	0		1	0.0138889		Normal	1	1	Normal	1	1	Normal	1	1	Normal	1	1
	GBP4	115361	guanylate binding protein 4		1	1p22.2	87900000	91500000	89181148	89198950	-			0	0		0	0		71	0.986111		1	0.0138889		0	0		0	0		0	0		1	0.0138889		Normal	1	1	Normal	1	1	Normal	1	1	Normal	1	1
	GBP5	115362	guanylate binding protein 5		1	1p22.2	87900000	91500000	89258950	89272861	-			0	0		0	0		71	0.986111		1	0.0138889		0	0		0	0		0	0		1	0.0138889		Normal	1	1	Normal	1	1	Normal	1	1	Normal	1	1
	GBP6	163351	guanylate binding protein family member 6		1	1p22.2	87900000	91500000	89363877	89388160	+			0	0		0	0		71	0.986111		1	0.0138889		0	0		0	0		0	0		1	0.0138889		Normal	1	1	Normal	1	1	Normal	1	1	Normal	1	1
	LRRC8B	23507	leucine rich repeat containing 8 VRAC subunit B		1	1p22.2	87900000	91500000	89522626	89597861	+			0	0		0	0		71	0.986111		1	0.0138889		0	0		0	0		0	0		1	0.0138889		Normal	1	1	Normal	1	1	Normal	1	1	Normal	1	1
	LRRC8C	84230	leucine rich repeat containing 8 VRAC subunit C		1	1p22.2	87900000	91500000	89615810	89719535	+			0	0		0	0		71	0.986111		1	0.0138889		0	0		0	0		0	0		1	0.0138889		Normal	1	1	Normal	1	1	Normal	1	1	Normal	1	1
	LRRC8C-DT	400761	LRRC8C divergent transcript		1	1p22.2	87900000	91500000	89624849	89632894	-			0	0		0	0		71	0.986111		1	0.0138889		0	0		0	0		0	0		1	0.0138889		Normal	1	1	Normal	1	1	Normal	1	1	Normal	1	1
	LRRC8D	55144	leucine rich repeat containing 8 VRAC subunit D		1	1p22.2	87900000	91500000	89821014	89936432	+			0	0		0	0		71	0.986111		1	0.0138889		0	0		0	0		0	0		1	0.0138889		Normal	1	1	Normal	1	1	Normal	1	1	Normal	1	1
	ZNF326	284695	zinc finger protein 326		1	1p22.2	87900000	91500000	89995095	90035531	+			0	0		0	0		71	0.986111		1	0.0138889		0	0		0	0		0	0		1	0.0138889		Normal	1	1	Normal	1	1	Normal	1	1	Normal	1	1
	SNORD3G	109616984	small nucleolar RNA%2C C/D box 3G		1	1p22.2	87900000	91500000	90657750	90657963	+			0	0		0	0		71	0.986111		1	0.0138889		0	0		0	0		0	0		1	0.0138889		Normal	1	1	Normal	1	1	Normal	1	1	Normal	1	1
	BARHL2	343472	BarH like homeobox 2		1	1p22.2	87900000	91500000	90712022	90717237	-			0	0		0	0		71	0.986111		1	0.0138889		0	0		0	0		0	0		1	0.0138889		Normal	1	1	Normal	1	1	Normal	1	1	Normal	1	1
	LOC105378853	105378853	uncharacterized LOC105378853		1	1p22.2	87900000	91500000	90782984	90851650	-			0	0		0	0		71	0.986111		1	0.0138889		0	0		0	0		0	0		1	0.0138889		Normal	1	1	Normal	1	1	Normal	1	1	Normal	1	1
	LINC01763	105378854	long intergenic non-protein coding RNA 1763		1	1p22.2	87900000	91500000	90851759	90854899	+			0	0		0	0		71	0.986111		1	0.0138889		0	0		0	0		0	0		1	0.0138889		Normal	1	1	Normal	1	1	Normal	1	1	Normal	1	1
	ZNF644	84146	zinc finger protein 644		1	1p22.2	87900000	91500000	90915298	91022267	-			0	0		0	0		71	0.986111		1	0.0138889		0	0		0	0		0	0		1	0.0138889		Normal	1	1	Normal	1	1	Normal	1	1	Normal	1	1
	HFM1	164045	HFM1%2C ATP dependent DNA helicase homolog		1	1p22.2	87900000	91500000	91260766	91408008	-			0	0		0	0		71	0.986111		1	0.0138889		0	0		0	0		0	0		1	0.0138889		Normal	1	1	Normal	1	1	Normal	1	1	Normal	1	1
	CDC7	8317	cell division cycle 7		1	1p22.2	87900000	91500000	91498968	91525764	+			0	0		0	0		71	0.986111		1	0.0138889		0	0		0	0		0	0		1	0.0138889		Normal	1	1	Normal	1	1	Normal	1	1	Normal	1	1
	RPF1	80135	ribosome production factor 1 homolog		1	1p22.3	84400000	87900000	84479237	84498350	+			0	0		0	0		71	0.986111		1	0.0138889		0	0		0	0		0	0		1	0.0138889		Normal	1	1	Normal	1	1	Normal	1	1	Normal	1	1
	GNG5	2787	G protein subunit gamma 5		1	1p22.3	84400000	87900000	84498323	84506579	-			0	0		0	0		71	0.986111		1	0.0138889		0	0		0	0		0	0		1	0.0138889		Normal	1	1	Normal	1	1	Normal	1	1	Normal	1	1
	SPATA1	100505741	spermatogenesis associated 1		1	1p22.3	84400000	87900000	84506301	84556495	+			0	0		0	0		71	0.986111		1	0.0138889		0	0		0	0		0	0		1	0.0138889		Normal	1	1	Normal	1	1	Normal	1	1	Normal	1	1
	CTBS	1486	chitobiase		1	1p22.3	84400000	87900000	84553121	84574480	-			0	0		0	0		71	0.986111		1	0.0138889		0	0		0	0		0	0		1	0.0138889		Normal	1	1	Normal	1	1	Normal	1	1	Normal	1	1
	LINC01461	103695366	long intergenic non-protein coding RNA 1461		1	1p22.3	84400000	87900000	84597964	84621031	-			0	0		0	0		71	0.986111		1	0.0138889		0	0		0	0		0	0		1	0.0138889		Normal	1	1	Normal	1	1	Normal	1	1	Normal	1	1
	LINC01555	439927	long intergenic non-protein coding RNA 1555		1	1p22.3	84400000	87900000	84628230	84635020	-			0	0		0	0		71	0.986111		1	0.0138889		0	0		0	0		0	0		1	0.0138889		Normal	1	1	Normal	1	1	Normal	1	1	Normal	1	1
	SSX2IP	117178	SSX family member 2 interacting protein		1	1p22.3	84400000	87900000	84643707	84690757	-			0	0		0	0		71	0.986111		1	0.0138889		0	0		0	0		0	0		1	0.0138889		Normal	1	1	Normal	1	1	Normal	1	1	Normal	1	1
	LPAR3	23566	lysophosphatidic acid receptor 3		1	1p22.3	84400000	87900000	84811601	84893213	-			0	0		0	0		71	0.986111		1	0.0138889		0	0		0	0		0	0		1	0.0138889		Normal	1	1	Normal	1	1	Normal	1	1	Normal	1	1
	MCOLN2	255231	mucolipin 2		1	1p22.3	84400000	87900000	84925583	84997122	-			0	0		0	0		71	0.986111		1	0.0138889		0	0		0	0		0	0		1	0.0138889		Normal	1	1	Normal	1	1	Normal	1	1	Normal	1	1
	MCOLN3	55283	mucolipin 3		1	1p22.3	84400000	87900000	85018082	85048902	-			0	0		0	0		71	0.986111		1	0.0138889		0	0		0	0		0	0		1	0.0138889		Normal	1	1	Normal	1	1	Normal	1	1	Normal	1	1
	WDR63	126820	WD repeat domain 63		1	1p22.3	84400000	87900000	85062298	85133138	+			0	0		0	0		71	0.986111		1	0.0138889		0	0		0	0		0	0		1	0.0138889		Normal	1	1	Normal	1	1	Normal	1	1	Normal	1	1
	MIR4423	100616481	microRNA 4423		1	1p22.3	84400000	87900000	85133794	85133873	+			0	0		0	0		71	0.986111		1	0.0138889		0	0		0	0		0	0		1	0.0138889		Normal	1	1	Normal	1	1	Normal	1	1	Normal	1	1
	SYDE2	84144	synapse defective Rho GTPase homolog 2		1	1p22.3	84400000	87900000	85156381	85201725	-			0	0		0	0		71	0.986111		1	0.0138889		0	0		0	0		0	0		1	0.0138889		Normal	1	1	Normal	1	1	Normal	1	1	Normal	1	1
	C1orf52	148423	chromosome 1 open reading frame 52		1	1p22.3	84400000	87900000	85249953	85259677	-			0	0		0	0		71	0.986111		1	0.0138889		0	0		0	0		0	0		1	0.0138889		Normal	1	1	Normal	1	1	Normal	1	1	Normal	1	1
	BCL10	8915	B cell CLL/lymphoma 10		1	1p22.3	84400000	87900000	85265776	85276904	-			0	0		0	0		71	0.986111		1	0.0138889		0	0		0	0		0	0		1	0.0138889		Normal	1	1	Normal	1	1	Normal	1	1	Normal	1	1
	LOC646626	646626	uncharacterized LOC646626		1	1p22.3	84400000	87900000	85276358	85278088	+			0	0		0	0		71	0.986111		1	0.0138889		0	0		0	0		0	0		1	0.0138889		Normal	1	1	Normal	1	1	Normal	1	1	Normal	1	1
	DDAH1	23576	dimethylarginine dimethylaminohydrolase 1		1	1p22.3	84400000	87900000	85318485	85578363	-			0	0		0	0		71	0.986111		1	0.0138889		0	0		0	0		0	0		1	0.0138889		Normal	1	1	Normal	1	1	Normal	1	1	Normal	1	1
	CYR61	3491	cysteine rich angiogenic inducer 61		1	1p22.3	84400000	87900000	85580761	85583967	+			0	0		0	0		71	0.986111		1	0.0138889		0	0		0	0		0	0		1	0.0138889		Normal	1	1	Normal	1	1	Normal	1	1	Normal	1	1
	ZNHIT6	54680	zinc finger HIT-type containing 6		1	1p22.3	84400000	87900000	85649423	85708458	-			0	0		0	0		71	0.986111		1	0.0138889		0	0		0	0		0	0		1	0.0138889		Normal	1	1	Normal	1	1	Normal	1	1	Normal	1	1
	COL24A1	255631	collagen type XXIV alpha 1 chain		1	1p22.3	84400000	87900000	85728507	86157036	-			0	0		0	0		71	0.986111		1	0.0138889		0	0		0	0		0	0		1	0.0138889		Normal	1	1	Normal	1	1	Normal	1	1	Normal	1	1
	ODF2L	57489	outer dense fiber of sperm tails 2 like		1	1p22.3	84400000	87900000	86346824	86396346	-			0	0		0	0		71	0.986111		1	0.0138889		0	0		0	0		0	0		1	0.0138889		Normal	1	1	Normal	1	1	Normal	1	1	Normal	1	1
	MIR7856	102465842	microRNA 7856		1	1p22.3	84400000	87900000	86357632	86357687	-			0	0		0	0		71	0.986111		1	0.0138889		0	0		0	0		0	0		1	0.0138889		Normal	1	1	Normal	1	1	Normal	1	1	Normal	1	1
	CLCA2	9635	chloride channel accessory 2		1	1p22.3	84400000	87900000	86423883	86456558	+			0	0		0	0		71	0.986111		1	0.0138889		0	0		0	0		0	0		1	0.0138889		Normal	1	1	Normal	1	1	Normal	1	1	Normal	1	1
	CLCA1	1179	chloride channel accessory 1		1	1p22.3	84400000	87900000	86468843	86500294	+			0	0		0	0		71	0.986111		1	0.0138889		0	0		0	0		0	0		1	0.0138889		Normal	1	1	Normal	1	1	Normal	1	1	Normal	1	1
	CLCA4	22802	chloride channel accessory 4		1	1p22.3	84400000	87900000	86547076	86580758	+			0	0		0	0		71	0.986111		1	0.0138889		0	0		0	0		0	0		1	0.0138889		Normal	1	1	Normal	1	1	Normal	1	1	Normal	1	1
	LOC105378828	105378828	uncharacterized LOC105378828		1	1p22.3	84400000	87900000	86571181	86704493	-			0	0		0	0		71	0.986111		1	0.0138889		0	0		0	0		0	0		1	0.0138889		Normal	1	1	Normal	1	1	Normal	1	1	Normal	1	1
	SH3GLB1	51100	SH3 domain containing GRB2 like%2C endophilin B1		1	1p22.3	84400000	87900000	86704570	86748184	+			0	0		0	0		71	0.986111		1	0.0138889		0	0		0	0		0	0		1	0.0138889		Normal	1	1	Normal	1	1	Normal	1	1	Normal	1	1
	SELENOF	9403	selenoprotein F		1	1p22.3	84400000	87900000	86862445	86914577	-			0	0		0	0		71	0.986111		1	0.0138889		0	0		0	0		0	0		1	0.0138889		Normal	1	1	Normal	1	1	Normal	1	1	Normal	1	1
	HS2ST1	9653	heparan sulfate 2-O-sulfotransferase 1		1	1p22.3	84400000	87900000	86914652	87109998	+			0	0		0	0		71	0.986111		1	0.0138889		0	0		0	0		0	0		1	0.0138889		Normal	1	1	Normal	1	1	Normal	1	1	Normal	1	1
	LINC01140	339524	long intergenic non-protein coding RNA 1140		1	1p22.3	84400000	87900000	87129765	87169204	+			0	0		0	0		71	0.986111		1	0.0138889		0	0		0	0		0	0		1	0.0138889		Normal	1	1	Normal	1	1	Normal	1	1	Normal	1	1
	LOC101927844	101927844	uncharacterized LOC101927844		1	1p22.3	84400000	87900000	87203104	87251331	+			0	0		0	0		71	0.986111		1	0.0138889		0	0		0	0		0	0		1	0.0138889		Normal	1	1	Normal	1	1	Normal	1	1	Normal	1	1
	LMO4	8543	LIM domain only 4		1	1p22.3	84400000	87900000	87328468	87348923	+			0	0		0	0		71	0.986111		1	0.0138889		0	0		0	0		0	0		1	0.0138889		Normal	1	1	Normal	1	1	Normal	1	1	Normal	1	1
	LINC01364	100505768	long intergenic non-protein coding RNA 1364		1	1p22.3	84400000	87900000	87353524	87371655	-			0	0		0	0		71	0.986111		1	0.0138889		0	0		0	0		0	0		1	0.0138889		Normal	1	1	Normal	1	1	Normal	1	1	Normal	1	1
	LINC01758	105378788	long intergenic non-protein coding RNA 1758		1	1p31.1	69300000	84400000	69433255	69435409	+			0	0		0	0		71	0.986111		1	0.0138889		0	0		0	0		0	0		1	0.0138889		Normal	1	1	Normal	1	1	Normal	1	1	Normal	1	1
	LRRC7	57554	leucine rich repeat containing 7		1	1p31.1	69300000	84400000	69567130	70152426	+			0	0		0	0		71	0.986111		1	0.0138889		0	0		0	0		0	0		1	0.0138889		Normal	1	1	Normal	1	1	Normal	1	1	Normal	1	1
	LRRC40	55631	leucine rich repeat containing 40		1	1p31.1	69300000	84400000	70144802	70205678	-			0	0		0	0		71	0.986111		1	0.0138889		0	0		0	0		0	0		1	0.0138889		Normal	1	1	Normal	1	1	Normal	1	1	Normal	1	1
	SRSF11	9295	serine and arginine rich splicing factor 11		1	1p31.1	69300000	84400000	70205682	70253052	+			0	0		0	0		71	0.986111		1	0.0138889		0	0		0	0		0	0		1	0.0138889		Normal	1	1	Normal	1	1	Normal	1	1	Normal	1	1
	ANKRD13C	81573	ankyrin repeat domain 13C		1	1p31.1	69300000	84400000	70259002	70354977	-			0	0		0	0		71	0.986111		1	0.0138889		0	0		0	0		0	0		1	0.0138889		Normal	1	1	Normal	1	1	Normal	1	1	Normal	1	1
	HHLA3	11147	HERV-H LTR-associating 3		1	1p31.1	69300000	84400000	70353839	70368023	+			0	0		0	0		71	0.986111		1	0.0138889		0	0		0	0		0	0		1	0.0138889		Normal	1	1	Normal	1	1	Normal	1	1	Normal	1	1
	CTH	1491	cystathionine gamma-lyase		1	1p31.1	69300000	84400000	70411218	70441949	+			0	0		0	0		71	0.986111		1	0.0138889		0	0		0	0		0	0		1	0.0138889		Normal	1	1	Normal	1	1	Normal	1	1	Normal	1	1
	LINC01788	101927244	long intergenic non-protein coding RNA 1788		1	1p31.1	69300000	84400000	70706453	70786468	+			0	0		0	0		71	0.986111		1	0.0138889		0	0		0	0		0	0		1	0.0138889		Normal	1	1	Normal	1	1	Normal	1	1	Normal	1	1
	PTGER3	5733	prostaglandin E receptor 3		1	1p31.1	69300000	84400000	70852353	71047808	-			0	0		0	0		71	0.986111		1	0.0138889		0	0		0	0		0	0		1	0.0138889		Normal	1	1	Normal	1	1	Normal	1	1	Normal	1	1
	ZRANB2-AS1	100132618	ZRANB2 antisense RNA 1		1	1p31.1	69300000	84400000	71046506	71067184	+			0	0		0	0		71	0.986111		1	0.0138889		0	0		0	0		0	0		1	0.0138889		Normal	1	1	Normal	1	1	Normal	1	1	Normal	1	1
	ZRANB2	9406	zinc finger RANBP2-type containing 2		1	1p31.1	69300000	84400000	71063291	71081289	-			0	0		0	0		71	0.986111		1	0.0138889		0	0		0	0		0	0		1	0.0138889		Normal	1	1	Normal	1	1	Normal	1	1	Normal	1	1
	MIR186	406962	microRNA 186		1	1p31.1	69300000	84400000	71067631	71067716	-			0	0		0	0		71	0.986111		1	0.0138889		0	0		0	0		0	0		1	0.0138889		Normal	1	1	Normal	1	1	Normal	1	1	Normal	1	1
	ZRANB2-AS2	100852410	ZRANB2 antisense RNA 2 (head to head)		1	1p31.1	69300000	84400000	71081324	71237723	+			0	0		0	0		71	0.986111		1	0.0138889		0	0		0	0		0	0		1	0.0138889		Normal	1	1	Normal	1	1	Normal	1	1	Normal	1	1
	NEGR1	257194	neuronal growth regulator 1		1	1p31.1	69300000	84400000	71402942	72282594	-			0	0		0	0		71	0.986111		1	0.0138889		0	0		0	0		0	0		1	0.0138889		Normal	1	1	Normal	1	1	Normal	1	1	Normal	1	1
	NEGR1-IT1	100852409	NEGR1 intronic transcript 1		1	1p31.1	69300000	84400000	71794232	71837012	-			0	0		0	0		71	0.986111		1	0.0138889		0	0		0	0		0	0		1	0.0138889		Normal	1	1	Normal	1	1	Normal	1	1	Normal	1	1
	LINC01360	101927295	long intergenic non-protein coding RNA 1360		1	1p31.1	69300000	84400000	73306170	73338877	+			0	0		0	0		71	0.986111		1	0.0138889		0	0		0	0		0	0		1	0.0138889		Normal	1	1	Normal	1	1	Normal	1	1	Normal	1	1
	LINC02238	109729166	long intergenic non-protein coding RNA 2238		1	1p31.1	69300000	84400000	73674679	73738642	+			0	0		0	0		71	0.986111		1	0.0138889		0	0		0	0		0	0		1	0.0138889		Normal	1	1	Normal	1	1	Normal	1	1	Normal	1	1
	LRRIQ3	127255	leucine rich repeats and IQ motif containing 3		1	1p31.1	69300000	84400000	74026015	74198201	-			0	0		0	0		71	0.986111		1	0.0138889		0	0		0	0		0	0		1	0.0138889		Normal	1	1	Normal	1	1	Normal	1	1	Normal	1	1
	FPGT	8790	fucose-1-phosphate guanylyltransferase		1	1p31.1	69300000	84400000	74198212	74208702	+			0	0		0	0		71	0.986111		1	0.0138889		0	0		0	0		0	0		1	0.0138889		Normal	1	1	Normal	1	1	Normal	1	1	Normal	1	1
	FPGT-TNNI3K	100526835	FPGT-TNNI3K readthrough		1	1p31.1	69300000	84400000	74198212	74544432	+			0	0		0	0		71	0.986111		1	0.0138889		0	0		0	0		0	0		1	0.0138889		Normal	1	1	Normal	1	1	Normal	1	1	Normal	1	1
	TNNI3K	51086	TNNI3 interacting kinase		1	1p31.1	69300000	84400000	74235387	74544432	+			0	0		0	0		71	0.986111		1	0.0138889		0	0		0	0		0	0		1	0.0138889		Normal	1	1	Normal	1	1	Normal	1	1	Normal	1	1
	ERICH3	127254	glutamate rich 3		1	1p31.1	69300000	84400000	74568111	74674343	-			0	0		0	0		71	0.986111		1	0.0138889		0	0		0	0		0	0		1	0.0138889		Normal	1	1	Normal	1	1	Normal	1	1	Normal	1	1
	ERICH3-AS1	101927320	ERICH3 antisense RNA 1		1	1p31.1	69300000	84400000	74577430	74626098	+			0	0		0	0		71	0.986111		1	0.0138889		0	0		0	0		0	0		1	0.0138889		Normal	1	1	Normal	1	1	Normal	1	1	Normal	1	1
	CRYZ	1429	crystallin zeta		1	1p31.1	69300000	84400000	74705470	74733408	-			0	0		0	0		71	0.986111		1	0.0138889		0	0		0	0		0	0		1	0.0138889		Normal	1	1	Normal	1	1	Normal	1	1	Normal	1	1
	TYW3	127253	tRNA-yW synthesizing protein 3 homolog		1	1p31.1	69300000	84400000	74733152	74766677	+			0	0		0	0		71	0.986111		1	0.0138889		0	0		0	0		0	0		1	0.0138889		Normal	1	1	Normal	1	1	Normal	1	1	Normal	1	1
	LHX8	431707	LIM homeobox 8		1	1p31.1	69300000	84400000	75128434	75199454	+			0	0		0	0		71	0.986111		1	0.0138889		0	0		0	0		0	0		1	0.0138889		Normal	1	1	Normal	1	1	Normal	1	1	Normal	1	1
	SLC44A5	204962	solute carrier family 44 member 5		1	1p31.1	69300000	84400000	75202131	75724261	-			0	0		0	0		71	0.986111		1	0.0138889		0	0		0	0		0	0		1	0.0138889		Normal	1	1	Normal	1	1	Normal	1	1	Normal	1	1
	ACADM	34	acyl-CoA dehydrogenase medium chain		1	1p31.1	69300000	84400000	75724347	75763679	+			0	0		0	0		71	0.986111		1	0.0138889		0	0		0	0		0	0		1	0.0138889		Normal	1	1	Normal	1	1	Normal	1	1	Normal	1	1
	RABGGTB	5876	Rab geranylgeranyltransferase beta subunit		1	1p31.1	69300000	84400000	75786194	75795090	+			0	0		0	0		71	0.986111		1	0.0138889		0	0		0	0		0	0		1	0.0138889		Normal	1	1	Normal	1	1	Normal	1	1	Normal	1	1
	SNORD45C	692085	small nucleolar RNA%2C C/D box 45C		1	1p31.1	69300000	84400000	75787072	75787149	+			0	0		0	0		71	0.986111		1	0.0138889		0	0		0	0		0	0		1	0.0138889		Normal	1	1	Normal	1	1	Normal	1	1	Normal	1	1
	SNORD45A	26805	small nucleolar RNA%2C C/D box 45A		1	1p31.1	69300000	84400000	75787889	75787972	+			0	0		0	0		71	0.986111		1	0.0138889		0	0		0	0		0	0		1	0.0138889		Normal	1	1	Normal	1	1	Normal	1	1	Normal	1	1
	SNORD45B	26804	small nucleolar RNA%2C C/D box 45B		1	1p31.1	69300000	84400000	75789477	75789547	+			0	0		0	0		71	0.986111		1	0.0138889		0	0		0	0		0	0		1	0.0138889		Normal	1	1	Normal	1	1	Normal	1	1	Normal	1	1
	MSH4	4438	mutS homolog 4		1	1p31.1	69300000	84400000	75796871	75913238	+			0	0		0	0		71	0.986111		1	0.0138889		0	0		0	0		0	0		1	0.0138889		Normal	1	1	Normal	1	1	Normal	1	1	Normal	1	1
	ASB17	127247	ankyrin repeat and SOCS box containing 17		1	1p31.1	69300000	84400000	75918873	75937625	-			0	0		0	0		71	0.986111		1	0.0138889		0	0		0	0		0	0		1	0.0138889		Normal	1	1	Normal	1	1	Normal	1	1	Normal	1	1
	LOC101927342	101927342	uncharacterized LOC101927342		1	1p31.1	69300000	84400000	76011324	76019356	+			0	0		0	0		71	0.986111		1	0.0138889		0	0		0	0		0	0		1	0.0138889		Normal	1	1	Normal	1	1	Normal	1	1	Normal	1	1
	ST6GALNAC3	256435	ST6 N-acetylgalactosaminide alpha-2%2C6-sialyltransferase 3		1	1p31.1	69300000	84400000	76074684	76637316	+			0	0		0	0		71	0.986111		1	0.0138889		0	0		0	0		0	0		1	0.0138889		Normal	1	1	Normal	1	1	Normal	1	1	Normal	1	1
	LINC02567	110806286	long intergenic non-protein coding RNA 2567		1	1p31.1	69300000	84400000	76758124	76779267	-			0	0		0	0		71	0.986111		1	0.0138889		0	0		0	0		0	0		1	0.0138889		Normal	1	1	Normal	1	1	Normal	1	1	Normal	1	1
	ST6GALNAC5	81849	ST6 N-acetylgalactosaminide alpha-2%2C6-sialyltransferase 5		1	1p31.1	69300000	84400000	76867408	77069167	+			0	0		0	0		71	0.986111		1	0.0138889		0	0		0	0		0	0		1	0.0138889		Normal	1	1	Normal	1	1	Normal	1	1	Normal	1	1
	MIR7156	102466995	microRNA 7156		1	1p31.1	69300000	84400000	77060143	77060202	+			0	0		0	0		71	0.986111		1	0.0138889		0	0		0	0		0	0		1	0.0138889		Normal	1	1	Normal	1	1	Normal	1	1	Normal	1	1
	PIGK	10026	phosphatidylinositol glycan anchor biosynthesis class K		1	1p31.1	69300000	84400000	77088981	77219447	-			0	0		0	0		71	0.986111		1	0.0138889		0	0		0	0		0	0		1	0.0138889		Normal	1	1	Normal	1	1	Normal	1	1	Normal	1	1
	AK5	26289	adenylate kinase 5		1	1p31.1	69300000	84400000	77281908	77559969	+			0	0		0	0		71	0.986111		1	0.0138889		0	0		0	0		0	0		1	0.0138889		Normal	1	1	Normal	1	1	Normal	1	1	Normal	1	1
	ZZZ3	26009	zinc finger ZZ-type containing 3		1	1p31.1	69300000	84400000	77561526	77683440	-			0	0		0	0		71	0.986111		1	0.0138889		0	0		0	0		0	0		1	0.0138889		Normal	1	1	Normal	1	1	Normal	1	1	Normal	1	1
	USP33	23032	ubiquitin specific peptidase 33		1	1p31.1	69300000	84400000	77695987	77759879	-			0	0		0	0		71	0.986111		1	0.0138889		0	0		0	0		0	0		1	0.0138889		Normal	1	1	Normal	1	1	Normal	1	1	Normal	1	1
	MIGA1	374986	mitoguardin 1		1	1p31.1	69300000	84400000	77779624	77879540	+			0	0		0	0		71	0.986111		1	0.0138889		0	0		0	0		0	0		1	0.0138889		Normal	1	1	Normal	1	1	Normal	1	1	Normal	1	1
	NEXN-AS1	374987	NEXN antisense RNA 1		1	1p31.1	69300000	84400000	77881348	77889539	-			0	0		0	0		71	0.986111		1	0.0138889		0	0		0	0		0	0		1	0.0138889		Normal	1	1	Normal	1	1	Normal	1	1	Normal	1	1
	NEXN	91624	nexilin F-actin binding protein		1	1p31.1	69300000	84400000	77888515	77948643	+			0	0		0	0		71	0.986111		1	0.0138889		0	0		0	0		0	0		1	0.0138889		Normal	1	1	Normal	1	1	Normal	1	1	Normal	1	1
	FUBP1	8880	far upstream element binding protein 1		1	1p31.1	69300000	84400000	77944051	77979435	-			0	0		0	0		71	0.986111		1	0.0138889		0	0		0	0		0	0		1	0.0138889		Normal	1	1	Normal	1	1	Normal	1	1	Normal	1	1
	DNAJB4	11080	DnaJ heat shock protein family (Hsp40) member B4		1	1p31.1	69300000	84400000	77979158	78017964	+			0	0		0	0		71	0.986111		1	0.0138889		0	0		0	0		0	0		1	0.0138889		Normal	1	1	Normal	1	1	Normal	1	1	Normal	1	1
	GIPC2	54810	GIPC PDZ domain containing family member 2		1	1p31.1	69300000	84400000	78044962	78138449	+			0.6	0.00833333		0	0		70.4	0.977778		1	0.0138889		0	0		0	0		0.6	0.00833333		1	0.0138889		Normal	1	1	Normal	1	1	Normal	1	1	Normal	1	1
	MGC27382	149047	uncharacterized MGC27382		1	1p31.1	69300000	84400000	78229599	78369464	+			1	0.0138889		0	0		70	0.972222		1	0.0138889		0	0		0	0		1	0.0138889		1	0.0138889		Normal	1	1	Normal	1	1	Normal	1	1	Normal	1	1
	PTGFR	5737	prostaglandin F receptor		1	1p31.1	69300000	84400000	78490974	78540701	+			0	0		0	0		71	0.986111		1	0.0138889		0	0		0	0		0	0		1	0.0138889		Normal	1	1	Normal	1	1	Normal	1	1	Normal	1	1
	IFI44L	10964	interferon induced protein 44 like		1	1p31.1	69300000	84400000	78620382	78646145	+			0	0		0	0		71	0.986111		1	0.0138889		0	0		0	0		0	0		1	0.0138889		Normal	1	1	Normal	1	1	Normal	1	1	Normal	1	1
	IFI44	10561	interferon induced protein 44		1	1p31.1	69300000	84400000	78648943	78664078	+			0	0		0	0		71	0.986111		1	0.0138889		0	0		0	0		0	0		1	0.0138889		Normal	1	1	Normal	1	1	Normal	1	1	Normal	1	1
	ADGRL4	64123	adhesion G protein-coupled receptor L4		1	1p31.1	69300000	84400000	78889764	79006810	-			0	0		0	0		71	0.986111		1	0.0138889		0	0		0	0		0	0		1	0.0138889		Normal	1	1	Normal	1	1	Normal	1	1	Normal	1	1
	LINC01781	101927412	long intergenic non-protein coding RNA 1781		1	1p31.1	69300000	84400000	80535755	80646788	+			0	0		0	0		71	0.986111		1	0.0138889		0	0		0	0		0	0		1	0.0138889		Normal	1	1	Normal	1	1	Normal	1	1	Normal	1	1
	ADGRL2	23266	adhesion G protein-coupled receptor L2		1	1p31.1	69300000	84400000	81306104	81993932	+			0	0		0	0		71	0.986111		1	0.0138889		0	0		0	0		0	0		1	0.0138889		Normal	1	1	Normal	1	1	Normal	1	1	Normal	1	1
	LOC101927434	101927434	uncharacterized LOC101927434		1	1p31.1	69300000	84400000	81513880	81557702	-			0	0		0	0		71	0.986111		1	0.0138889		0	0		0	0		0	0		1	0.0138889		Normal	1	1	Normal	1	1	Normal	1	1	Normal	1	1
	LINC01362	103283057	long intergenic non-protein coding RNA 1362		1	1p31.1	69300000	84400000	82903183	83166815	+			0	0		0	0		71	0.986111		1	0.0138889		0	0		0	0		0	0		1	0.0138889		Normal	1	1	Normal	1	1	Normal	1	1	Normal	1	1
	LINC01361	101927498	long intergenic non-protein coding RNA 1361		1	1p31.1	69300000	84400000	82973882	82986208	-			0	0		0	0		71	0.986111		1	0.0138889		0	0		0	0		0	0		1	0.0138889		Normal	1	1	Normal	1	1	Normal	1	1	Normal	1	1
	LINC01712	101927542	long intergenic non-protein coding RNA 1712		1	1p31.1	69300000	84400000	83446054	83454771	+			0	0		0	0		71	0.986111		1	0.0138889		0	0		0	0		0	0		1	0.0138889		Normal	1	1	Normal	1	1	Normal	1	1	Normal	1	1
	LINC01725	101927587	long intergenic non-protein coding RNA 1725		1	1p31.1	69300000	84400000	83575787	83860996	-			0	0		0	0		71	0.986111		1	0.0138889		0	0		0	0		0	0		1	0.0138889		Normal	1	1	Normal	1	1	Normal	1	1	Normal	1	1
	LOC101927560	101927560	uncharacterized LOC101927560		1	1p31.1	69300000	84400000	83801516	83860546	-			0	0		0	0		71	0.986111		1	0.0138889		0	0		0	0		0	0		1	0.0138889		Normal	1	1	Normal	1	1	Normal	1	1	Normal	1	1
	TTLL7	79739	tubulin tyrosine ligase like 7		1	1p31.1	69300000	84400000	83865021	83999187	-			0	0		0	0		71	0.986111		1	0.0138889		0	0		0	0		0	0		1	0.0138889		Normal	1	1	Normal	1	1	Normal	1	1	Normal	1	1
	PRKACB	5567	protein kinase cAMP-activated catalytic subunit beta		1	1p31.1	69300000	84400000	84077975	84238498	+			0	0		0	0		71	0.986111		1	0.0138889		0	0		0	0		0	0		1	0.0138889		Normal	1	1	Normal	1	1	Normal	1	1	Normal	1	1
	SAMD13	148418	sterile alpha motif domain containing 13		1	1p31.1	69300000	84400000	84298366	84350798	+			0	0		0	0		71	0.986111		1	0.0138889		0	0		0	0		0	0		1	0.0138889		Normal	1	1	Normal	1	1	Normal	1	1	Normal	1	1
	DNASE2B	58511	deoxyribonuclease 2 beta		1	1p31.1	69300000	84400000	84398532	84415895	+			0	0		0	0		71	0.986111		1	0.0138889		0	0		0	0		0	0		1	0.0138889		Normal	1	1	Normal	1	1	Normal	1	1	Normal	1	1
	LINC01707	105378785	long intergenic non-protein coding RNA 1707		1	1p31.2	68500000	69300000	69055898	69185003	+			0	0		0	0		71	0.986111		1	0.0138889		0	0		0	0		0	0		1	0.0138889		Normal	1	1	Normal	1	1	Normal	1	1	Normal	1	1
	NFIA-AS2	100996570	NFIA antisense RNA 2		1	1p31.3	60800000	68500000	60940244	60970776	-			0	0		0	0		71	0.986111		1	0.0138889		0	0		0	0		0	0		1	0.0138889		Normal	1	1	Normal	1	1	Normal	1	1	Normal	1	1
	NFIA	4774	nuclear factor I A		1	1p31.3	60800000	68500000	61077257	61462788	+			0	0		0	0		71	0.986111		1	0.0138889		0	0		0	0		0	0		1	0.0138889		Normal	1	1	Normal	1	1	Normal	1	1	Normal	1	1
	NFIA-AS1	645030	NFIA antisense RNA 1		1	1p31.3	60800000	68500000	61248945	61253518	-			0	0		0	0		71	0.986111		1	0.0138889		0	0		0	0		0	0		1	0.0138889		Normal	1	1	Normal	1	1	Normal	1	1	Normal	1	1
	TM2D1	83941	TM2 domain containing 1		1	1p31.3	60800000	68500000	61681047	61725423	-			0	0		0	0		70	0.972222		1	0.0138889		0	0		1	0.0138889		0	0		2	0.0277778		Normal	1	1	Normal	1	1	Normal	1	1	Normal	1	1
	PATJ	10207	PATJ%2C crumbs cell polarity complex component		1	1p31.3	60800000	68500000	61742466	62163920	+			0	0		0	0		70	0.972222		1	0.0138889		0	0		1	0.0138889		0	0		2	0.0277778		Normal	1	1	Normal	1	1	Normal	1	1	Normal	1	1
	MIR3116-1	100422902	microRNA 3116-1		1	1p31.3	60800000	68500000	62078786	62078859	+			0	0		0	0		70	0.972222		1	0.0138889		0	0		1	0.0138889		0	0		2	0.0277778		Normal	1	1	Normal	1	1	Normal	1	1	Normal	1	1
	MIR3116-2	100422946	microRNA 3116-2		1	1p31.3	60800000	68500000	62078789	62078856	-			0	0		0	0		70	0.972222		1	0.0138889		0	0		1	0.0138889		0	0		2	0.0277778		Normal	1	1	Normal	1	1	Normal	1	1	Normal	1	1
	L1TD1	54596	LINE1 type transposase domain containing 1		1	1p31.3	60800000	68500000	62194802	62212328	+			0	0		0.294118	0.00408497		69.7059	0.968137		1	0.0138889		0	0		1	0.0138889		0.294118	0.00408497		2	0.0277778		Normal	1	1	Normal	1	1	Normal	1	1	Normal	1	1
	KANK4	163782	KN motif and ankyrin repeat domains 4		1	1p31.3	60800000	68500000	62236165	62319414	-			0	0		0	0		70	0.972222		1	0.0138889		0	0		1	0.0138889		0	0		2	0.0277778		Normal	1	1	Normal	1	1	Normal	1	1	Normal	1	1
	USP1	7398	ubiquitin specific peptidase 1		1	1p31.3	60800000	68500000	62436304	62451804	+			0	0		0	0		70	0.972222		1	0.0138889		0	0		1	0.0138889		0	0		2	0.0277778		Normal	1	1	Normal	1	1	Normal	1	1	Normal	1	1
	DOCK7	85440	dedicator of cytokinesis 7		1	1p31.3	60800000	68500000	62454726	62688368	-			0	0		0	0		70	0.972222		1	0.0138889		0	0		1	0.0138889		0	0		2	0.0277778		Normal	1	1	Normal	1	1	Normal	1	1	Normal	1	1
	ANGPTL3	27329	angiopoietin like 3		1	1p31.3	60800000	68500000	62597487	62606305	+			0	0		0	0		70	0.972222		1	0.0138889		0	0		1	0.0138889		0	0		2	0.0277778		Normal	1	1	Normal	1	1	Normal	1	1	Normal	1	1
	ATG4C	84938	autophagy related 4C cysteine peptidase		1	1p31.3	60800000	68500000	62783765	62865270	+			0	0		0	0		70.36	0.977222		1	0.0138889		0	0		0.64	0.00888889		0	0		1.64	0.0227778		Normal	1	1	Normal	1	1	Normal	1	1	Normal	1	1
	LINC01739	105378769	long intergenic non-protein coding RNA 1739		1	1p31.3	60800000	68500000	63000497	63012471	-			0	0		0	0		71	0.986111		1	0.0138889		0	0		0	0		0	0		1	0.0138889		Normal	1	1	Normal	1	1	Normal	1	1	Normal	1	1
	LINC00466	199899	long intergenic non-protein coding RNA 466		1	1p31.3	60800000	68500000	63159083	63317257	-			0	0		0	0		71	0.986111		1	0.0138889		0	0		0	0		0	0		1	0.0138889		Normal	1	1	Normal	1	1	Normal	1	1	Normal	1	1
	FOXD3-AS1	100996301	FOXD3 antisense RNA 1 (head to head)		1	1p31.3	60800000	68500000	63320884	63324441	-			0	0		0	0		71	0.986111		1	0.0138889		0	0		0	0		0	0		1	0.0138889		Normal	1	1	Normal	1	1	Normal	1	1	Normal	1	1
	FOXD3	27022	forkhead box D3		1	1p31.3	60800000	68500000	63323059	63325126	+			0	0		0	0		71	0.986111		1	0.0138889		0	0		0	0		0	0		1	0.0138889		Normal	1	1	Normal	1	1	Normal	1	1	Normal	1	1
	MIR6068	102464823	microRNA 6068		1	1p31.3	60800000	68500000	63326925	63326984	-			0	0		0	0		71	0.986111		1	0.0138889		0	0		0	0		0	0		1	0.0138889		Normal	1	1	Normal	1	1	Normal	1	1	Normal	1	1
	ALG6	29929	ALG6%2C alpha-1%2C3-glucosyltransferase		1	1p31.3	60800000	68500000	63367590	63438562	+			0	0		0	0		71	0.986111		1	0.0138889		0	0		0	0		0	0		1	0.0138889		Normal	1	1	Normal	1	1	Normal	1	1	Normal	1	1
	ITGB3BP	23421	integrin subunit beta 3 binding protein		1	1p31.3	60800000	68500000	63440770	63529395	-			0	0		0	0		71	0.986111		1	0.0138889		0	0		0	0		0	0		1	0.0138889		Normal	1	1	Normal	1	1	Normal	1	1	Normal	1	1
	EFCAB7	84455	EF-hand calcium binding domain 7		1	1p31.3	60800000	68500000	63523301	63585401	+			0	0		0	0		71	0.986111		1	0.0138889		0	0		0	0		0	0		1	0.0138889		Normal	1	1	Normal	1	1	Normal	1	1	Normal	1	1
	PGM1	5236	phosphoglucomutase 1		1	1p31.3	60800000	68500000	63593276	63660245	+			0	0		0	0		71	0.986111		1	0.0138889		0	0		0	0		0	0		1	0.0138889		Normal	1	1	Normal	1	1	Normal	1	1	Normal	1	1
	ROR1	4919	receptor tyrosine kinase like orphan receptor 1		1	1p31.3	60800000	68500000	63774019	64181498	+			0	0		0	0		71	0.986111		1	0.0138889		0	0		0	0		0	0		1	0.0138889		Normal	1	1	Normal	1	1	Normal	1	1	Normal	1	1
	ROR1-AS1	101927034	ROR1 antisense RNA 1		1	1p31.3	60800000	68500000	64094442	64113791	-			0	0		0	0		71	0.986111		1	0.0138889		0	0		0	0		0	0		1	0.0138889		Normal	1	1	Normal	1	1	Normal	1	1	Normal	1	1
	UBE2U	148581	ubiquitin conjugating enzyme E2 U (putative)		1	1p31.3	60800000	68500000	64202802	64267381	+			0	0		0	0		71	0.986111		1	0.0138889		0	0		0	0		0	0		1	0.0138889		Normal	1	1	Normal	1	1	Normal	1	1	Normal	1	1
	CACHD1	57685	cache domain containing 1		1	1p31.3	60800000	68500000	64470793	64693058	+			0	0		0	0		71	0.986111		1	0.0138889		0	0		0	0		0	0		1	0.0138889		Normal	1	1	Normal	1	1	Normal	1	1	Normal	1	1
	MIR4794	100616338	microRNA 4794		1	1p31.3	60800000	68500000	64579847	64579923	+			0	0		0	0		71	0.986111		1	0.0138889		0	0		0	0		0	0		1	0.0138889		Normal	1	1	Normal	1	1	Normal	1	1	Normal	1	1
	RAVER2	55225	ribonucleoprotein%2C PTB binding 2		1	1p31.3	60800000	68500000	64744979	64833411	+			0	0		0	0		71	0.986111		1	0.0138889		0	0		0	0		0	0		1	0.0138889		Normal	1	1	Normal	1	1	Normal	1	1	Normal	1	1
	JAK1	3716	Janus kinase 1		1	1p31.3	60800000	68500000	64833223	65067746	-			0	0		0	0		71	0.986111		1	0.0138889		0	0		0	0		0	0		1	0.0138889		Normal	1	1	Normal	1	1	Normal	1	1	Normal	1	1
	LINC01359	101927084	long intergenic non-protein coding RNA 1359		1	1p31.3	60800000	68500000	64979577	65002476	-			0	0		0	0		71	0.986111		1	0.0138889		0	0		0	0		0	0		1	0.0138889		Normal	1	1	Normal	1	1	Normal	1	1	Normal	1	1
	MIR3671	100500854	microRNA 3671		1	1p31.3	60800000	68500000	65057755	65057842	-			0	0		0	0		71	0.986111		1	0.0138889		0	0		0	0		0	0		1	0.0138889		Normal	1	1	Normal	1	1	Normal	1	1	Normal	1	1
	MIR101-1	406893	microRNA 101-1		1	1p31.3	60800000	68500000	65058434	65058508	-			0	0		0	0		71	0.986111		1	0.0138889		0	0		0	0		0	0		1	0.0138889		Normal	1	1	Normal	1	1	Normal	1	1	Normal	1	1
	AK4	205	adenylate kinase 4		1	1p31.3	60800000	68500000	65147342	65232145	+			0	0		0	0		71	0.986111		1	0.0138889		0	0		0	0		0	0		1	0.0138889		Normal	1	1	Normal	1	1	Normal	1	1	Normal	1	1
	DNAJC6	9829	DnaJ heat shock protein family (Hsp40) member C6		1	1p31.3	60800000	68500000	65264694	65415869	+			0	0		0	0		71	0.986111		1	0.0138889		0	0		0	0		0	0		1	0.0138889		Normal	1	1	Normal	1	1	Normal	1	1	Normal	1	1
	LEPROT	54741	leptin receptor overlapping transcript		1	1p31.3	60800000	68500000	65420448	65436007	+			0	0		0	0		71	0.986111		1	0.0138889		0	0		0	0		0	0		1	0.0138889		Normal	1	1	Normal	1	1	Normal	1	1	Normal	1	1
	LEPR	3953	leptin receptor		1	1p31.3	60800000	68500000	65420652	65637493	+			0	0		0	0		71	0.986111		1	0.0138889		0	0		0	0		0	0		1	0.0138889		Normal	1	1	Normal	1	1	Normal	1	1	Normal	1	1
	PDE4B	5142	phosphodiesterase 4B		1	1p31.3	60800000	68500000	65792510	66374579	+			0	0		1	0.0138889		69.9042	0.970892		1	0.0138889		0	0		0.0958084	0.00133067		1	0.0138889		1.09581	0.0152196		Normal	1	1	Normal	1	1	Normal	1	1	Normal	1	1
	LOC101927139	101927139	uncharacterized LOC101927139		1	1p31.3	60800000	68500000	66042500	66050718	-			0	0		1	0.0138889		70	0.972222		1	0.0138889		0	0		0	0		1	0.0138889		1	0.0138889		Normal	1	1	Normal	1	1	Normal	1	1	Normal	1	1
	SGIP1	84251	SH3 domain GRB2 like endophilin interacting protein 1		1	1p31.3	60800000	68500000	66533272	66751139	+			0	0		0.342105	0.00475146		70.6579	0.98136		1	0.0138889		0	0		0	0		0.342105	0.00475146		1	0.0138889		Normal	1	1	Normal	1	1	Normal	1	1	Normal	1	1
	MIR3117	100422871	microRNA 3117		1	1p31.3	60800000	68500000	66628440	66628517	+			0	0		0	0		71	0.986111		1	0.0138889		0	0		0	0		0	0		1	0.0138889		Normal	1	1	Normal	1	1	Normal	1	1	Normal	1	1
	TCTEX1D1	200132	Tctex1 domain containing 1		1	1p31.3	60800000	68500000	66752147	66779051	+			0	0		0	0		70.25	0.975694		1	0.0138889		0	0		0.75	0.0104167		0	0		1.75	0.0243056		Normal	1	1	Normal	1	1	Normal	1	1	Normal	1	1
	INSL5	10022	insulin like 5		1	1p31.3	60800000	68500000	66797741	66801259	-			0	0		0	0		70	0.972222		1	0.0138889		0	0		1	0.0138889		0	0		2	0.0277778		Normal	1	1	Normal	1	1	Normal	1	1	Normal	1	1
	WDR78	79819	WD repeat domain 78		1	1p31.3	60800000	68500000	66812885	66924887	-			0	0		0	0		70	0.972222		1	0.0138889		0	0		1	0.0138889		0	0		2	0.0277778		Normal	1	1	Normal	1	1	Normal	1	1	Normal	1	1
	MIER1	57708	MIER1 transcriptional regulator		1	1p31.3	60800000	68500000	66924895	66988619	+			0	0		0	0		70	0.972222		1	0.0138889		0	0		1	0.0138889		0	0		2	0.0277778		Normal	1	1	Normal	1	1	Normal	1	1	Normal	1	1
	SLC35D1	23169	solute carrier family 35 member D1		1	1p31.3	60800000	68500000	66999332	67054423	-			0	0		0	0		70	0.972222		1	0.0138889		0	0		1	0.0138889		0	0		2	0.0277778		Normal	1	1	Normal	1	1	Normal	1	1	Normal	1	1
	C1orf141	400757	chromosome 1 open reading frame 141		1	1p31.3	60800000	68500000	67092176	67141646	-			0	0		0	0		70	0.972222		1	0.0138889		0	0		1	0.0138889		0	0		2	0.0277778		Normal	1	1	Normal	1	1	Normal	1	1	Normal	1	1
	IL23R	149233	interleukin 23 receptor		1	1p31.3	60800000	68500000	67138639	67259979	+			0	0		0	0		70	0.972222		1	0.0138889		0	0		1	0.0138889		0	0		2	0.0277778		Normal	1	1	Normal	1	1	Normal	1	1	Normal	1	1
	IL12RB2	3595	interleukin 12 receptor subunit beta 2		1	1p31.3	60800000	68500000	67307351	67397730	+			0	0		0	0		70	0.972222		1	0.0138889		0	0		1	0.0138889		0	0		2	0.0277778		Normal	1	1	Normal	1	1	Normal	1	1	Normal	1	1
	SERBP1	26135	SERPINE1 mRNA binding protein 1		1	1p31.3	60800000	68500000	67407810	67430440	-			0	0		0	0		70	0.972222		1	0.0138889		0	0		1	0.0138889		0	0		2	0.0277778		Normal	1	1	Normal	1	1	Normal	1	1	Normal	1	1
	GADD45A	1647	growth arrest and DNA damage inducible alpha		1	1p31.3	60800000	68500000	67685177	67688338	+			0	0		0	0		71	0.986111		1	0.0138889		0	0		0	0		0	0		1	0.0138889		Normal	1	1	Normal	1	1	Normal	1	1	Normal	1	1
	GNG12	55970	G protein subunit gamma 12		1	1p31.3	60800000	68500000	67701466	67833472	-			0	0		0	0		71	0.986111		1	0.0138889		0	0		0	0		0	0		1	0.0138889		Normal	1	1	Normal	1	1	Normal	1	1	Normal	1	1
	GNG12-AS1	100289178	GNG12 antisense RNA 1		1	1p31.3	60800000	68500000	67832288	68202987	+			0	0		0	0		71	0.986111		1	0.0138889		0	0		0	0		0	0		1	0.0138889		Normal	1	1	Normal	1	1	Normal	1	1	Normal	1	1
	DIRAS3	9077	DIRAS family GTPase 3		1	1p31.3	60800000	68500000	68045962	68051631	-			0	0		0	0		71	0.986111		1	0.0138889		0	0		0	0		0	0		1	0.0138889		Normal	1	1	Normal	1	1	Normal	1	1	Normal	1	1
	WLS	79971	wntless Wnt ligand secretion mediator		1	1p31.3	60800000	68500000	68098459	68233018	-			0	0		0	0		71	0.986111		1	0.0138889		0	0		0	0		0	0		1	0.0138889		Normal	1	1	Normal	1	1	Normal	1	1	Normal	1	1
	MIR1262	100302279	microRNA 1262		1	1p31.3	60800000	68500000	68183518	68183610	-			0	0		0	0		71	0.986111		1	0.0138889		0	0		0	0		0	0		1	0.0138889		Normal	1	1	Normal	1	1	Normal	1	1	Normal	1	1
	RPE65	6121	RPE65%2C retinoid isomerohydrolase		1	1p31.3	60800000	68500000	68428822	68450322	-			0	0		0	0		71	0.986111		1	0.0138889		0	0		0	0		0	0		1	0.0138889		Normal	1	1	Normal	1	1	Normal	1	1	Normal	1	1
	DEPDC1	55635	DEP domain containing 1		1	1p31.3	60800000	68500000	68474152	68497221	-			0	0		0	0		71	0.986111		1	0.0138889		0	0		0	0		0	0		1	0.0138889		Normal	1	1	Normal	1	1	Normal	1	1	Normal	1	1
	DEPDC1-AS1	101927220	DEPDC1 antisense RNA 1		1	1p31.3	60800000	68500000	68496676	68538627	+			0	0		0	0		71	0.986111		1	0.0138889		0	0		0	0		0	0		1	0.0138889		Normal	1	1	Normal	1	1	Normal	1	1	Normal	1	1
	TACSTD2	4070	tumor associated calcium signal transducer 2		1	1p32.1	58500000	60800000	58575423	58577494	-			0	0		0	0		71	0.986111		1	0.0138889		0	0		0	0		0	0		1	0.0138889		Normal	1	1	Normal	1	1	Normal	1	1	Normal	1	1
	MYSM1	114803	Myb like%2C SWIRM and MPN domains 1		1	1p32.1	58500000	60800000	58654739	58700091	-			0	0		0	0		71	0.986111		1	0.0138889		0	0		0	0		0	0		1	0.0138889		Normal	1	1	Normal	1	1	Normal	1	1	Normal	1	1
	JUN	3725	Jun proto-oncogene%2C AP-1 transcription factor subunit		1	1p32.1	58500000	60800000	58780791	58784113	-			0	0		0	0		71	0.986111		1	0.0138889		0	0		0	0		0	0		1	0.0138889		Normal	1	1	Normal	1	1	Normal	1	1	Normal	1	1
	LINC01135	100131060	long intergenic non-protein coding RNA 1135		1	1p32.1	58500000	60800000	58785151	58899712	+			0	0		0	0		71	0.986111		1	0.0138889		0	0		0	0		0	0		1	0.0138889		Normal	1	1	Normal	1	1	Normal	1	1	Normal	1	1
	LINC01358	101926925	long intergenic non-protein coding RNA 1358		1	1p32.1	58500000	60800000	59020476	59088247	+			0	0		0	0		71	0.986111		1	0.0138889		0	0		0	0		0	0		1	0.0138889		Normal	1	1	Normal	1	1	Normal	1	1	Normal	1	1
	HSD52	729467	uncharacterized LOC729467		1	1p32.1	58500000	60800000	59131936	59146807	-			0	0		0	0		71	0.986111		1	0.0138889		0	0		0	0		0	0		1	0.0138889		Normal	1	1	Normal	1	1	Normal	1	1	Normal	1	1
	FGGY	55277	FGGY carbohydrate kinase domain containing		1	1p32.1	58500000	60800000	59296405	59762730	+			0	0		0	0		71	0.986111		1	0.0138889		0	0		0	0		0	0		1	0.0138889		Normal	1	1	Normal	1	1	Normal	1	1	Normal	1	1
	MIR4711	100616409	microRNA 4711		1	1p32.1	58500000	60800000	59733227	59733296	-			0	0		0	0		71	0.986111		1	0.0138889		0	0		0	0		0	0		1	0.0138889		Normal	1	1	Normal	1	1	Normal	1	1	Normal	1	1
	LOC101926944	101926944	uncharacterized LOC101926944		1	1p32.1	58500000	60800000	59772795	59788832	+			0	0		0	0		71	0.986111		1	0.0138889		0	0		0	0		0	0		1	0.0138889		Normal	1	1	Normal	1	1	Normal	1	1	Normal	1	1
	HOOK1	51361	hook microtubule tethering protein 1		1	1p32.1	58500000	60800000	59814861	59876378	+			0	0		0	0		71	0.986111		1	0.0138889		0	0		0	0		0	0		1	0.0138889		Normal	1	1	Normal	1	1	Normal	1	1	Normal	1	1
	CYP2J2	1573	cytochrome P450 family 2 subfamily J member 2		1	1p32.1	58500000	60800000	59893308	59926798	-			0	0		0	0		71	0.986111		1	0.0138889		0	0		0	0		0	0		1	0.0138889		Normal	1	1	Normal	1	1	Normal	1	1	Normal	1	1
	C1orf87	127795	chromosome 1 open reading frame 87		1	1p32.1	58500000	60800000	59990394	60073770	-			0	0		0	0		71	0.986111		1	0.0138889		0	0		0	0		0	0		1	0.0138889		Normal	1	1	Normal	1	1	Normal	1	1	Normal	1	1
	LINC01748	105378763	long intergenic non-protein coding RNA 1748		1	1p32.1	58500000	60800000	60515716	60622685	-			0	0		0	0		71	0.986111		1	0.0138889		0	0		0	0		0	0		1	0.0138889		Normal	1	1	Normal	1	1	Normal	1	1	Normal	1	1
	LOC101926964	101926964	uncharacterized LOC101926964		1	1p32.1	58500000	60800000	60659631	60825584	-			0	0		0	0		71	0.986111		1	0.0138889		0	0		0	0		0	0		1	0.0138889		Normal	1	1	Normal	1	1	Normal	1	1	Normal	1	1
	LINC01753	105378739	long intergenic non-protein coding RNA 1753		1	1p32.2	55600000	58500000	55915609	55944963	-			0	0		0	0		71	0.986111		1	0.0138889		0	0		0	0		0	0		1	0.0138889		Normal	1	1	Normal	1	1	Normal	1	1	Normal	1	1
	LINC01755	105378738	long intergenic non-protein coding RNA 1755		1	1p32.2	55600000	58500000	55945087	55950119	+			0	0		0	0		71	0.986111		1	0.0138889		0	0		0	0		0	0		1	0.0138889		Normal	1	1	Normal	1	1	Normal	1	1	Normal	1	1
	LINC01767	105378744	long intergenic non-protein coding RNA 1767		1	1p32.2	55600000	58500000	56414963	56415966	+			0	0		0	0		71	0.986111		1	0.0138889		0	0		0	0		0	0		1	0.0138889		Normal	1	1	Normal	1	1	Normal	1	1	Normal	1	1
	PLPP3	8613	phospholipid phosphatase 3		1	1p32.2	55600000	58500000	56494747	56579584	-			0	0		0	0		71	0.986111		1	0.0138889		0	0		0	0		0	0		1	0.0138889		Normal	1	1	Normal	1	1	Normal	1	1	Normal	1	1
	LOC101929935	101929935	uncharacterized LOC101929935		1	1p32.2	55600000	58500000	56627791	56645318	-			0	0		0	0		71	0.986111		1	0.0138889		0	0		0	0		0	0		1	0.0138889		Normal	1	1	Normal	1	1	Normal	1	1	Normal	1	1
	PRKAA2	5563	protein kinase AMP-activated catalytic subunit alpha 2		1	1p32.2	55600000	58500000	56645317	56715335	+			0	0		0	0		71	0.986111		1	0.0138889		0	0		0	0		0	0		1	0.0138889		Normal	1	1	Normal	1	1	Normal	1	1	Normal	1	1
	FYB2	199920	FYN binding protein 2		1	1p32.2	55600000	58500000	56718804	56831986	-			0	0		0	0		71	0.986111		1	0.0138889		0	0		0	0		0	0		1	0.0138889		Normal	1	1	Normal	1	1	Normal	1	1	Normal	1	1
	C8A	731	complement C8 alpha chain		1	1p32.2	55600000	58500000	56854770	56918221	+			0	0		0	0		71	0.986111		1	0.0138889		0	0		0	0		0	0		1	0.0138889		Normal	1	1	Normal	1	1	Normal	1	1	Normal	1	1
	C8B	732	complement C8 beta chain		1	1p32.2	55600000	58500000	56929210	56974383	-			0	0		0	0		71	0.986111		1	0.0138889		0	0		0	0		0	0		1	0.0138889		Normal	1	1	Normal	1	1	Normal	1	1	Normal	1	1
	DAB1	1600	DAB1%2C reelin adaptor protein		1	1p32.2	55600000	58500000	56994778	58250547	-			0	0		0	0		71	0.986111		1	0.0138889		0	0		0	0		0	0		1	0.0138889		Normal	1	1	Normal	1	1	Normal	1	1	Normal	1	1
	DAB1-AS1	101926890	DAB1 antisense RNA 1		1	1p32.2	55600000	58500000	57860543	57863114	+			0	0		0	0		71	0.986111		1	0.0138889		0	0		0	0		0	0		1	0.0138889		Normal	1	1	Normal	1	1	Normal	1	1	Normal	1	1
	OMA1	115209	OMA1 zinc metallopeptidase		1	1p32.2	55600000	58500000	58480719	58546799	-			0	0		0	0		71	0.986111		1	0.0138889		0	0		0	0		0	0		1	0.0138889		Normal	1	1	Normal	1	1	Normal	1	1	Normal	1	1
	DMRTA2	63950	DMRT like family A2		1	1p32.3	50200000	55600000	50417550	50423447	-			0	0		0	0		71	0.986111		1	0.0138889		0	0		0	0		0	0		1	0.0138889		Normal	1	1	Normal	1	1	Normal	1	1	Normal	1	1
	FAF1	11124	Fas associated factor 1		1	1p32.3	50200000	55600000	50441263	50960264	-			0	0		0	0		70.1887	0.974843		1	0.0138889		0	0		0.811321	0.0112683		0	0		1.81132	0.0251572		Normal	1	1	Normal	1	1	Normal	1	1	Normal	1	1
	CDKN2C	1031	cyclin dependent kinase inhibitor 2C		1	1p32.3	50200000	55600000	50968695	50974637	+			0	0		0	0		70	0.972222		1	0.0138889		0	0		1	0.0138889		0	0		2	0.0277778		Normal	1	1	Normal	1	1	Normal	1	1	Normal	1	1
	MIR4421	100616189	microRNA 4421		1	1p32.3	50200000	55600000	51059837	51059905	+			0	0		0	0		70	0.972222		1	0.0138889		0	0		1	0.0138889		0	0		2	0.0277778		Normal	1	1	Normal	1	1	Normal	1	1	Normal	1	1
	MIR6500	102466656	microRNA 6500		1	1p32.3	50200000	55600000	51060018	51060103	+			0	0		0	0		70	0.972222		1	0.0138889		0	0		1	0.0138889		0	0		2	0.0277778		Normal	1	1	Normal	1	1	Normal	1	1	Normal	1	1
	C1orf185	284546	chromosome 1 open reading frame 185		1	1p32.3	50200000	55600000	51102188	51152283	+			0	0		0	0		70	0.972222		1	0.0138889		0	0		1	0.0138889		0	0		2	0.0277778		Normal	1	1	Normal	1	1	Normal	1	1	Normal	1	1
	LINC01562	105378716	long intergenic non-protein coding RNA 1562		1	1p32.3	50200000	55600000	51195095	51235096	-			0	0		0	0		70	0.972222		1	0.0138889		0	0		1	0.0138889		0	0		2	0.0277778		Normal	1	1	Normal	1	1	Normal	1	1	Normal	1	1
	RNF11	26994	ring finger protein 11		1	1p32.3	50200000	55600000	51236273	51273447	+			0	0		0	0		70	0.972222		1	0.0138889		0	0		1	0.0138889		0	0		2	0.0277778		Normal	1	1	Normal	1	1	Normal	1	1	Normal	1	1
	TTC39A	22996	tetratricopeptide repeat domain 39A		1	1p32.3	50200000	55600000	51287258	51345116	-			0	0		0	0		70	0.972222		1	0.0138889		0	0		1	0.0138889		0	0		2	0.0277778		Normal	1	1	Normal	1	1	Normal	1	1	Normal	1	1
	TTC39A-AS1	102724097	TTC39A antisense RNA 1		1	1p32.3	50200000	55600000	51329654	51331281	+			0	0		0	0		70	0.972222		1	0.0138889		0	0		1	0.0138889		0	0		2	0.0277778		Normal	1	1	Normal	1	1	Normal	1	1	Normal	1	1
	EPS15	2060	epidermal growth factor receptor pathway substrate 15		1	1p32.3	50200000	55600000	51354263	51519323	-			0	0		0	0		70	0.972222		1	0.0138889		0	0		1	0.0138889		0	0		2	0.0277778		Normal	1	1	Normal	1	1	Normal	1	1	Normal	1	1
	OSBPL9	114883	oxysterol binding protein like 9		1	1p32.3	50200000	55600000	51616874	51789219	+			0	0		0	0		70	0.972222		1	0.0138889		0	0		1	0.0138889		0	0		2	0.0277778		Normal	1	1	Normal	1	1	Normal	1	1	Normal	1	1
	NRDC	4898	nardilysin convertase		1	1p32.3	50200000	55600000	51789192	51878937	-			0	0		0	0		70	0.972222		1	0.0138889		0	0		1	0.0138889		0	0		2	0.0277778		Normal	1	1	Normal	1	1	Normal	1	1	Normal	1	1
	MIR761	100313892	microRNA 761		1	1p32.3	50200000	55600000	51836344	51836402	-			0	0		0	0		70	0.972222		1	0.0138889		0	0		1	0.0138889		0	0		2	0.0277778		Normal	1	1	Normal	1	1	Normal	1	1	Normal	1	1
	RAB3B	5865	RAB3B%2C member RAS oncogene family		1	1p32.3	50200000	55600000	51907956	51990764	-			0	0		0	0		70	0.972222		1	0.0138889		0	0		1	0.0138889		0	0		2	0.0277778		Normal	1	1	Normal	1	1	Normal	1	1	Normal	1	1
	TXNDC12	51060	thioredoxin domain containing 12		1	1p32.3	50200000	55600000	52020131	52056171	-			0	0		0	0		70	0.972222		1	0.0138889		0	0		1	0.0138889		0	0		2	0.0277778		Normal	1	1	Normal	1	1	Normal	1	1	Normal	1	1
	KTI12	112970	KTI12 chromatin associated homolog		1	1p32.3	50200000	55600000	52032105	52033800	-			0	0		0	0		70	0.972222		1	0.0138889		0	0		1	0.0138889		0	0		2	0.0277778		Normal	1	1	Normal	1	1	Normal	1	1	Normal	1	1
	TXNDC12-AS1	104355143	TXNDC12 antisense RNA 1		1	1p32.3	50200000	55600000	52050918	52052683	+			0	0		0	0		70	0.972222		1	0.0138889		0	0		1	0.0138889		0	0		2	0.0277778		Normal	1	1	Normal	1	1	Normal	1	1	Normal	1	1
	BTF3L4	91408	basic transcription factor 3 like 4		1	1p32.3	50200000	55600000	52056185	52090716	+			0	0		0	0		70	0.972222		1	0.0138889		0	0		1	0.0138889		0	0		2	0.0277778		Normal	1	1	Normal	1	1	Normal	1	1	Normal	1	1
	ZFYVE9	9372	zinc finger FYVE-type containing 9		1	1p32.3	50200000	55600000	52142001	52348664	+			0	0		0	0		70	0.972222		1	0.0138889		0	0		1	0.0138889		0	0		2	0.0277778		Normal	1	1	Normal	1	1	Normal	1	1	Normal	1	1
	CC2D1B	200014	coiled-coil and C2 domain containing 1B		1	1p32.3	50200000	55600000	52348437	52366291	-			0	0		0	0		70	0.972222		1	0.0138889		0	0		1	0.0138889		0	0		2	0.0277778		Normal	1	1	Normal	1	1	Normal	1	1	Normal	1	1
	ORC1	4998	origin recognition complex subunit 1		1	1p32.3	50200000	55600000	52372829	52404471	-			0	0		0	0		70	0.972222		1	0.0138889		0	0		1	0.0138889		0	0		2	0.0277778		Normal	1	1	Normal	1	1	Normal	1	1	Normal	1	1
	PRPF38A	84950	pre-mRNA processing factor 38A		1	1p32.3	50200000	55600000	52404547	52418320	+			0	0		0	0		70	0.972222		1	0.0138889		0	0		1	0.0138889		0	0		2	0.0277778		Normal	1	1	Normal	1	1	Normal	1	1	Normal	1	1
	ZCCHC11	23318	zinc finger CCHC-type containing 11		1	1p32.3	50200000	55600000	52423275	52553463	-			0	0		0	0		70	0.972222		1	0.0138889		0	0		1	0.0138889		0	0		2	0.0277778		Normal	1	1	Normal	1	1	Normal	1	1	Normal	1	1
	GPX7	2882	glutathione peroxidase 7		1	1p32.3	50200000	55600000	52602371	52609051	+			0	0		0	0		70	0.972222		1	0.0138889		0	0		1	0.0138889		0	0		2	0.0277778		Normal	1	1	Normal	1	1	Normal	1	1	Normal	1	1
	SHISAL2A	348378	shisa like 2A		1	1p32.3	50200000	55600000	52631438	52669120	+			0	0		0	0		70	0.972222		1	0.0138889		0	0		1	0.0138889		0	0		2	0.0277778		Normal	1	1	Normal	1	1	Normal	1	1	Normal	1	1
	COA7	65260	cytochrome c oxidase assembly factor 7 (putative)		1	1p32.3	50200000	55600000	52686342	52698366	-			0	0		0	0		70	0.972222		1	0.0138889		0	0		1	0.0138889		0	0		2	0.0277778		Normal	1	1	Normal	1	1	Normal	1	1	Normal	1	1
	ZYG11B	79699	zyg-11 family member B%2C cell cycle regulator		1	1p32.3	50200000	55600000	52726454	52827342	+			0	0		0	0		70	0.972222		1	0.0138889		0	0		1	0.0138889		0	0		2	0.0277778		Normal	1	1	Normal	1	1	Normal	1	1	Normal	1	1
	ZYG11A	440590	zyg-11 family member A%2C cell cycle regulator		1	1p32.3	50200000	55600000	52842511	52894575	+			0	0		0	0		70	0.972222		1	0.0138889		0	0		1	0.0138889		0	0		2	0.0277778		Normal	1	1	Normal	1	1	Normal	1	1	Normal	1	1
	ECHDC2	55268	enoyl-CoA hydratase domain containing 2		1	1p32.3	50200000	55600000	52895910	52927212	-			0	0		0	0		70.0714	0.973214		1	0.0138889		0	0		0.928571	0.0128968		0	0		1.92857	0.0267857		Normal	1	1	Normal	1	1	Normal	1	1	Normal	1	1
	SCP2	6342	sterol carrier protein 2		1	1p32.3	50200000	55600000	52927229	53051617	+			0	0		0	0		71	0.986111		1	0.0138889		0	0		0	0		0	0		1	0.0138889		Normal	1	1	Normal	1	1	Normal	1	1	Normal	1	1
	MIR1273F	100616156	microRNA 1273f		1	1p32.3	50200000	55600000	52928674	52928772	+			0	0		0	0		71	0.986111		1	0.0138889		0	0		0	0		0	0		1	0.0138889		Normal	1	1	Normal	1	1	Normal	1	1	Normal	1	1
	MIR5095	100616458	microRNA 5095		1	1p32.3	50200000	55600000	52934930	52935017	+			0	0		0	0		71	0.986111		1	0.0138889		0	0		0	0		0	0		1	0.0138889		Normal	1	1	Normal	1	1	Normal	1	1	Normal	1	1
	MIR1273G	100616145	microRNA 1273g		1	1p32.3	50200000	55600000	52940314	52940413	+			0	0		0	0		71	0.986111		1	0.0138889		0	0		0	0		0	0		1	0.0138889		Normal	1	1	Normal	1	1	Normal	1	1	Normal	1	1
	PODN	127435	podocan		1	1p32.3	50200000	55600000	53062052	53085502	+			0	0		0	0		71	0.986111		1	0.0138889		0	0		0	0		0	0		1	0.0138889		Normal	1	1	Normal	1	1	Normal	1	1	Normal	1	1
	SLC1A7	6512	solute carrier family 1 member 7		1	1p32.3	50200000	55600000	53087179	53142632	-			0	0		0	0		71	0.986111		1	0.0138889		0	0		0	0		0	0		1	0.0138889		Normal	1	1	Normal	1	1	Normal	1	1	Normal	1	1
	CPT2	1376	carnitine palmitoyltransferase 2		1	1p32.3	50200000	55600000	53196429	53214197	+			0	0		0	0		71	0.986111		1	0.0138889		0	0		0	0		0	0		1	0.0138889		Normal	1	1	Normal	1	1	Normal	1	1	Normal	1	1
	C1orf123	54987	chromosome 1 open reading frame 123		1	1p32.3	50200000	55600000	53214099	53220639	-			0	0		0	0		71	0.986111		1	0.0138889		0	0		0	0		0	0		1	0.0138889		Normal	1	1	Normal	1	1	Normal	1	1	Normal	1	1
	MAGOH	4116	mago homolog%2C exon junction complex core component		1	1p32.3	50200000	55600000	53226892	53238610	-			0	0		0	0		71	0.986111		1	0.0138889		0	0		0	0		0	0		1	0.0138889		Normal	1	1	Normal	1	1	Normal	1	1	Normal	1	1
	LOC100507564	100507564	uncharacterized LOC100507564		1	1p32.3	50200000	55600000	53238610	53242783	+			0	0		0	0		71	0.986111		1	0.0138889		0	0		0	0		0	0		1	0.0138889		Normal	1	1	Normal	1	1	Normal	1	1	Normal	1	1
	LRP8	7804	LDL receptor related protein 8		1	1p32.3	50200000	55600000	53242364	53328149	-			0	0		0	0		71	0.986111		1	0.0138889		0	0		0	0		0	0		1	0.0138889		Normal	1	1	Normal	1	1	Normal	1	1	Normal	1	1
	LINC01771	105378732	long intergenic non-protein coding RNA 1771		1	1p32.3	50200000	55600000	53328233	53336509	+			0	0		0	0		71	0.986111		1	0.0138889		0	0		0	0		0	0		1	0.0138889		Normal	1	1	Normal	1	1	Normal	1	1	Normal	1	1
	DMRTB1	63948	DMRT like family B with proline rich C-terminal 1		1	1p32.3	50200000	55600000	53459399	53467488	+			0	0		0	0		71	0.986111		1	0.0138889		0	0		0	0		0	0		1	0.0138889		Normal	1	1	Normal	1	1	Normal	1	1	Normal	1	1
	GLIS1	148979	GLIS family zinc finger 1		1	1p32.3	50200000	55600000	53506233	53739171	-			0	0		0	0		71	0.986111		1	0.0138889		0	0		0	0		0	0		1	0.0138889		Normal	1	1	Normal	1	1	Normal	1	1	Normal	1	1
	NDC1	55706	NDC1 transmembrane nucleoporin		1	1p32.3	50200000	55600000	53765460	53838552	-			0	0		0	0		71	0.986111		1	0.0138889		0	0		0	0		0	0		1	0.0138889		Normal	1	1	Normal	1	1	Normal	1	1	Normal	1	1
	YIPF1	54432	Yip1 domain family member 1		1	1p32.3	50200000	55600000	53851719	53889831	-			0	0		0	0		71	0.986111		1	0.0138889		0	0		0	0		0	0		1	0.0138889		Normal	1	1	Normal	1	1	Normal	1	1	Normal	1	1
	DIO1	1733	iodothyronine deiodinase 1		1	1p32.3	50200000	55600000	53894187	53911086	+			0	0		0	0		71	0.986111		1	0.0138889		0	0		0	0		0	0		1	0.0138889		Normal	1	1	Normal	1	1	Normal	1	1	Normal	1	1
	HSPB11	51668	heat shock protein family B (small) member 11		1	1p32.3	50200000	55600000	53921561	53946308	-			0	0		0	0		71	0.986111		1	0.0138889		0	0		0	0		0	0		1	0.0138889		Normal	1	1	Normal	1	1	Normal	1	1	Normal	1	1
	LRRC42	115353	leucine rich repeat containing 42		1	1p32.3	50200000	55600000	53946326	53968168	+			0	0		0	0		71	0.986111		1	0.0138889		0	0		0	0		0	0		1	0.0138889		Normal	1	1	Normal	1	1	Normal	1	1	Normal	1	1
	LDLRAD1	388633	low density lipoprotein receptor class A domain containing 1		1	1p32.3	50200000	55600000	54007298	54018186	-			0	0		0	0		71	0.986111		1	0.0138889		0	0		0	0		0	0		1	0.0138889		Normal	1	1	Normal	1	1	Normal	1	1	Normal	1	1
	TMEM59	9528	transmembrane protein 59		1	1p32.3	50200000	55600000	54026681	54053573	-			0	0		0	0		71	0.986111		1	0.0138889		0	0		0	0		0	0		1	0.0138889		Normal	1	1	Normal	1	1	Normal	1	1	Normal	1	1
	TCEANC2	127428	transcription elongation factor A N-terminal and central domain containing 2		1	1p32.3	50200000	55600000	54053572	54112519	+			0	0		0	0		71	0.986111		1	0.0138889		0	0		0	0		0	0		1	0.0138889		Normal	1	1	Normal	1	1	Normal	1	1	Normal	1	1
	MIR4781	100616315	microRNA 4781		1	1p32.3	50200000	55600000	54054079	54054154	+			0	0		0	0		71	0.986111		1	0.0138889		0	0		0	0		0	0		1	0.0138889		Normal	1	1	Normal	1	1	Normal	1	1	Normal	1	1
	CDCP2	200008	CUB domain containing protein 2		1	1p32.3	50200000	55600000	54132720	54153181	-			0	0		0	0		71	0.986111		1	0.0138889		0	0		0	0		0	0		1	0.0138889		Normal	1	1	Normal	1	1	Normal	1	1	Normal	1	1
	CYB5RL	606495	cytochrome b5 reductase like		1	1p32.3	50200000	55600000	54172151	54200101	-			0	0		0	0		71	0.986111		1	0.0138889		0	0		0	0		0	0		1	0.0138889		Normal	1	1	Normal	1	1	Normal	1	1	Normal	1	1
	MRPL37	51253	mitochondrial ribosomal protein L37		1	1p32.3	50200000	55600000	54200167	54225489	+			0	0		0	0		71	0.986111		1	0.0138889		0	0		0	0		0	0		1	0.0138889		Normal	1	1	Normal	1	1	Normal	1	1	Normal	1	1
	SSBP3	23648	single stranded DNA binding protein 3		1	1p32.3	50200000	55600000	54225431	54413479	-			0	0		0	0		71	0.986111		1	0.0138889		0	0		0	0		0	0		1	0.0138889		Normal	1	1	Normal	1	1	Normal	1	1	Normal	1	1
	SSBP3-AS1	619518	SSBP3 antisense RNA 1		1	1p32.3	50200000	55600000	54236443	54239063	+			0	0		0	0		71	0.986111		1	0.0138889		0	0		0	0		0	0		1	0.0138889		Normal	1	1	Normal	1	1	Normal	1	1	Normal	1	1
	ACOT11	26027	acyl-CoA thioesterase 11		1	1p32.3	50200000	55600000	54548134	54634744	+			0	0		0	0		71	0.986111		1	0.0138889		0	0		0	0		0	0		1	0.0138889		Normal	1	1	Normal	1	1	Normal	1	1	Normal	1	1
	FAM151A	338094	family with sequence similarity 151 member A		1	1p32.3	50200000	55600000	54609177	54623527	-			0	0		0	0		71	0.986111		1	0.0138889		0	0		0	0		0	0		1	0.0138889		Normal	1	1	Normal	1	1	Normal	1	1	Normal	1	1
	MROH7	374977	maestro heat like repeat family member 7		1	1p32.3	50200000	55600000	54641740	54710267	+			0	0		0	0		71	0.986111		1	0.0138889		0	0		0	0		0	0		1	0.0138889		Normal	1	1	Normal	1	1	Normal	1	1	Normal	1	1
	MROH7-TTC4	100527960	MROH7-TTC4 readthrough (NMD candidate)		1	1p32.3	50200000	55600000	54641740	54742657	+			0	0		0	0		71	0.986111		1	0.0138889		0	0		0	0		0	0		1	0.0138889		Normal	1	1	Normal	1	1	Normal	1	1	Normal	1	1
	TTC4	7268	tetratricopeptide repeat domain 4		1	1p32.3	50200000	55600000	54715822	54742657	+			0	0		0	0		71	0.986111		1	0.0138889		0	0		0	0		0	0		1	0.0138889		Normal	1	1	Normal	1	1	Normal	1	1	Normal	1	1
	PARS2	25973	prolyl-tRNA synthetase 2%2C mitochondrial		1	1p32.3	50200000	55600000	54756898	54764553	-			0	0		0	0		71	0.986111		1	0.0138889		0	0		0	0		0	0		1	0.0138889		Normal	1	1	Normal	1	1	Normal	1	1	Normal	1	1
	TTC22	55001	tetratricopeptide repeat domain 22		1	1p32.3	50200000	55600000	54779696	54802379	-			0	0		0	0		71	0.986111		1	0.0138889		0	0		0	0		0	0		1	0.0138889		Normal	1	1	Normal	1	1	Normal	1	1	Normal	1	1
	LEXM	163747	lymphocyte expansion molecule		1	1p32.3	50200000	55600000	54806063	54842264	+			0	0		0	0		71	0.986111		1	0.0138889		0	0		0	0		0	0		1	0.0138889		Normal	1	1	Normal	1	1	Normal	1	1	Normal	1	1
	DHCR24	1718	24-dehydrocholesterol reductase		1	1p32.3	50200000	55600000	54849627	54887248	-			0	0		0	0		71	0.986111		1	0.0138889		0	0		0	0		0	0		1	0.0138889		Normal	1	1	Normal	1	1	Normal	1	1	Normal	1	1
	TRNAK-CUU	107985760	NA		1	1p32.3	50200000	55600000	54957869	54957941	-			0	0		0	0		71	0.986111		1	0.0138889		0	0		0	0		0	0		1	0.0138889		Normal	1	1	Normal	1	1	Normal	1	1	Normal	1	1
	TMEM61	199964	transmembrane protein 61		1	1p32.3	50200000	55600000	54980614	54992293	+			0	0		0	0		71	0.986111		1	0.0138889		0	0		0	0		0	0		1	0.0138889		Normal	1	1	Normal	1	1	Normal	1	1	Normal	1	1
	BSND	7809	barttin CLCNK type accessory beta subunit		1	1p32.3	50200000	55600000	54998944	55008792	+			0	0		0	0		71	0.986111		1	0.0138889		0	0		0	0		0	0		1	0.0138889		Normal	1	1	Normal	1	1	Normal	1	1	Normal	1	1
	PCSK9	255738	proprotein convertase subtilisin/kexin type 9		1	1p32.3	50200000	55600000	55039476	55064853	+			0	0		0	0		71	0.986111		1	0.0138889		0	0		0	0		0	0		1	0.0138889		Normal	1	1	Normal	1	1	Normal	1	1	Normal	1	1
	USP24	23358	ubiquitin specific peptidase 24		1	1p32.3	50200000	55600000	55066359	55215374	-			0	0		0	0		71	0.986111		1	0.0138889		0	0		0	0		0	0		1	0.0138889		Normal	1	1	Normal	1	1	Normal	1	1	Normal	1	1
	LOC100507634	100507634	uncharacterized LOC100507634		1	1p32.3	50200000	55600000	55215408	55217455	+			0	0		0	0		71	0.986111		1	0.0138889		0	0		0	0		0	0		1	0.0138889		Normal	1	1	Normal	1	1	Normal	1	1	Normal	1	1
	MIR4422HG	109729135	MIR4422 host gene		1	1p32.3	50200000	55600000	55217861	55234177	+			0	0		0	0		71	0.986111		1	0.0138889		0	0		0	0		0	0		1	0.0138889		Normal	1	1	Normal	1	1	Normal	1	1	Normal	1	1
	MIR4422	100616272	microRNA 4422		1	1p32.3	50200000	55600000	55225641	55225723	+			0	0		0	0		71	0.986111		1	0.0138889		0	0		0	0		0	0		1	0.0138889		Normal	1	1	Normal	1	1	Normal	1	1	Normal	1	1
	UQCRH	7388	ubiquinol-cytochrome c reductase hinge protein		1	1p33	46300000	50200000	46303613	46316777	+			0	0		0	0		71	0.986111		1	0.0138889		0	0		0	0		0	0		1	0.0138889		Normal	1	1	Normal	1	1	Normal	1	1	Normal	1	1
	NSUN4	387338	NOP2/Sun RNA methyltransferase family member 4		1	1p33	46300000	50200000	46340177	46365152	+			0	0		0	0		71	0.986111		1	0.0138889		0	0		0	0		0	0		1	0.0138889		Normal	1	1	Normal	1	1	Normal	1	1	Normal	1	1
	FAAH	2166	fatty acid amide hydrolase		1	1p33	46300000	50200000	46394267	46413848	+			0	0		0	0		71	0.986111		1	0.0138889		0	0		0	0		0	0		1	0.0138889		Normal	1	1	Normal	1	1	Normal	1	1	Normal	1	1
	LINC01398	101929651	long intergenic non-protein coding RNA 1398		1	1p33	46300000	50200000	46446673	46449704	-			0	0		0	0		71	0.986111		1	0.0138889		0	0		0	0		0	0		1	0.0138889		Normal	1	1	Normal	1	1	Normal	1	1	Normal	1	1
	DMBX1	127343	diencephalon/mesencephalon homeobox 1		1	1p33	46300000	50200000	46489837	46514226	+			0	0		0	0		71	0.986111		1	0.0138889		0	0		0	0		0	0		1	0.0138889		Normal	1	1	Normal	1	1	Normal	1	1	Normal	1	1
	LOC105378696	105378696	uncharacterized LOC105378696		1	1p33	46300000	50200000	46532994	46535515	-			0	0		0	0		71	0.986111		1	0.0138889		0	0		0	0		0	0		1	0.0138889		Normal	1	1	Normal	1	1	Normal	1	1	Normal	1	1
	MKNK1-AS1	100507423	MKNK1 antisense RNA 1		1	1p33	46300000	50200000	46538696	46570255	+			0	0		0	0		71	0.986111		1	0.0138889		0	0		0	0		0	0		1	0.0138889		Normal	1	1	Normal	1	1	Normal	1	1	Normal	1	1
	KNCN	148930	kinocilin		1	1p33	46300000	50200000	46545638	46551657	-			0	0		0	0		71	0.986111		1	0.0138889		0	0		0	0		0	0		1	0.0138889		Normal	1	1	Normal	1	1	Normal	1	1	Normal	1	1
	MKNK1	8569	MAP kinase interacting serine/threonine kinase 1		1	1p33	46300000	50200000	46557407	46604311	-			0	0		0	0		71	0.986111		1	0.0138889		0	0		0	0		0	0		1	0.0138889		Normal	1	1	Normal	1	1	Normal	1	1	Normal	1	1
	MOB3C	148932	MOB kinase activator 3C		1	1p33	46300000	50200000	46607715	46616891	-			0	0		0	0		71	0.986111		1	0.0138889		0	0		0	0		0	0		1	0.0138889		Normal	1	1	Normal	1	1	Normal	1	1	Normal	1	1
	ATPAF1	64756	ATP synthase mitochondrial F1 complex assembly factor 1		1	1p33	46300000	50200000	46635039	46668427	-			0	0		0	0		71	0.986111		1	0.0138889		0	0		0	0		0	0		1	0.0138889		Normal	1	1	Normal	1	1	Normal	1	1	Normal	1	1
	TEX38	374973	testis expressed 38		1	1p33	46300000	50200000	46668886	46673601	+			0	0		0	0		71	0.986111		1	0.0138889		0	0		0	0		0	0		1	0.0138889		Normal	1	1	Normal	1	1	Normal	1	1	Normal	1	1
	EFCAB14-AS1	100130197	EFCAB14 antisense RNA 1		1	1p33	46300000	50200000	46674036	46692098	+			0	0		0	0		71	0.986111		1	0.0138889		0	0		0	0		0	0		1	0.0138889		Normal	1	1	Normal	1	1	Normal	1	1	Normal	1	1
	EFCAB14	9813	EF-hand calcium binding domain 14		1	1p33	46300000	50200000	46675159	46719064	-			0	0		0	0		71	0.986111		1	0.0138889		0	0		0	0		0	0		1	0.0138889		Normal	1	1	Normal	1	1	Normal	1	1	Normal	1	1
	CYP4B1	1580	cytochrome P450 family 4 subfamily B member 1		1	1p33	46300000	50200000	46798998	46819349	+			0	0		0	0		71	0.986111		1	0.0138889		0	0		0	0		0	0		1	0.0138889		Normal	1	1	Normal	1	1	Normal	1	1	Normal	1	1
	CYP4A11	1579	cytochrome P450 family 4 subfamily A member 11		1	1p33	46300000	50200000	46929174	46941484	-			0	0		0	0		71	0.986111		1	0.0138889		0	0		0	0		0	0		1	0.0138889		Normal	1	1	Normal	1	1	Normal	1	1	Normal	1	1
	CYP4X1	260293	cytochrome P450 family 4 subfamily X member 1		1	1p33	46300000	50200000	46961364	47055432	+			0	0		0	0		71	0.986111		1	0.0138889		0	0		0	0		0	0		1	0.0138889		Normal	1	1	Normal	1	1	Normal	1	1	Normal	1	1
	CYP4Z1	199974	cytochrome P450 family 4 subfamily Z member 1		1	1p33	46300000	50200000	47055525	47118320	+			0	0		0	0		71	0.986111		1	0.0138889		0	0		0	0		0	0		1	0.0138889		Normal	1	1	Normal	1	1	Normal	1	1	Normal	1	1
	CYP4A22	284541	cytochrome P450 family 4 subfamily A member 22		1	1p33	46300000	50200000	47137425	47149738	+			0	0		0	0		71	0.986111		1	0.0138889		0	0		0	0		0	0		1	0.0138889		Normal	1	1	Normal	1	1	Normal	1	1	Normal	1	1
	LINC00853	100874253	long intergenic non-protein coding RNA 853		1	1p33	46300000	50200000	47179250	47180339	+			0	0		0	0		71	0.986111		1	0.0138889		0	0		0	0		0	0		1	0.0138889		Normal	1	1	Normal	1	1	Normal	1	1	Normal	1	1
	PDZK1IP1	10158	PDZK1 interacting protein 1		1	1p33	46300000	50200000	47183589	47190099	-			0	0		0	0		71	0.986111		1	0.0138889		0	0		0	0		0	0		1	0.0138889		Normal	1	1	Normal	1	1	Normal	1	1	Normal	1	1
	TAL1	6886	TAL bHLH transcription factor 1%2C erythroid differentiation factor		1	1p33	46300000	50200000	47216290	47232389	-			0	0		0	0		71	0.986111		1	0.0138889		0	0		0	0		0	0		1	0.0138889		Normal	1	1	Normal	1	1	Normal	1	1	Normal	1	1
	STIL	6491	STIL%2C centriolar assembly protein		1	1p33	46300000	50200000	47250139	47314787	-			0	0		0	0		71	0.986111		1	0.0138889		0	0		0	0		0	0		1	0.0138889		Normal	1	1	Normal	1	1	Normal	1	1	Normal	1	1
	CMPK1	51727	cytidine/uridine monophosphate kinase 1		1	1p33	46300000	50200000	47333797	47378839	+			0	0		0	0		71	0.986111		1	0.0138889		0	0		0	0		0	0		1	0.0138889		Normal	1	1	Normal	1	1	Normal	1	1	Normal	1	1
	LINC01389	102724077	long intergenic non-protein coding RNA 1389		1	1p33	46300000	50200000	47380796	47437317	-			0	0		0	0		71	0.986111		1	0.0138889		0	0		0	0		0	0		1	0.0138889		Normal	1	1	Normal	1	1	Normal	1	1	Normal	1	1
	FOXE3	2301	forkhead box E3		1	1p33	46300000	50200000	47416072	47418052	+			0	0		0	0		71	0.986111		1	0.0138889		0	0		0	0		0	0		1	0.0138889		Normal	1	1	Normal	1	1	Normal	1	1	Normal	1	1
	FOXD2-AS1	84793	FOXD2 adjacent opposite strand RNA 1		1	1p33	46300000	50200000	47432133	47434641	-			0	0		0	0		71	0.986111		1	0.0138889		0	0		0	0		0	0		1	0.0138889		Normal	1	1	Normal	1	1	Normal	1	1	Normal	1	1
	FOXD2	2306	forkhead box D2		1	1p33	46300000	50200000	47436017	47440691	+			0	0		0	0		71	0.986111		1	0.0138889		0	0		0	0		0	0		1	0.0138889		Normal	1	1	Normal	1	1	Normal	1	1	Normal	1	1
	TRABD2B	388630	TraB domain containing 2B		1	1p33	46300000	50200000	47760528	47997368	-			0	0		0	0		71	0.986111		1	0.0138889		0	0		0	0		0	0		1	0.0138889		Normal	1	1	Normal	1	1	Normal	1	1	Normal	1	1
	SLC5A9	200010	solute carrier family 5 member 9		1	1p33	46300000	50200000	48221113	48248644	+			0	0		0	0		71	0.986111		1	0.0138889		0	0		0	0		0	0		1	0.0138889		Normal	1	1	Normal	1	1	Normal	1	1	Normal	1	1
	SPATA6	54558	spermatogenesis associated 6		1	1p33	46300000	50200000	48258643	48472208	-			0	0		0	0		71	0.986111		1	0.0138889		0	0		0	0		0	0		1	0.0138889		Normal	1	1	Normal	1	1	Normal	1	1	Normal	1	1
	AGBL4	84871	ATP/GTP binding protein like 4		1	1p33	46300000	50200000	48520157	50023954	-			0	0		0	0		70.969	0.985681		1	0.0138889		0.0309735	0.000430187		0	0		0	0		1.03097	0.0143191		Normal	1	1	Normal	1	1	Normal	1	1	Normal	1	1
	BEND5	79656	BEN domain containing 5		1	1p33	46300000	50200000	48727523	48777489	-			0	0		0	0		71	0.986111		1	0.0138889		0	0		0	0		0	0		1	0.0138889		Normal	1	1	Normal	1	1	Normal	1	1	Normal	1	1
	LOC101929721	101929721	uncharacterized LOC101929721		1	1p33	46300000	50200000	49257411	49269294	+			0	0		0	0		70.9286	0.985119		1	0.0138889		0.0714286	0.000992063		0	0		0	0		1.07143	0.014881		Normal	1	1	Normal	1	1	Normal	1	1	Normal	1	1
	AGBL4-IT1	100874313	AGBL4 intronic transcript 1		1	1p33	46300000	50200000	49374201	49472085	-			0	0		0	0		71	0.986111		1	0.0138889		0	0		0	0		0	0		1	0.0138889		Normal	1	1	Normal	1	1	Normal	1	1	Normal	1	1
	ELAVL4	1996	ELAV like RNA binding protein 4		1	1p33	46300000	50200000	50048014	50203786	+			0	0		0	0		71	0.986111		1	0.0138889		0	0		0	0		0	0		1	0.0138889		Normal	1	1	Normal	1	1	Normal	1	1	Normal	1	1
	ST3GAL3	6487	ST3 beta-galactoside alpha-2%2C3-sialyltransferase 3		1	1p34.1	43700000	46300000	43707465	43931165	+			0	0		0	0		71	0.986111		1	0.0138889		0	0		0	0		0	0		1	0.0138889		Normal	1	1	Normal	1	1	Normal	1	1	Normal	1	1
	LOC101929592	101929592	uncharacterized LOC101929592		1	1p34.1	43700000	46300000	43709392	43727343	-			0	0		0	0		71	0.986111		1	0.0138889		0	0		0	0		0	0		1	0.0138889		Normal	1	1	Normal	1	1	Normal	1	1	Normal	1	1
	MIR6079	102464830	microRNA 6079		1	1p34.1	43700000	46300000	43838622	43838683	+			0	0		0	0		71	0.986111		1	0.0138889		0	0		0	0		0	0		1	0.0138889		Normal	1	1	Normal	1	1	Normal	1	1	Normal	1	1
	ARTN	9048	artemin		1	1p34.1	43700000	46300000	43933320	43937240	+			0	0		0	0		71	0.986111		1	0.0138889		0	0		0	0		0	0		1	0.0138889		Normal	1	1	Normal	1	1	Normal	1	1	Normal	1	1
	IPO13	9670	importin 13		1	1p34.1	43700000	46300000	43946806	43968022	+			0	0		0	0		71	0.986111		1	0.0138889		0	0		0	0		0	0		1	0.0138889		Normal	1	1	Normal	1	1	Normal	1	1	Normal	1	1
	DPH2	1802	DPH2 homolog		1	1p34.1	43700000	46300000	43969981	43973371	+			0	0		0	0		71	0.986111		1	0.0138889		0	0		0	0		0	0		1	0.0138889		Normal	1	1	Normal	1	1	Normal	1	1	Normal	1	1
	ATP6V0B	533	ATPase H+ transporting V0 subunit b		1	1p34.1	43700000	46300000	43974648	43978300	+			0	0		0	0		71	0.986111		1	0.0138889		0	0		0	0		0	0		1	0.0138889		Normal	1	1	Normal	1	1	Normal	1	1	Normal	1	1
	B4GALT2	8704	beta-1%2C4-galactosyltransferase 2		1	1p34.1	43700000	46300000	43979202	43991171	+			0	0		0	0		71	0.986111		1	0.0138889		0	0		0	0		0	0		1	0.0138889		Normal	1	1	Normal	1	1	Normal	1	1	Normal	1	1
	CCDC24	149473	coiled-coil domain containing 24		1	1p34.1	43700000	46300000	43991247	43996528	+			0	0		0	0		71	0.986111		1	0.0138889		0	0		0	0		0	0		1	0.0138889		Normal	1	1	Normal	1	1	Normal	1	1	Normal	1	1
	SLC6A9	6536	solute carrier family 6 member 9		1	1p34.1	43700000	46300000	43996483	44031492	-			0	0		0	0		71	0.986111		1	0.0138889		0	0		0	0		0	0		1	0.0138889		Normal	1	1	Normal	1	1	Normal	1	1	Normal	1	1
	KLF17	128209	Kruppel like factor 17		1	1p34.1	43700000	46300000	44043927	44135140	+			0	0		0	0		71	0.986111		1	0.0138889		0	0		0	0		0	0		1	0.0138889		Normal	1	1	Normal	1	1	Normal	1	1	Normal	1	1
	KLF18	105378952	Kruppel like factor 18		1	1p34.1	43700000	46300000	44137821	44141631	-			0	0		0	0		71	0.986111		1	0.0138889		0	0		0	0		0	0		1	0.0138889		Normal	1	1	Normal	1	1	Normal	1	1	Normal	1	1
	DMAP1	55929	DNA methyltransferase 1 associated protein 1		1	1p34.1	43700000	46300000	44213444	44220679	+			0	0		0	0		71	0.986111		1	0.0138889		0	0		0	0		0	0		1	0.0138889		Normal	1	1	Normal	1	1	Normal	1	1	Normal	1	1
	ERI3	79033	ERI1 exoribonuclease family member 3		1	1p34.1	43700000	46300000	44221070	44355298	-			0	0		0	0		71	0.986111		1	0.0138889		0	0		0	0		0	0		1	0.0138889		Normal	1	1	Normal	1	1	Normal	1	1	Normal	1	1
	ERI3-IT1	100874278	ERI3 intronic transcript 1		1	1p34.1	43700000	46300000	44222595	44244283	-			0	0		0	0		71	0.986111		1	0.0138889		0	0		0	0		0	0		1	0.0138889		Normal	1	1	Normal	1	1	Normal	1	1	Normal	1	1
	SNORA110	106635545	small nucleolar RNA%2C H/ACA box 110		1	1p34.1	43700000	46300000	44252344	44252559	-			0	0		0	0		71	0.986111		1	0.0138889		0	0		0	0		0	0		1	0.0138889		Normal	1	1	Normal	1	1	Normal	1	1	Normal	1	1
	RNF220	55182	ring finger protein 220		1	1p34.1	43700000	46300000	44405160	44651724	+			0	0		0	0		71	0.986111		1	0.0138889		0	0		0	0		0	0		1	0.0138889		Normal	1	1	Normal	1	1	Normal	1	1	Normal	1	1
	MIR5584	100847089	microRNA 5584		1	1p34.1	43700000	46300000	44545493	44545552	+			0	0		0	0		71	0.986111		1	0.0138889		0	0		0	0		0	0		1	0.0138889		Normal	1	1	Normal	1	1	Normal	1	1	Normal	1	1
	TMEM53	79639	transmembrane protein 53		1	1p34.1	43700000	46300000	44653247	44674608	-			0	0		0	0		71	0.986111		1	0.0138889		0	0		0	0		0	0		1	0.0138889		Normal	1	1	Normal	1	1	Normal	1	1	Normal	1	1
	SNORD145	109623472	small nucleolar RNA%2C C/D box 145		1	1p34.1	43700000	46300000	44670957	44671056	-			0	0		0	0		71	0.986111		1	0.0138889		0	0		0	0		0	0		1	0.0138889		Normal	1	1	Normal	1	1	Normal	1	1	Normal	1	1
	ARMH1	339541	armadillo-like helical domain containing 1		1	1p34.1	43700000	46300000	44674696	44725591	+			0	0		0	0		71	0.986111		1	0.0138889		0	0		0	0		0	0		1	0.0138889		Normal	1	1	Normal	1	1	Normal	1	1	Normal	1	1
	RNU5F-1	26828	RNA%2C U5F small nuclear 1		1	1p34.1	43700000	46300000	44721786	44721901	-			0	0		0	0		71	0.986111		1	0.0138889		0	0		0	0		0	0		1	0.0138889		Normal	1	1	Normal	1	1	Normal	1	1	Normal	1	1
	RNU5D-1	26830	RNA%2C U5D small nuclear 1		1	1p34.1	43700000	46300000	44731069	44731168	-			0	0		0	0		71	0.986111		1	0.0138889		0	0		0	0		0	0		1	0.0138889		Normal	1	1	Normal	1	1	Normal	1	1	Normal	1	1
	KIF2C	11004	kinesin family member 2C		1	1p34.1	43700000	46300000	44739704	44767767	+			0	0		0	0		71	0.986111		1	0.0138889		0	0		0	0		0	0		1	0.0138889		Normal	1	1	Normal	1	1	Normal	1	1	Normal	1	1
	SNORD160	109623476	small nucleolar RNA%2C C/D box 160		1	1p34.1	43700000	46300000	44762035	44762107	+			0	0		0	0		71	0.986111		1	0.0138889		0	0		0	0		0	0		1	0.0138889		Normal	1	1	Normal	1	1	Normal	1	1	Normal	1	1
	RPS8	6202	ribosomal protein S8		1	1p34.1	43700000	46300000	44775574	44778740	+			0	0		0	0		71	0.986111		1	0.0138889		0	0		0	0		0	0		1	0.0138889		Normal	1	1	Normal	1	1	Normal	1	1	Normal	1	1
	SNORD55	26811	small nucleolar RNA%2C C/D box 55		1	1p34.1	43700000	46300000	44775865	44775938	+			0	0		0	0		71	0.986111		1	0.0138889		0	0		0	0		0	0		1	0.0138889		Normal	1	1	Normal	1	1	Normal	1	1	Normal	1	1
	SNORD46	94161	small nucleolar RNA%2C C/D box 46		1	1p34.1	43700000	46300000	44776492	44776589	+			0	0		0	0		71	0.986111		1	0.0138889		0	0		0	0		0	0		1	0.0138889		Normal	1	1	Normal	1	1	Normal	1	1	Normal	1	1
	SNORD38A	94162	small nucleolar RNA%2C C/D box 38A		1	1p34.1	43700000	46300000	44777842	44777912	+			0	0		0	0		71	0.986111		1	0.0138889		0	0		0	0		0	0		1	0.0138889		Normal	1	1	Normal	1	1	Normal	1	1	Normal	1	1
	SNORD38B	94163	small nucleolar RNA%2C C/D box 38B		1	1p34.1	43700000	46300000	44778390	44778458	+			0	0		0	0		71	0.986111		1	0.0138889		0	0		0	0		0	0		1	0.0138889		Normal	1	1	Normal	1	1	Normal	1	1	Normal	1	1
	BEST4	266675	bestrophin 4		1	1p34.1	43700000	46300000	44782145	44792828	-			0	0		0	0		71	0.986111		1	0.0138889		0	0		0	0		0	0		1	0.0138889		Normal	1	1	Normal	1	1	Normal	1	1	Normal	1	1
	PLK3	1263	polo like kinase 3		1	1p34.1	43700000	46300000	44799952	44805995	+			0	0		0	0		71	0.986111		1	0.0138889		0	0		0	0		0	0		1	0.0138889		Normal	1	1	Normal	1	1	Normal	1	1	Normal	1	1
	TCTEX1D4	343521	Tctex1 domain containing 4		1	1p34.1	43700000	46300000	44805908	44809752	-			0	0		0	0		71	0.986111		1	0.0138889		0	0		0	0		0	0		1	0.0138889		Normal	1	1	Normal	1	1	Normal	1	1	Normal	1	1
	BTBD19	149478	BTB domain containing 19		1	1p34.1	43700000	46300000	44807442	44814199	+			0	0		0	0		71	0.986111		1	0.0138889		0	0		0	0		0	0		1	0.0138889		Normal	1	1	Normal	1	1	Normal	1	1	Normal	1	1
	PTCH2	8643	patched 2		1	1p34.1	43700000	46300000	44819844	44842944	-			0	0		0	0		71	0.986111		1	0.0138889		0	0		0	0		0	0		1	0.0138889		Normal	1	1	Normal	1	1	Normal	1	1	Normal	1	1
	EIF2B3	8891	eukaryotic translation initiation factor 2B subunit gamma		1	1p34.1	43700000	46300000	44850522	44986722	-			0	0		0	0		71	0.986111		1	0.0138889		0	0		0	0		0	0		1	0.0138889		Normal	1	1	Normal	1	1	Normal	1	1	Normal	1	1
	HECTD3	79654	HECT domain E3 ubiquitin protein ligase 3		1	1p34.1	43700000	46300000	45002547	45011355	-			0	0		0	0		71	0.986111		1	0.0138889		0	0		0	0		0	0		1	0.0138889		Normal	1	1	Normal	1	1	Normal	1	1	Normal	1	1
	UROD	7389	uroporphyrinogen decarboxylase		1	1p34.1	43700000	46300000	45012133	45015669	+			0	0		0	0		71	0.986111		1	0.0138889		0	0		0	0		0	0		1	0.0138889		Normal	1	1	Normal	1	1	Normal	1	1	Normal	1	1
	ZSWIM5	57643	zinc finger SWIM-type containing 5		1	1p34.1	43700000	46300000	45016399	45206586	-			0	0		0	0		71	0.986111		1	0.0138889		0	0		0	0		0	0		1	0.0138889		Normal	1	1	Normal	1	1	Normal	1	1	Normal	1	1
	LINC01144	400752	long intergenic non-protein coding RNA 1144		1	1p34.1	43700000	46300000	45303910	45305619	+			0	0		0	0		71	0.986111		1	0.0138889		0	0		0	0		0	0		1	0.0138889		Normal	1	1	Normal	1	1	Normal	1	1	Normal	1	1
	HPDL	84842	4-hydroxyphenylpyruvate dioxygenase like		1	1p34.1	43700000	46300000	45326873	45328675	+			0	0		0	0		71	0.986111		1	0.0138889		0	0		0	0		0	0		1	0.0138889		Normal	1	1	Normal	1	1	Normal	1	1	Normal	1	1
	MUTYH	4595	mutY DNA glycosylase		1	1p34.1	43700000	46300000	45329242	45340470	-			0	0		0	0		71	0.986111		1	0.0138889		0	0		0	0		0	0		1	0.0138889		Normal	1	1	Normal	1	1	Normal	1	1	Normal	1	1
	TOE1	114034	target of EGR1%2C exonuclease		1	1p34.1	43700000	46300000	45339670	45343978	+			0	0		0	0		71	0.986111		1	0.0138889		0	0		0	0		0	0		1	0.0138889		Normal	1	1	Normal	1	1	Normal	1	1	Normal	1	1
	TESK2	10420	testis-specific kinase 2		1	1p34.1	43700000	46300000	45343883	45491342	-			0	0		0	0		71	0.986111		1	0.0138889		0	0		0	0		0	0		1	0.0138889		Normal	1	1	Normal	1	1	Normal	1	1	Normal	1	1
	CCDC163	126661	coiled-coil domain containing 163		1	1p34.1	43700000	46300000	45493863	45500111	-			0	0		0	0		71	0.986111		1	0.0138889		0	0		0	0		0	0		1	0.0138889		Normal	1	1	Normal	1	1	Normal	1	1	Normal	1	1
	MMACHC	25974	methylmalonic aciduria (cobalamin deficiency) cblC type%2C with homocystinuria		1	1p34.1	43700000	46300000	45500184	45511266	+			0	0		0	0		71	0.986111		1	0.0138889		0	0		0	0		0	0		1	0.0138889		Normal	1	1	Normal	1	1	Normal	1	1	Normal	1	1
	PRDX1	5052	peroxiredoxin 1		1	1p34.1	43700000	46300000	45511035	45522890	-			0	0		0	0		71	0.986111		1	0.0138889		0	0		0	0		0	0		1	0.0138889		Normal	1	1	Normal	1	1	Normal	1	1	Normal	1	1
	AKR1A1	10327	aldo-keto reductase family 1 member A1		1	1p34.1	43700000	46300000	45550779	45570051	+			0	0		0	0		71	0.986111		1	0.0138889		0	0		0	0		0	0		1	0.0138889		Normal	1	1	Normal	1	1	Normal	1	1	Normal	1	1
	NASP	4678	nuclear autoantigenic sperm protein		1	1p34.1	43700000	46300000	45583988	45618906	+			0	0		0	0		71	0.986111		1	0.0138889		0	0		0	0		0	0		1	0.0138889		Normal	1	1	Normal	1	1	Normal	1	1	Normal	1	1
	CCDC17	149483	coiled-coil domain containing 17		1	1p34.1	43700000	46300000	45620044	45624787	-			0	0		0	0		71	0.986111		1	0.0138889		0	0		0	0		0	0		1	0.0138889		Normal	1	1	Normal	1	1	Normal	1	1	Normal	1	1
	GPBP1L1	60313	GC-rich promoter binding protein 1 like 1		1	1p34.1	43700000	46300000	45627304	45688110	-			0	0		0	0		71	0.986111		1	0.0138889		0	0		0	0		0	0		1	0.0138889		Normal	1	1	Normal	1	1	Normal	1	1	Normal	1	1
	TMEM69	51249	transmembrane protein 69		1	1p34.1	43700000	46300000	45688175	45694438	+			0	0		0	0		71	0.986111		1	0.0138889		0	0		0	0		0	0		1	0.0138889		Normal	1	1	Normal	1	1	Normal	1	1	Normal	1	1
	IPP	3652	intracisternal A particle-promoted polypeptide		1	1p34.1	43700000	46300000	45694324	45750813	-			0	0		0	0		71	0.986111		1	0.0138889		0	0		0	0		0	0		1	0.0138889		Normal	1	1	Normal	1	1	Normal	1	1	Normal	1	1
	MAST2	23139	microtubule associated serine/threonine kinase 2		1	1p34.1	43700000	46300000	45786992	46036124	+			0	0		0	0		71	0.986111		1	0.0138889		0	0		0	0		0	0		1	0.0138889		Normal	1	1	Normal	1	1	Normal	1	1	Normal	1	1
	LOC110117498-PIK3R3	110117499	LOC110117498-PIK3R3 readthrough		1	1p34.1	43700000	46300000	46040140	46176495	-			0	0		0	0		71	0.986111		1	0.0138889		0	0		0	0		0	0		1	0.0138889		Normal	1	1	Normal	1	1	Normal	1	1	Normal	1	1
	PIK3R3	8503	phosphoinositide-3-kinase regulatory subunit 3		1	1p34.1	43700000	46300000	46040140	46174901	-			0	0		0	0		71	0.986111		1	0.0138889		0	0		0	0		0	0		1	0.0138889		Normal	1	1	Normal	1	1	Normal	1	1	Normal	1	1
	LOC101929626	101929626	uncharacterized LOC101929626		1	1p34.1	43700000	46300000	46133371	46139081	+			0	0		0	0		71	0.986111		1	0.0138889		0	0		0	0		0	0		1	0.0138889		Normal	1	1	Normal	1	1	Normal	1	1	Normal	1	1
	TSPAN1	10103	tetraspanin 1		1	1p34.1	43700000	46300000	46175077	46196489	+			0	0		0	0		71	0.986111		1	0.0138889		0	0		0	0		0	0		1	0.0138889		Normal	1	1	Normal	1	1	Normal	1	1	Normal	1	1
	LOC110117498	110117498	uncharacterized LOC110117498		1	1p34.1	43700000	46300000	46175486	46176495	-			0	0		0	0		71	0.986111		1	0.0138889		0	0		0	0		0	0		1	0.0138889		Normal	1	1	Normal	1	1	Normal	1	1	Normal	1	1
	POMGNT1	55624	protein O-linked mannose N-acetylglucosaminyltransferase 1 (beta 1%2C2-)		1	1p34.1	43700000	46300000	46188681	46220305	-			0	0		0	0		71	0.986111		1	0.0138889		0	0		0	0		0	0		1	0.0138889		Normal	1	1	Normal	1	1	Normal	1	1	Normal	1	1
	LURAP1	541468	leucine rich adaptor protein 1		1	1p34.1	43700000	46300000	46203334	46221256	+			0	0		0	0		71	0.986111		1	0.0138889		0	0		0	0		0	0		1	0.0138889		Normal	1	1	Normal	1	1	Normal	1	1	Normal	1	1
	RAD54L	8438	RAD54 like		1	1p34.1	43700000	46300000	46247695	46278477	+			0	0		0	0		71	0.986111		1	0.0138889		0	0		0	0		0	0		1	0.0138889		Normal	1	1	Normal	1	1	Normal	1	1	Normal	1	1
	LRRC41	10489	leucine rich repeat containing 41		1	1p34.1	43700000	46300000	46278400	46303366	-			0	0		0	0		71	0.986111		1	0.0138889		0	0		0	0		0	0		1	0.0138889		Normal	1	1	Normal	1	1	Normal	1	1	Normal	1	1
	HEYL	26508	hes related family bHLH transcription factor with YRPW motif-like		1	1p34.2	39600000	43700000	39623431	39639676	-			0	0		0	0		70	0.972222		1	0.0138889		0	0		1	0.0138889		0	0		2	0.0277778		Normal	1	1	Normal	1	1	Normal	1	1	Normal	1	1
	NT5C1A	84618	5'-nucleotidase%2C cytosolic IA		1	1p34.2	39600000	43700000	39659121	39672038	-			0	0		0	0		70	0.972222		1	0.0138889		0	0		1	0.0138889		0	0		2	0.0277778		Normal	1	1	Normal	1	1	Normal	1	1	Normal	1	1
	HPCAL4	51440	hippocalcin like 4		1	1p34.2	39600000	43700000	39678648	39691710	-			0	0		0	0		70	0.972222		1	0.0138889		0	0		1	0.0138889		0	0		2	0.0277778		Normal	1	1	Normal	1	1	Normal	1	1	Normal	1	1
	PPIE	10450	peptidylprolyl isomerase E		1	1p34.2	39600000	43700000	39738845	39765698	+			0	0		0	0		70	0.972222		1	0.0138889		0	0		1	0.0138889		0	0		2	0.0277778		Normal	1	1	Normal	1	1	Normal	1	1	Normal	1	1
	BMP8B	656	bone morphogenetic protein 8b		1	1p34.2	39600000	43700000	39757182	39788861	-			0	0		0	0		70	0.972222		1	0.0138889		0	0		1	0.0138889		0	0		2	0.0277778		Normal	1	1	Normal	1	1	Normal	1	1	Normal	1	1
	OXCT2	64064	3-oxoacid CoA-transferase 2		1	1p34.2	39600000	43700000	39769525	39771348	-			0	0		0	0		70	0.972222		1	0.0138889		0	0		1	0.0138889		0	0		2	0.0277778		Normal	1	1	Normal	1	1	Normal	1	1	Normal	1	1
	LOC101929536	101929536	uncharacterized LOC101929536		1	1p34.2	39600000	43700000	39788976	39790171	+			0	0		0	0		70	0.972222		1	0.0138889		0	0		1	0.0138889		0	0		2	0.0277778		Normal	1	1	Normal	1	1	Normal	1	1	Normal	1	1
	TRIT1	54802	tRNA isopentenyltransferase 1		1	1p34.2	39600000	43700000	39841031	39883511	-			0	0		0	0		70	0.972222		1	0.0138889		0	0		1	0.0138889		0	0		2	0.0277778		Normal	1	1	Normal	1	1	Normal	1	1	Normal	1	1
	MYCL	4610	MYCL proto-oncogene%2C bHLH transcription factor		1	1p34.2	39600000	43700000	39895424	39902015	-			0	0		0	0		70	0.972222		1	0.0138889		0	0		1	0.0138889		0	0		2	0.0277778		Normal	1	1	Normal	1	1	Normal	1	1	Normal	1	1
	MFSD2A	84879	major facilitator superfamily domain containing 2A		1	1p34.2	39600000	43700000	39955112	39969968	+			0	0		0	0		70	0.972222		1	0.0138889		0	0		1	0.0138889		0	0		2	0.0277778		Normal	1	1	Normal	1	1	Normal	1	1	Normal	1	1
	CAP1	10487	cyclase associated actin cytoskeleton regulatory protein 1		1	1p34.2	39600000	43700000	40040065	40072649	+			0	0		0	0		70	0.972222		1	0.0138889		0	0		1	0.0138889		0	0		2	0.0277778		Normal	1	1	Normal	1	1	Normal	1	1	Normal	1	1
	PPT1	5538	palmitoyl-protein thioesterase 1		1	1p34.2	39600000	43700000	40072706	40097470	-			0	0		0	0		70	0.972222		1	0.0138889		0	0		1	0.0138889		0	0		2	0.0277778		Normal	1	1	Normal	1	1	Normal	1	1	Normal	1	1
	RLF	6018	rearranged L-myc fusion		1	1p34.2	39600000	43700000	40161369	40240921	+			0	0		0	0		70	0.972222		1	0.0138889		0	0		1	0.0138889		0	0		2	0.0277778		Normal	1	1	Normal	1	1	Normal	1	1	Normal	1	1
	TMCO2	127391	transmembrane and coiled-coil domains 2		1	1p34.2	39600000	43700000	40247901	40251693	+			0	0		0	0		70	0.972222		1	0.0138889		0	0		1	0.0138889		0	0		2	0.0277778		Normal	1	1	Normal	1	1	Normal	1	1	Normal	1	1
	ZMPSTE24	10269	zinc metallopeptidase STE24		1	1p34.2	39600000	43700000	40258050	40294184	+			0	0		0	0		70	0.972222		1	0.0138889		0	0		1	0.0138889		0	0		2	0.0277778		Normal	1	1	Normal	1	1	Normal	1	1	Normal	1	1
	COL9A2	1298	collagen type IX alpha 2 chain		1	1p34.2	39600000	43700000	40300487	40317653	-			0	0		0	0		70	0.972222		1	0.0138889		0	0		1	0.0138889		0	0		2	0.0277778		Normal	1	1	Normal	1	1	Normal	1	1	Normal	1	1
	SMAP2	64744	small ArfGAP2		1	1p34.2	39600000	43700000	40373672	40423326	+			0	0		0	0		70	0.972222		1	0.0138889		0	0		1	0.0138889		0	0		2	0.0277778		Normal	1	1	Normal	1	1	Normal	1	1	Normal	1	1
	ZFP69B	65243	ZFP69 zinc finger protein B		1	1p34.2	39600000	43700000	40450068	40466765	+			0	0		0	0		70	0.972222		1	0.0138889		0	0		1	0.0138889		0	0		2	0.0277778		Normal	1	1	Normal	1	1	Normal	1	1	Normal	1	1
	ZFP69	339559	ZFP69 zinc finger protein		1	1p34.2	39600000	43700000	40477220	40496343	+			0	0		0	0		70	0.972222		1	0.0138889		0	0		1	0.0138889		0	0		2	0.0277778		Normal	1	1	Normal	1	1	Normal	1	1	Normal	1	1
	EXO5	64789	exonuclease 5		1	1p34.2	39600000	43700000	40508719	40516050	+			0	0		0	0		70	0.972222		1	0.0138889		0	0		1	0.0138889		0	0		2	0.0277778		Normal	1	1	Normal	1	1	Normal	1	1	Normal	1	1
	ZNF684	127396	zinc finger protein 684		1	1p34.2	39600000	43700000	40531349	40548169	+			0	0		0	0		70	0.972222		1	0.0138889		0	0		1	0.0138889		0	0		2	0.0277778		Normal	1	1	Normal	1	1	Normal	1	1	Normal	1	1
	RIMS3	9783	regulating synaptic membrane exocytosis 3		1	1p34.2	39600000	43700000	40620680	40692104	-			0	0		0	0		70	0.972222		1	0.0138889		0	0		1	0.0138889		0	0		2	0.0277778		Normal	1	1	Normal	1	1	Normal	1	1	Normal	1	1
	NFYC-AS1	100130557	NFYC antisense RNA 1		1	1p34.2	39600000	43700000	40689080	40692261	-			0	0		0	0		70	0.972222		1	0.0138889		0	0		1	0.0138889		0	0		2	0.0277778		Normal	1	1	Normal	1	1	Normal	1	1	Normal	1	1
	NFYC	4802	nuclear transcription factor Y subunit gamma		1	1p34.2	39600000	43700000	40691570	40771603	+			0	0		0	0		70	0.972222		1	0.0138889		0	0		1	0.0138889		0	0		2	0.0277778		Normal	1	1	Normal	1	1	Normal	1	1	Normal	1	1
	MIR30E	407034	microRNA 30e		1	1p34.2	39600000	43700000	40754355	40754446	+			0	0		0	0		70	0.972222		1	0.0138889		0	0		1	0.0138889		0	0		2	0.0277778		Normal	1	1	Normal	1	1	Normal	1	1	Normal	1	1
	MIR30C1	407031	microRNA 30c-1		1	1p34.2	39600000	43700000	40757284	40757372	+			0	0		0	0		70	0.972222		1	0.0138889		0	0		1	0.0138889		0	0		2	0.0277778		Normal	1	1	Normal	1	1	Normal	1	1	Normal	1	1
	KCNQ4	9132	potassium voltage-gated channel subfamily Q member 4		1	1p34.2	39600000	43700000	40784012	40840457	+			0	0		0	0		70	0.972222		1	0.0138889		0	0		1	0.0138889		0	0		2	0.0277778		Normal	1	1	Normal	1	1	Normal	1	1	Normal	1	1
	CITED4	163732	Cbp/p300 interacting transactivator with Glu/Asp rich carboxy-terminal domain 4		1	1p34.2	39600000	43700000	40861056	40862346	-			0	0		0	0		70	0.972222		1	0.0138889		0	0		1	0.0138889		0	0		2	0.0277778		Normal	1	1	Normal	1	1	Normal	1	1	Normal	1	1
	CTPS1	1503	CTP synthase 1		1	1p34.2	39600000	43700000	40979299	41012565	+			0	0		0	0		70.7778	0.983025		1	0.0138889		0	0		0.222222	0.00308642		0	0		1.22222	0.0169753		Normal	1	1	Normal	1	1	Normal	1	1	Normal	1	1
	SLFNL1-AS1	100507178	SLFNL1 antisense RNA 1		1	1p34.2	39600000	43700000	41014590	41043890	+			0	0		0	0		71	0.986111		1	0.0138889		0	0		0	0		0	0		1	0.0138889		Normal	1	1	Normal	1	1	Normal	1	1	Normal	1	1
	SLFNL1	200172	schlafen like 1		1	1p34.2	39600000	43700000	41015597	41024704	-			0	0		0	0		71	0.986111		1	0.0138889		0	0		0	0		0	0		1	0.0138889		Normal	1	1	Normal	1	1	Normal	1	1	Normal	1	1
	SCMH1	22955	Scm polycomb group protein homolog 1		1	1p34.2	39600000	43700000	41027199	41242154	-			0	0		0	0		71	0.986111		1	0.0138889		0	0		0	0		0	0		1	0.0138889		Normal	1	1	Normal	1	1	Normal	1	1	Normal	1	1
	FOXO6	100132074	forkhead box O6		1	1p34.2	39600000	43700000	41361931	41383591	+			0	0		0	0		71	0.986111		1	0.0138889		0	0		0	0		0	0		1	0.0138889		Normal	1	1	Normal	1	1	Normal	1	1	Normal	1	1
	LOC101929901	101929901	uncharacterized LOC101929901		1	1p34.2	39600000	43700000	41375004	41375669	-			0	0		0	0		71	0.986111		1	0.0138889		0	0		0	0		0	0		1	0.0138889		Normal	1	1	Normal	1	1	Normal	1	1	Normal	1	1
	EDN2	1907	endothelin 2		1	1p34.2	39600000	43700000	41478775	41484699	-			0	0		0	0		71	0.986111		1	0.0138889		0	0		0	0		0	0		1	0.0138889		Normal	1	1	Normal	1	1	Normal	1	1	Normal	1	1
	HIVEP3	59269	human immunodeficiency virus type I enhancer binding protein 3		1	1p34.2	39600000	43700000	41506365	42035925	-			0	0		0	0		71	0.986111		1	0.0138889		0	0		0	0		0	0		1	0.0138889		Normal	1	1	Normal	1	1	Normal	1	1	Normal	1	1
	GUCA2B	2981	guanylate cyclase activator 2B		1	1p34.2	39600000	43700000	42153421	42155824	+			0	0		0	0		71	0.986111		1	0.0138889		0	0		0	0		0	0		1	0.0138889		Normal	1	1	Normal	1	1	Normal	1	1	Normal	1	1
	GUCA2A	2980	guanylate cyclase activator 2A		1	1p34.2	39600000	43700000	42162691	42164724	-			0	0		0	0		71	0.986111		1	0.0138889		0	0		0	0		0	0		1	0.0138889		Normal	1	1	Normal	1	1	Normal	1	1	Normal	1	1
	FOXJ3	22887	forkhead box J3		1	1p34.2	39600000	43700000	42176539	42336805	-			0	0		0	0		71	0.986111		1	0.0138889		0	0		0	0		0	0		1	0.0138889		Normal	1	1	Normal	1	1	Normal	1	1	Normal	1	1
	RIMKLA	284716	ribosomal modification protein rimK like family member A		1	1p34.2	39600000	43700000	42380797	42425813	+			0	0		0	0		71	0.986111		1	0.0138889		0	0		0	0		0	0		1	0.0138889		Normal	1	1	Normal	1	1	Normal	1	1	Normal	1	1
	ZMYND12	84217	zinc finger MYND-type containing 12		1	1p34.2	39600000	43700000	42430329	42456267	-			0	0		0	0		71	0.986111		1	0.0138889		0	0		0	0		0	0		1	0.0138889		Normal	1	1	Normal	1	1	Normal	1	1	Normal	1	1
	CCDC30	728621	coiled-coil domain containing 30		1	1p34.2	39600000	43700000	42456070	42654190	+			0	0		0	0		71	0.986111		1	0.0138889		0	0		0	0		0	0		1	0.0138889		Normal	1	1	Normal	1	1	Normal	1	1	Normal	1	1
	PPCS	79717	phosphopantothenoylcysteine synthetase		1	1p34.2	39600000	43700000	42456341	42473381	+			0	0		0	0		71	0.986111		1	0.0138889		0	0		0	0		0	0		1	0.0138889		Normal	1	1	Normal	1	1	Normal	1	1	Normal	1	1
	PPIH	10465	peptidylprolyl isomerase H		1	1p34.2	39600000	43700000	42657770	42681654	+			0	0		0	0		71	0.986111		1	0.0138889		0	0		0	0		0	0		1	0.0138889		Normal	1	1	Normal	1	1	Normal	1	1	Normal	1	1
	YBX1	4904	Y-box binding protein 1		1	1p34.2	39600000	43700000	42682235	42703803	+			0	0		0	0		71	0.986111		1	0.0138889		0	0		0	0		0	0		1	0.0138889		Normal	1	1	Normal	1	1	Normal	1	1	Normal	1	1
	CLDN19	149461	claudin 19		1	1p34.2	39600000	43700000	42733093	42740254	-			0	0		0	0		71	0.986111		1	0.0138889		0	0		0	0		0	0		1	0.0138889		Normal	1	1	Normal	1	1	Normal	1	1	Normal	1	1
	P3H1	64175	prolyl 3-hydroxylase 1		1	1p34.2	39600000	43700000	42746335	42767084	-			0	0		0	0		71	0.986111		1	0.0138889		0	0		0	0		0	0		1	0.0138889		Normal	1	1	Normal	1	1	Normal	1	1	Normal	1	1
	C1orf50	79078	chromosome 1 open reading frame 50		1	1p34.2	39600000	43700000	42767245	42775742	+			0	0		0	0		71	0.986111		1	0.0138889		0	0		0	0		0	0		1	0.0138889		Normal	1	1	Normal	1	1	Normal	1	1	Normal	1	1
	LOC105378683	105378683	uncharacterized LOC105378683		1	1p34.2	39600000	43700000	42776666	42784895	-			0	0		0	0		71	0.986111		1	0.0138889		0	0		0	0		0	0		1	0.0138889		Normal	1	1	Normal	1	1	Normal	1	1	Normal	1	1
	TMEM269	100129924	transmembrane protein 269		1	1p34.2	39600000	43700000	42785032	42800818	+			0	0		0	0		71	0.986111		1	0.0138889		0	0		0	0		0	0		1	0.0138889		Normal	1	1	Normal	1	1	Normal	1	1	Normal	1	1
	SVBP	374969	small vasohibin binding protein		1	1p34.2	39600000	43700000	42807052	42817388	-			0	0		0	0		71	0.986111		1	0.0138889		0	0		0	0		0	0		1	0.0138889		Normal	1	1	Normal	1	1	Normal	1	1	Normal	1	1
	ERMAP	114625	erythroblast membrane associated protein (Scianna blood group)		1	1p34.2	39600000	43700000	42817105	42844989	+			0	0		0	0		71	0.986111		1	0.0138889		0	0		0	0		0	0		1	0.0138889		Normal	1	1	Normal	1	1	Normal	1	1	Normal	1	1
	ZNF691	51058	zinc finger protein 691		1	1p34.2	39600000	43700000	42846563	42852477	+			0	0		0	0		71	0.986111		1	0.0138889		0	0		0	0		0	0		1	0.0138889		Normal	1	1	Normal	1	1	Normal	1	1	Normal	1	1
	LOC339539	339539	uncharacterized LOC339539		1	1p34.2	39600000	43700000	42857622	42888792	+			0	0		0	0		71	0.986111		1	0.0138889		0	0		0	0		0	0		1	0.0138889		Normal	1	1	Normal	1	1	Normal	1	1	Normal	1	1
	SLC2A1	6513	solute carrier family 2 member 1		1	1p34.2	39600000	43700000	42925375	42959176	-			0	0		0	0		71	0.986111		1	0.0138889		0	0		0	0		0	0		1	0.0138889		Normal	1	1	Normal	1	1	Normal	1	1	Normal	1	1
	SLC2A1-AS1	440584	SLC2A1 antisense RNA 1		1	1p34.2	39600000	43700000	42959049	42983358	+			0	0		0	0		71	0.986111		1	0.0138889		0	0		0	0		0	0		1	0.0138889		Normal	1	1	Normal	1	1	Normal	1	1	Normal	1	1
	FAM183A	440585	family with sequence similarity 183 member A		1	1p34.2	39600000	43700000	43142959	43156396	+			0	0		0	0		71	0.986111		1	0.0138889		0	0		0	0		0	0		1	0.0138889		Normal	1	1	Normal	1	1	Normal	1	1	Normal	1	1
	EBNA1BP2	10969	EBNA1 binding protein 2		1	1p34.2	39600000	43700000	43164174	43172570	-			0	0		0	0		71	0.986111		1	0.0138889		0	0		0	0		0	0		1	0.0138889		Normal	1	1	Normal	1	1	Normal	1	1	Normal	1	1
	MIR6733	102465439	microRNA 6733		1	1p34.2	39600000	43700000	43171652	43171712	-			0	0		0	0		71	0.986111		1	0.0138889		0	0		0	0		0	0		1	0.0138889		Normal	1	1	Normal	1	1	Normal	1	1	Normal	1	1
	CFAP57	149465	cilia and flagella associated protein 57		1	1p34.2	39600000	43700000	43172330	43254358	+			0	0		0	0		71	0.986111		1	0.0138889		0	0		0	0		0	0		1	0.0138889		Normal	1	1	Normal	1	1	Normal	1	1	Normal	1	1
	TMEM125	128218	transmembrane protein 125		1	1p34.2	39600000	43700000	43269865	43274002	+			0	0		0	0		71	0.986111		1	0.0138889		0	0		0	0		0	0		1	0.0138889		Normal	1	1	Normal	1	1	Normal	1	1	Normal	1	1
	C1orf210	149466	chromosome 1 open reading frame 210		1	1p34.2	39600000	43700000	43281883	43285840	-			0	0		0	0		71	0.986111		1	0.0138889		0	0		0	0		0	0		1	0.0138889		Normal	1	1	Normal	1	1	Normal	1	1	Normal	1	1
	TIE1	7075	tyrosine kinase with immunoglobulin like and EGF like domains 1		1	1p34.2	39600000	43700000	43300895	43323110	+			0	0		0	0		71	0.986111		1	0.0138889		0	0		0	0		0	0		1	0.0138889		Normal	1	1	Normal	1	1	Normal	1	1	Normal	1	1
	MPL	4352	MPL proto-oncogene%2C thrombopoietin receptor		1	1p34.2	39600000	43700000	43336875	43354464	+			0	0		0	0		71	0.986111		1	0.0138889		0	0		0	0		0	0		1	0.0138889		Normal	1	1	Normal	1	1	Normal	1	1	Normal	1	1
	CDC20	991	cell division cycle 20		1	1p34.2	39600000	43700000	43358955	43363203	+			0	0		0	0		71	0.986111		1	0.0138889		0	0		0	0		0	0		1	0.0138889		Normal	1	1	Normal	1	1	Normal	1	1	Normal	1	1
	ELOVL1	64834	ELOVL fatty acid elongase 1		1	1p34.2	39600000	43700000	43363397	43368074	-			0	0		0	0		71	0.986111		1	0.0138889		0	0		0	0		0	0		1	0.0138889		Normal	1	1	Normal	1	1	Normal	1	1	Normal	1	1
	MIR6734	102466723	microRNA 6734		1	1p34.2	39600000	43700000	43364648	43364715	-			0	0		0	0		71	0.986111		1	0.0138889		0	0		0	0		0	0		1	0.0138889		Normal	1	1	Normal	1	1	Normal	1	1	Normal	1	1
	MED8	112950	mediator complex subunit 8		1	1p34.2	39600000	43700000	43383908	43389812	-			0	0		0	0		71	0.986111		1	0.0138889		0	0		0	0		0	0		1	0.0138889		Normal	1	1	Normal	1	1	Normal	1	1	Normal	1	1
	SZT2	23334	SZT2%2C KICSTOR complex subunit		1	1p34.2	39600000	43700000	43389884	43454247	+			0	0		0	0		71	0.986111		1	0.0138889		0	0		0	0		0	0		1	0.0138889		Normal	1	1	Normal	1	1	Normal	1	1	Normal	1	1
	SZT2-AS1	100873952	SZT2 antisense RNA 1		1	1p34.2	39600000	43700000	43447776	43448644	-			0	0		0	0		71	0.986111		1	0.0138889		0	0		0	0		0	0		1	0.0138889		Normal	1	1	Normal	1	1	Normal	1	1	Normal	1	1
	MIR6735	102465440	microRNA 6735		1	1p34.2	39600000	43700000	43448539	43448611	+			0	0		0	0		71	0.986111		1	0.0138889		0	0		0	0		0	0		1	0.0138889		Normal	1	1	Normal	1	1	Normal	1	1	Normal	1	1
	HYI	81888	hydroxypyruvate isomerase (putative)		1	1p34.2	39600000	43700000	43450607	43454241	-			0	0		0	0		71	0.986111		1	0.0138889		0	0		0	0		0	0		1	0.0138889		Normal	1	1	Normal	1	1	Normal	1	1	Normal	1	1
	PTPRF	5792	protein tyrosine phosphatase%2C receptor type F		1	1p34.2	39600000	43700000	43522238	43623672	+			0	0		0	0		71	0.986111		1	0.0138889		0	0		0	0		0	0		1	0.0138889		Normal	1	1	Normal	1	1	Normal	1	1	Normal	1	1
	KDM4A	9682	lysine demethylase 4A		1	1p34.2	39600000	43700000	43650126	43705518	+			0	0		0	0		71	0.986111		1	0.0138889		0	0		0	0		0	0		1	0.0138889		Normal	1	1	Normal	1	1	Normal	1	1	Normal	1	1
	KDM4A-AS1	100132774	KDM4A antisense RNA 1		1	1p34.2	39600000	43700000	43699724	43707341	-			0	0		0	0		71	0.986111		1	0.0138889		0	0		0	0		0	0		1	0.0138889		Normal	1	1	Normal	1	1	Normal	1	1	Normal	1	1
	MIR552	693137	microRNA 552		1	1p34.3	34300000	39600000	34669599	34669694	-			0	0		0	0		70	0.972222		1	0.0138889		0	0		1	0.0138889		0	0		2	0.0277778		Normal	1	1	Normal	1	1	Normal	1	1	Normal	1	1
	GJB5	2709	gap junction protein beta 5		1	1p34.3	34300000	39600000	34754777	34758513	+			0	0		0	0		70	0.972222		1	0.0138889		0	0		1	0.0138889		0	0		2	0.0277778		Normal	1	1	Normal	1	1	Normal	1	1	Normal	1	1
	GJB4	127534	gap junction protein beta 4		1	1p34.3	34300000	39600000	34759741	34763724	+			0	0		0	0		70	0.972222		1	0.0138889		0	0		1	0.0138889		0	0		2	0.0277778		Normal	1	1	Normal	1	1	Normal	1	1	Normal	1	1
	GJB3	2707	gap junction protein beta 3		1	1p34.3	34300000	39600000	34781189	34786366	+			0	0		0	0		70	0.972222		1	0.0138889		0	0		1	0.0138889		0	0		2	0.0277778		Normal	1	1	Normal	1	1	Normal	1	1	Normal	1	1
	GJA4	2701	gap junction protein alpha 4		1	1p34.3	34300000	39600000	34792958	34795747	+			0	0		0	0		70	0.972222		1	0.0138889		0	0		1	0.0138889		0	0		2	0.0277778		Normal	1	1	Normal	1	1	Normal	1	1	Normal	1	1
	SMIM12	113444	small integral membrane protein 12		1	1p34.3	34300000	39600000	34850362	34859816	-			0	0		0	0		70	0.972222		1	0.0138889		0	0		1	0.0138889		0	0		2	0.0277778		Normal	1	1	Normal	1	1	Normal	1	1	Normal	1	1
	DLGAP3	58512	DLG associated protein 3		1	1p34.3	34300000	39600000	34862120	34929585	-			0	0		0	0		70	0.972222		1	0.0138889		0	0		1	0.0138889		0	0		2	0.0277778		Normal	1	1	Normal	1	1	Normal	1	1	Normal	1	1
	LOC653160	653160	uncharacterized LOC653160		1	1p34.3	34300000	39600000	34975699	34978706	-			0	0		0	0		70	0.972222		1	0.0138889		0	0		1	0.0138889		0	0		2	0.0277778		Normal	1	1	Normal	1	1	Normal	1	1	Normal	1	1
	TMEM35B	100506144	transmembrane protein 35B		1	1p34.3	34300000	39600000	34981526	34985347	-			0	0		0	0		70	0.972222		1	0.0138889		0	0		1	0.0138889		0	0		2	0.0277778		Normal	1	1	Normal	1	1	Normal	1	1	Normal	1	1
	ZMYM6	9204	zinc finger MYM-type containing 6		1	1p34.3	34300000	39600000	34986165	35031968	-			0	0		0	0		70	0.972222		1	0.0138889		0	0		1	0.0138889		0	0		2	0.0277778		Normal	1	1	Normal	1	1	Normal	1	1	Normal	1	1
	ZMYM1	79830	zinc finger MYM-type containing 1		1	1p34.3	34300000	39600000	35059786	35116458	+			0	0		0	0		70	0.972222		1	0.0138889		0	0		1	0.0138889		0	0		2	0.0277778		Normal	1	1	Normal	1	1	Normal	1	1	Normal	1	1
	SFPQ	6421	splicing factor proline and glutamine rich		1	1p34.3	34300000	39600000	35176378	35193174	-			0	0		0	0		70	0.972222		1	0.0138889		0	0		1	0.0138889		0	0		2	0.0277778		Normal	1	1	Normal	1	1	Normal	1	1	Normal	1	1
	ZMYM4	9202	zinc finger MYM-type containing 4		1	1p34.3	34300000	39600000	35268694	35421944	+			0	0		0	0		71	0.986111		1	0.0138889		0	0		0	0		0	0		1	0.0138889		Normal	1	1	Normal	1	1	Normal	1	1	Normal	1	1
	ZMYM4-AS1	100861513	ZMYM4 antisense RNA 1		1	1p34.3	34300000	39600000	35358822	35366077	-			0	0		0	0		71	0.986111		1	0.0138889		0	0		0	0		0	0		1	0.0138889		Normal	1	1	Normal	1	1	Normal	1	1	Normal	1	1
	KIAA0319L	79932	KIAA0319 like		1	1p34.3	34300000	39600000	35433490	35557603	-			0	0		0	0		71	0.986111		1	0.0138889		0	0		0	0		0	0		1	0.0138889		Normal	1	1	Normal	1	1	Normal	1	1	Normal	1	1
	NCDN	23154	neurochondrin		1	1p34.3	34300000	39600000	35557792	35566779	+			0	0		0	0		71	0.986111		1	0.0138889		0	0		0	0		0	0		1	0.0138889		Normal	1	1	Normal	1	1	Normal	1	1	Normal	1	1
	TFAP2E	339488	transcription factor AP-2 epsilon		1	1p34.3	34300000	39600000	35568739	35595591	+			0	0		0	0		71	0.986111		1	0.0138889		0	0		0	0		0	0		1	0.0138889		Normal	1	1	Normal	1	1	Normal	1	1	Normal	1	1
	PSMB2	5690	proteasome subunit beta 2		1	1p34.3	34300000	39600000	35599541	35641844	-			0	0		0	0		71	0.986111		1	0.0138889		0	0		0	0		0	0		1	0.0138889		Normal	1	1	Normal	1	1	Normal	1	1	Normal	1	1
	C1orf216	127703	chromosome 1 open reading frame 216		1	1p34.3	34300000	39600000	35713876	35719189	-			0	0		0	0		71	0.986111		1	0.0138889		0	0		0	0		0	0		1	0.0138889		Normal	1	1	Normal	1	1	Normal	1	1	Normal	1	1
	CLSPN	63967	claspin		1	1p34.3	34300000	39600000	35720218	35769985	-			0	0		0	0		71	0.986111		1	0.0138889		0	0		0	0		0	0		1	0.0138889		Normal	1	1	Normal	1	1	Normal	1	1	Normal	1	1
	AGO4	192670	argonaute 4%2C RISC catalytic component		1	1p34.3	34300000	39600000	35807624	35857890	+			0	0		0	0		71	0.986111		1	0.0138889		0	0		0	0		0	0		1	0.0138889		Normal	1	1	Normal	1	1	Normal	1	1	Normal	1	1
	AGO1	26523	argonaute 1%2C RISC catalytic component		1	1p34.3	34300000	39600000	35869808	35929610	+			0	0		0	0		71	0.986111		1	0.0138889		0	0		0	0		0	0		1	0.0138889		Normal	1	1	Normal	1	1	Normal	1	1	Normal	1	1
	AGO3	192669	argonaute 3%2C RISC catalytic component		1	1p34.3	34300000	39600000	35925683	36056470	+			0	0		0	0		71	0.986111		1	0.0138889		0	0		0	0		0	0		1	0.0138889		Normal	1	1	Normal	1	1	Normal	1	1	Normal	1	1
	TEKT2	27285	tektin 2		1	1p34.3	34300000	39600000	36084075	36088275	+			0	0		0	0		71	0.986111		1	0.0138889		0	0		0	0		0	0		1	0.0138889		Normal	1	1	Normal	1	1	Normal	1	1	Normal	1	1
	ADPRHL2	54936	ADP-ribosylhydrolase like 2		1	1p34.3	34300000	39600000	36088852	36093932	+			0	0		0	0		71	0.986111		1	0.0138889		0	0		0	0		0	0		1	0.0138889		Normal	1	1	Normal	1	1	Normal	1	1	Normal	1	1
	COL8A2	1296	collagen type VIII alpha 2 chain		1	1p34.3	34300000	39600000	36095236	36126207	-			0	0		0	0		71	0.986111		1	0.0138889		0	0		0	0		0	0		1	0.0138889		Normal	1	1	Normal	1	1	Normal	1	1	Normal	1	1
	TRAPPC3	27095	trafficking protein particle complex 3		1	1p34.3	34300000	39600000	36136569	36156053	-			0	0		0	0		71	0.986111		1	0.0138889		0	0		0	0		0	0		1	0.0138889		Normal	1	1	Normal	1	1	Normal	1	1	Normal	1	1
	MAP7D1	55700	MAP7 domain containing 1		1	1p34.3	34300000	39600000	36155965	36180849	+			0	0		0	0		71	0.986111		1	0.0138889		0	0		0	0		0	0		1	0.0138889		Normal	1	1	Normal	1	1	Normal	1	1	Normal	1	1
	THRAP3	9967	thyroid hormone receptor associated protein 3		1	1p34.3	34300000	39600000	36224412	36305357	+			0	0		0	0		71	0.986111		1	0.0138889		0	0		0	0		0	0		1	0.0138889		Normal	1	1	Normal	1	1	Normal	1	1	Normal	1	1
	SH3D21	79729	SH3 domain containing 21		1	1p34.3	34300000	39600000	36306348	36329221	+			0	0		0	0		71	0.986111		1	0.0138889		0	0		0	0		0	0		1	0.0138889		Normal	1	1	Normal	1	1	Normal	1	1	Normal	1	1
	EVA1B	55194	eva-1 homolog B		1	1p34.3	34300000	39600000	36322030	36324154	-			0	0		0	0		71	0.986111		1	0.0138889		0	0		0	0		0	0		1	0.0138889		Normal	1	1	Normal	1	1	Normal	1	1	Normal	1	1
	STK40	83931	serine/threonine kinase 40		1	1p34.3	34300000	39600000	36339619	36385927	-			0	0		0	0		71	0.986111		1	0.0138889		0	0		0	0		0	0		1	0.0138889		Normal	1	1	Normal	1	1	Normal	1	1	Normal	1	1
	LSM10	84967	LSM10%2C U7 small nuclear RNA associated		1	1p34.3	34300000	39600000	36393420	36397959	-			0	0		0	0		71	0.986111		1	0.0138889		0	0		0	0		0	0		1	0.0138889		Normal	1	1	Normal	1	1	Normal	1	1	Normal	1	1
	OSCP1	127700	organic solute carrier partner 1		1	1p34.3	34300000	39600000	36417906	36450485	-			0	0		0	0		71	0.986111		1	0.0138889		0	0		0	0		0	0		1	0.0138889		Normal	1	1	Normal	1	1	Normal	1	1	Normal	1	1
	SNORA63C	109616970	small nucleolar RNA%2C H/ACA box 63C		1	1p34.3	34300000	39600000	36418448	36418578	-			0	0		0	0		71	0.986111		1	0.0138889		0	0		0	0		0	0		1	0.0138889		Normal	1	1	Normal	1	1	Normal	1	1	Normal	1	1
	MRPS15	64960	mitochondrial ribosomal protein S15		1	1p34.3	34300000	39600000	36455761	36464439	-			0	0		0	0		71	0.986111		1	0.0138889		0	0		0	0		0	0		1	0.0138889		Normal	1	1	Normal	1	1	Normal	1	1	Normal	1	1
	CSF3R	1441	colony stimulating factor 3 receptor		1	1p34.3	34300000	39600000	36466043	36483314	-			0	0		0	0		71	0.986111		1	0.0138889		0	0		0	0		0	0		1	0.0138889		Normal	1	1	Normal	1	1	Normal	1	1	Normal	1	1
	GRIK3	2899	glutamate ionotropic receptor kainate type subunit 3		1	1p34.3	34300000	39600000	36795527	37034243	-			0	0		0	0		71	0.986111		1	0.0138889		0	0		0	0		0	0		1	0.0138889		Normal	1	1	Normal	1	1	Normal	1	1	Normal	1	1
	MIR4255	100422898	microRNA 4255		1	1p34.3	34300000	39600000	37161563	37161634	+			0	0		0	0		71	0.986111		1	0.0138889		0	0		0	0		0	0		1	0.0138889		Normal	1	1	Normal	1	1	Normal	1	1	Normal	1	1
	LINC01137	728431	long intergenic non-protein coding RNA 1137		1	1p34.3	34300000	39600000	37454879	37474443	-			0	0		0	0		71	0.986111		1	0.0138889		0	0		0	0		0	0		1	0.0138889		Normal	1	1	Normal	1	1	Normal	1	1	Normal	1	1
	ZC3H12A	80149	zinc finger CCCH-type containing 12A		1	1p34.3	34300000	39600000	37474518	37484377	+			0	0		0	0		71	0.986111		1	0.0138889		0	0		0	0		0	0		1	0.0138889		Normal	1	1	Normal	1	1	Normal	1	1	Normal	1	1
	MIR6732	102465438	microRNA 6732		1	1p34.3	34300000	39600000	37480230	37480289	+			0	0		0	0		71	0.986111		1	0.0138889		0	0		0	0		0	0		1	0.0138889		Normal	1	1	Normal	1	1	Normal	1	1	Normal	1	1
	MEAF6	64769	MYST/Esa1 associated factor 6		1	1p34.3	34300000	39600000	37489960	37514819	-			0	0		0	0		71	0.986111		1	0.0138889		0	0		0	0		0	0		1	0.0138889		Normal	1	1	Normal	1	1	Normal	1	1	Normal	1	1
	MIR5581	100847010	microRNA 5581		1	1p34.3	34300000	39600000	37500935	37500994	-			0	0		0	0		71	0.986111		1	0.0138889		0	0		0	0		0	0		1	0.0138889		Normal	1	1	Normal	1	1	Normal	1	1	Normal	1	1
	SNIP1	79753	Smad nuclear interacting protein 1		1	1p34.3	34300000	39600000	37534449	37554344	-			0	0		0	0		71	0.986111		1	0.0138889		0	0		0	0		0	0		1	0.0138889		Normal	1	1	Normal	1	1	Normal	1	1	Normal	1	1
	DNALI1	7802	dynein axonemal light intermediate chain 1		1	1p34.3	34300000	39600000	37556919	37566857	+			0	0		0	0		71	0.986111		1	0.0138889		0	0		0	0		0	0		1	0.0138889		Normal	1	1	Normal	1	1	Normal	1	1	Normal	1	1
	GNL2	29889	G protein nucleolar 2		1	1p34.3	34300000	39600000	37566812	37595985	-			0	0		0	0		71	0.986111		1	0.0138889		0	0		0	0		0	0		1	0.0138889		Normal	1	1	Normal	1	1	Normal	1	1	Normal	1	1
	RSPO1	284654	R-spondin 1		1	1p34.3	34300000	39600000	37611350	37634923	-			0	0		0	0		71	0.986111		1	0.0138889		0	0		0	0		0	0		1	0.0138889		Normal	1	1	Normal	1	1	Normal	1	1	Normal	1	1
	C1orf109	54955	chromosome 1 open reading frame 109		1	1p34.3	34300000	39600000	37681570	37692336	-			0	0		0	0		71	0.986111		1	0.0138889		0	0		0	0		0	0		1	0.0138889		Normal	1	1	Normal	1	1	Normal	1	1	Normal	1	1
	CDCA8	55143	cell division cycle associated 8		1	1p34.3	34300000	39600000	37692401	37709719	+			0	0		0	0		71	0.986111		1	0.0138889		0	0		0	0		0	0		1	0.0138889		Normal	1	1	Normal	1	1	Normal	1	1	Normal	1	1
	EPHA10	284656	EPH receptor A10		1	1p34.3	34300000	39600000	37713888	37765152	-			0	0		0	0		71	0.986111		1	0.0138889		0	0		0	0		0	0		1	0.0138889		Normal	1	1	Normal	1	1	Normal	1	1	Normal	1	1
	MANEAL	149175	mannosidase endo-alpha like		1	1p34.3	34300000	39600000	37793816	37801606	+			0	0		0	0		71	0.986111		1	0.0138889		0	0		0	0		0	0		1	0.0138889		Normal	1	1	Normal	1	1	Normal	1	1	Normal	1	1
	YRDC	79693	yrdC N6-threonylcarbamoyltransferase domain containing		1	1p34.3	34300000	39600000	37802942	37808193	-			0	0		0	0		71	0.986111		1	0.0138889		0	0		0	0		0	0		1	0.0138889		Normal	1	1	Normal	1	1	Normal	1	1	Normal	1	1
	C1orf122	127687	chromosome 1 open reading frame 122		1	1p34.3	34300000	39600000	37807801	37809454	+			0	0		0	0		71	0.986111		1	0.0138889		0	0		0	0		0	0		1	0.0138889		Normal	1	1	Normal	1	1	Normal	1	1	Normal	1	1
	MTF1	4520	metal regulatory transcription factor 1		1	1p34.3	34300000	39600000	37809567	37859620	-			0	0		0	0		71	0.986111		1	0.0138889		0	0		0	0		0	0		1	0.0138889		Normal	1	1	Normal	1	1	Normal	1	1	Normal	1	1
	INPP5B	3633	inositol polyphosphate-5-phosphatase B		1	1p34.3	34300000	39600000	37860697	37947095	-			0	0		0	0		71	0.986111		1	0.0138889		0	0		0	0		0	0		1	0.0138889		Normal	1	1	Normal	1	1	Normal	1	1	Normal	1	1
	SF3A3	10946	splicing factor 3a subunit 3		1	1p34.3	34300000	39600000	37956975	37990110	-			0	0		0	0		71	0.986111		1	0.0138889		0	0		0	0		0	0		1	0.0138889		Normal	1	1	Normal	1	1	Normal	1	1	Normal	1	1
	FHL3	2275	four and a half LIM domains 3		1	1p34.3	34300000	39600000	37996765	38005691	-			0	0		0	0		71	0.986111		1	0.0138889		0	0		0	0		0	0		1	0.0138889		Normal	1	1	Normal	1	1	Normal	1	1	Normal	1	1
	UTP11	51118	UTP11%2C small subunit processome component		1	1p34.3	34300000	39600000	38012712	38024825	+			0	0		0	0		71	0.986111		1	0.0138889		0	0		0	0		0	0		1	0.0138889		Normal	1	1	Normal	1	1	Normal	1	1	Normal	1	1
	POU3F1	5453	POU class 3 homeobox 1		1	1p34.3	34300000	39600000	38043851	38046778	-			0	0		0	0		71	0.986111		1	0.0138889		0	0		0	0		0	0		1	0.0138889		Normal	1	1	Normal	1	1	Normal	1	1	Normal	1	1
	MIR3659	100500801	microRNA 3659		1	1p34.3	34300000	39600000	38089231	38089329	+			0	0		0	0		71	0.986111		1	0.0138889		0	0		0	0		0	0		1	0.0138889		Normal	1	1	Normal	1	1	Normal	1	1	Normal	1	1
	LINC01343	339442	long intergenic non-protein coding RNA 1343		1	1p34.3	34300000	39600000	38209034	38214767	-			0	0		0	0		71	0.986111		1	0.0138889		0	0		0	0		0	0		1	0.0138889		Normal	1	1	Normal	1	1	Normal	1	1	Normal	1	1
	LINC01685	105378656	long intergenic non-protein coding RNA 1685		1	1p34.3	34300000	39600000	38475196	38476484	+			0	0		0	0		71	0.986111		1	0.0138889		0	0		0	0		0	0		1	0.0138889		Normal	1	1	Normal	1	1	Normal	1	1	Normal	1	1
	RRAGC	64121	Ras related GTP binding C		1	1p34.3	34300000	39600000	38838197	38859823	-			0	0		0	0		70	0.972222		1	0.0138889		0	0		1	0.0138889		0	0		2	0.0277778		Normal	1	1	Normal	1	1	Normal	1	1	Normal	1	1
	GJA9-MYCBP	100527950	GJA9-MYCBP readthrough		1	1p34.3	34300000	39600000	38862490	38881626	-			0	0		0	0		70	0.972222		1	0.0138889		0	0		1	0.0138889		0	0		2	0.0277778		Normal	1	1	Normal	1	1	Normal	1	1	Normal	1	1
	MYCBP	26292	MYC binding protein		1	1p34.3	34300000	39600000	38862490	38873378	-			0	0		0	0		70	0.972222		1	0.0138889		0	0		1	0.0138889		0	0		2	0.0277778		Normal	1	1	Normal	1	1	Normal	1	1	Normal	1	1
	LOC105378663	105378663	uncharacterized LOC105378663		1	1p34.3	34300000	39600000	38873401	38876226	+			0	0		0	0		70	0.972222		1	0.0138889		0	0		1	0.0138889		0	0		2	0.0277778		Normal	1	1	Normal	1	1	Normal	1	1	Normal	1	1
	GJA9	81025	gap junction protein alpha 9		1	1p34.3	34300000	39600000	38874067	38881626	-			0	0		0	0		70	0.972222		1	0.0138889		0	0		1	0.0138889		0	0		2	0.0277778		Normal	1	1	Normal	1	1	Normal	1	1	Normal	1	1
	RHBDL2	54933	rhomboid like 2		1	1p34.3	34300000	39600000	38885806	38941830	-			0	0		0.269231	0.00373932		70	0.972222		0.730769	0.0101496		0	0		1	0.0138889		0.269231	0.00373932		1.73077	0.0240385		Normal	1	1	Normal	1	1	Normal	1	1	Normal	1	1
	AKIRIN1	79647	akirin 1		1	1p34.3	34300000	39600000	38991244	39006065	+			0	0		1	0.0138889		70	0.972222		0	0		0	0		1	0.0138889		1	0.0138889		1	0.0138889		Normal	1	1	Normal	1	1	Normal	1	1	Normal	1	1
	NDUFS5	4725	NADH:ubiquinone oxidoreductase subunit S5		1	1p34.3	34300000	39600000	39026295	39034636	+			0	0		1	0.0138889		70	0.972222		0	0		0	0		1	0.0138889		1	0.0138889		1	0.0138889		Normal	1	1	Normal	1	1	Normal	1	1	Normal	1	1
	MACF1	23499	microtubule-actin crosslinking factor 1		1	1p34.3	34300000	39600000	39084167	39487138	+			0	0		0.0429185	0.00059609		70	0.972222		0.957082	0.0132928		0	0		1	0.0138889		0.0429185	0.00059609		1.95708	0.0271817		Normal	1	1	Normal	1	1	Normal	1	1	Normal	1	1
	KIAA0754	643314	KIAA0754		1	1p34.3	34300000	39600000	39409504	39416482	+			0	0		0	0		70	0.972222		1	0.0138889		0	0		1	0.0138889		0	0		2	0.0277778		Normal	1	1	Normal	1	1	Normal	1	1	Normal	1	1
	BMP8A	353500	bone morphogenetic protein 8a		1	1p34.3	34300000	39600000	39491626	39529869	+			0	0		0	0		70	0.972222		1	0.0138889		0	0		1	0.0138889		0	0		2	0.0277778		Normal	1	1	Normal	1	1	Normal	1	1	Normal	1	1
	PABPC4	8761	poly(A) binding protein cytoplasmic 4		1	1p34.3	34300000	39600000	39560813	39576849	-			0	0		0	0		70	0.972222		1	0.0138889		0	0		1	0.0138889		0	0		2	0.0277778		Normal	1	1	Normal	1	1	Normal	1	1	Normal	1	1
	LOC101929516	101929516	uncharacterized LOC101929516		1	1p34.3	34300000	39600000	39565070	39573203	+			0	0		0	0		70	0.972222		1	0.0138889		0	0		1	0.0138889		0	0		2	0.0277778		Normal	1	1	Normal	1	1	Normal	1	1	Normal	1	1
	SNORA55	677834	small nucleolar RNA%2C H/ACA box 55		1	1p34.3	34300000	39600000	39567374	39567510	-			0	0		0	0		70	0.972222		1	0.0138889		0	0		1	0.0138889		0	0		2	0.0277778		Normal	1	1	Normal	1	1	Normal	1	1	Normal	1	1
	MARCKSL1	65108	MARCKS like 1		1	1p35.1	32300000	34300000	32333829	32336239	-			0	0		0	0		69	0.958333		1	0.0138889		0	0		2	0.0277778		0	0		3	0.0416667		Normal	1	1	Normal	1	1	Normal	1	1	Normal	1	1
	TSSK3	81629	testis specific serine kinase 3		1	1p35.1	32300000	34300000	32352720	32365265	+			0	0		0	0		69	0.958333		1	0.0138889		0	0		2	0.0277778		0	0		3	0.0416667		Normal	1	1	Normal	1	1	Normal	1	1	Normal	1	1
	FAM229A	100128071	family with sequence similarity 229 member A		1	1p35.1	32300000	34300000	32361270	32362243	-			0	0		0	0		69	0.958333		1	0.0138889		0	0		2	0.0277778		0	0		3	0.0416667		Normal	1	1	Normal	1	1	Normal	1	1	Normal	1	1
	BSDC1	55108	BSD domain containing 1		1	1p35.1	32300000	34300000	32364633	32394461	-			0	0		0	0		69	0.958333		1	0.0138889		0	0		2	0.0277778		0	0		3	0.0416667		Normal	1	1	Normal	1	1	Normal	1	1	Normal	1	1
	ZBTB8B	728116	zinc finger and BTB domain containing 8B		1	1p35.1	32300000	34300000	32465057	32487859	+			0	0		0	0		69	0.958333		1	0.0138889		0	0		2	0.0277778		0	0		3	0.0416667		Normal	1	1	Normal	1	1	Normal	1	1	Normal	1	1
	ZBTB8A	653121	zinc finger and BTB domain containing 8A		1	1p35.1	32300000	34300000	32539145	32605950	+			0	0		0	0		69	0.958333		1	0.0138889		0	0		2	0.0277778		0	0		3	0.0416667		Normal	1	1	Normal	1	1	Normal	1	1	Normal	1	1
	ZBTB8OS	339487	zinc finger and BTB domain containing 8 opposite strand		1	1p35.1	32300000	34300000	32620818	32651008	-			0	0		0	0		69	0.958333		1	0.0138889		0	0		2	0.0277778		0	0		3	0.0416667		Normal	1	1	Normal	1	1	Normal	1	1	Normal	1	1
	RBBP4	5928	RB binding protein 4%2C chromatin remodeling factor		1	1p35.1	32300000	34300000	32651148	32686211	+			0	0		0	0		69	0.958333		1	0.0138889		0	0		2	0.0277778		0	0		3	0.0416667		Normal	1	1	Normal	1	1	Normal	1	1	Normal	1	1
	SYNC	81493	syncoilin%2C intermediate filament protein		1	1p35.1	32300000	34300000	32679906	32703596	-			0	0		0	0		69	0.958333		1	0.0138889		0	0		2	0.0277778		0	0		3	0.0416667		Normal	1	1	Normal	1	1	Normal	1	1	Normal	1	1
	KIAA1522	57648	KIAA1522		1	1p35.1	32300000	34300000	32741839	32774970	+			0	0		0	0		69	0.958333		1	0.0138889		0	0		2	0.0277778		0	0		3	0.0416667		Normal	1	1	Normal	1	1	Normal	1	1	Normal	1	1
	YARS	8565	tyrosyl-tRNA synthetase		1	1p35.1	32300000	34300000	32775238	32818032	-			0	0		0	0		69	0.958333		1	0.0138889		0	0		2	0.0277778		0	0		3	0.0416667		Normal	1	1	Normal	1	1	Normal	1	1	Normal	1	1
	S100PBP	64766	S100P binding protein		1	1p35.1	32300000	34300000	32816767	32858879	+			0	0		0	0		69.1667	0.960648		1	0.0138889		0	0		1.83333	0.025463		0	0		2.83333	0.0393519		Normal	1	1	Normal	1	1	Normal	1	1	Normal	1	1
	FNDC5	252995	fibronectin type III domain containing 5		1	1p35.1	32300000	34300000	32862268	32872492	-			0	0		0	0		70	0.972222		1	0.0138889		0	0		1	0.0138889		0	0		2	0.0277778		Normal	1	1	Normal	1	1	Normal	1	1	Normal	1	1
	HPCA	3208	hippocalcin		1	1p35.1	32300000	34300000	32885965	32894646	+			0	0		0	0		70	0.972222		1	0.0138889		0	0		1	0.0138889		0	0		2	0.0277778		Normal	1	1	Normal	1	1	Normal	1	1	Normal	1	1
	TMEM54	113452	transmembrane protein 54		1	1p35.1	32300000	34300000	32894593	32901440	-			0	0		0	0		70	0.972222		1	0.0138889		0	0		1	0.0138889		0	0		2	0.0277778		Normal	1	1	Normal	1	1	Normal	1	1	Normal	1	1
	RNF19B	127544	ring finger protein 19B		1	1p35.1	32300000	34300000	32932498	32965266	-			0	0		0	0		70	0.972222		1	0.0138889		0	0		1	0.0138889		0	0		2	0.0277778		Normal	1	1	Normal	1	1	Normal	1	1	Normal	1	1
	AK2	204	adenylate kinase 2		1	1p35.1	32300000	34300000	33007940	33036911	-			0	0		0	0		70	0.972222		1	0.0138889		0	0		1	0.0138889		0	0		2	0.0277778		Normal	1	1	Normal	1	1	Normal	1	1	Normal	1	1
	AZIN2	113451	antizyme inhibitor 2		1	1p35.1	32300000	34300000	33081110	33162288	+			0	0		0	0		70	0.972222		1	0.0138889		0	0		1	0.0138889		0	0		2	0.0277778		Normal	1	1	Normal	1	1	Normal	1	1	Normal	1	1
	TRIM62	55223	tripartite motif containing 62		1	1p35.1	32300000	34300000	33145399	33184774	-			0	0		0	0		70	0.972222		1	0.0138889		0	0		1	0.0138889		0	0		2	0.0277778		Normal	1	1	Normal	1	1	Normal	1	1	Normal	1	1
	ZNF362	149076	zinc finger protein 362		1	1p35.1	32300000	34300000	33256307	33300719	+			0	0		0	0		70	0.972222		1	0.0138889		0	0		1	0.0138889		0	0		2	0.0277778		Normal	1	1	Normal	1	1	Normal	1	1	Normal	1	1
	A3GALT2	127550	alpha 1%2C3-galactosyltransferase 2		1	1p35.1	32300000	34300000	33306766	33321098	-			0	0		0	0		70	0.972222		1	0.0138889		0	0		1	0.0138889		0	0		2	0.0277778		Normal	1	1	Normal	1	1	Normal	1	1	Normal	1	1
	PHC2	1912	polyhomeotic homolog 2		1	1p35.1	32300000	34300000	33323623	33375593	-			0	0		0	0		70	0.972222		1	0.0138889		0	0		1	0.0138889		0	0		2	0.0277778		Normal	1	1	Normal	1	1	Normal	1	1	Normal	1	1
	MIR3605	100500853	microRNA 3605		1	1p35.1	32300000	34300000	33332393	33332492	-			0	0		0	0		70	0.972222		1	0.0138889		0	0		1	0.0138889		0	0		2	0.0277778		Normal	1	1	Normal	1	1	Normal	1	1	Normal	1	1
	LOC101929464	101929464	uncharacterized LOC101929464		1	1p35.1	32300000	34300000	33350352	33363245	+			0	0		0	0		70	0.972222		1	0.0138889		0	0		1	0.0138889		0	0		2	0.0277778		Normal	1	1	Normal	1	1	Normal	1	1	Normal	1	1
	ZSCAN20	7579	zinc finger and SCAN domain containing 20		1	1p35.1	32300000	34300000	33472591	33504253	+			0	0		0	0		70	0.972222		1	0.0138889		0	0		1	0.0138889		0	0		2	0.0277778		Normal	1	1	Normal	1	1	Normal	1	1	Normal	1	1
	CSMD2	114784	CUB and Sushi multiple domains 2		1	1p35.1	32300000	34300000	33513999	34165842	-			0	0		0	0		70	0.972222		1	0.0138889		0	0		1	0.0138889		0	0		2	0.0277778		Normal	1	1	Normal	1	1	Normal	1	1	Normal	1	1
	HMGB4	127540	high mobility group box 4		1	1p35.1	32300000	34300000	33860475	33864791	+			0	0		0	0		70	0.972222		1	0.0138889		0	0		1	0.0138889		0	0		2	0.0277778		Normal	1	1	Normal	1	1	Normal	1	1	Normal	1	1
	CSMD2-AS1	402779	CSMD2 antisense RNA 1		1	1p35.1	32300000	34300000	33868956	33885458	+			0	0		0	0		70	0.972222		1	0.0138889		0	0		1	0.0138889		0	0		2	0.0277778		Normal	1	1	Normal	1	1	Normal	1	1	Normal	1	1
	C1orf94	84970	chromosome 1 open reading frame 94		1	1p35.1	32300000	34300000	34166883	34219131	+			0	0		0	0		70	0.972222		1	0.0138889		0	0		1	0.0138889		0	0		2	0.0277778		Normal	1	1	Normal	1	1	Normal	1	1	Normal	1	1
	LINC01648	101929406	long intergenic non-protein coding RNA 1648		1	1p35.2	29900000	32300000	30013952	30037612	-			0	0		1	0.0138889		69	0.958333		1	0.0138889		0	0		1	0.0138889		1	0.0138889		2	0.0277778		Normal	1	1	Normal	1	1	Normal	1	1	Normal	1	1
	MATN1	4146	matrilin 1%2C cartilage matrix protein		1	1p35.2	29900000	32300000	30711277	30723585	-			0	0		0	0		70	0.972222		1	0.0138889		0	0		1	0.0138889		0	0		2	0.0277778		Normal	1	1	Normal	1	1	Normal	1	1	Normal	1	1
	MATN1-AS1	100129196	MATN1 antisense RNA 1		1	1p35.2	29900000	32300000	30718772	30726746	+			0	0		0	0		70	0.972222		1	0.0138889		0	0		1	0.0138889		0	0		2	0.0277778		Normal	1	1	Normal	1	1	Normal	1	1	Normal	1	1
	LAPTM5	7805	lysosomal protein transmembrane 5		1	1p35.2	29900000	32300000	30732468	30757840	-			0	0		0	0		70	0.972222		1	0.0138889		0	0		1	0.0138889		0	0		2	0.0277778		Normal	1	1	Normal	1	1	Normal	1	1	Normal	1	1
	MIR4420	100616164	microRNA 4420		1	1p35.2	29900000	32300000	30739156	30739232	-			0	0		0	0		70	0.972222		1	0.0138889		0	0		1	0.0138889		0	0		2	0.0277778		Normal	1	1	Normal	1	1	Normal	1	1	Normal	1	1
	LINC01778	105378622	long intergenic non-protein coding RNA 1778		1	1p35.2	29900000	32300000	30824652	30834284	+			0	0		0	0		70	0.972222		1	0.0138889		0	0		1	0.0138889		0	0		2	0.0277778		Normal	1	1	Normal	1	1	Normal	1	1	Normal	1	1
	SDC3	9672	syndecan 3		1	1p35.2	29900000	32300000	30869466	30909735	-			0	0		0	0		70	0.972222		1	0.0138889		0	0		1	0.0138889		0	0		2	0.0277778		Normal	1	1	Normal	1	1	Normal	1	1	Normal	1	1
	PUM1	9698	pumilio RNA binding family member 1		1	1p35.2	29900000	32300000	30931506	31065717	-			0	0		0	0		70	0.972222		1	0.0138889		0	0		1	0.0138889		0	0		2	0.0277778		Normal	1	1	Normal	1	1	Normal	1	1	Normal	1	1
	SNORD103A	692234	small nucleolar RNA%2C C/D box 103A		1	1p35.2	29900000	32300000	30935689	30935776	-			0	0		0	0		70	0.972222		1	0.0138889		0	0		1	0.0138889		0	0		2	0.0277778		Normal	1	1	Normal	1	1	Normal	1	1	Normal	1	1
	SNORD103B	692235	small nucleolar RNA%2C C/D box 103B		1	1p35.2	29900000	32300000	30949118	30949205	-			0	0		0	0		70	0.972222		1	0.0138889		0	0		1	0.0138889		0	0		2	0.0277778		Normal	1	1	Normal	1	1	Normal	1	1	Normal	1	1
	SNORD103C	692200	small nucleolar RNA%2C C/D box 103C		1	1p35.2	29900000	32300000	30968163	30968237	-			0	0		0	0		70	0.972222		1	0.0138889		0	0		1	0.0138889		0	0		2	0.0277778		Normal	1	1	Normal	1	1	Normal	1	1	Normal	1	1
	NKAIN1	79570	sodium/potassium transporting ATPase interacting 1		1	1p35.2	29900000	32300000	31179270	31239887	-			0	0		0	0		70	0.972222		1	0.0138889		0	0		1	0.0138889		0	0		2	0.0277778		Normal	1	1	Normal	1	1	Normal	1	1	Normal	1	1
	SNRNP40	9410	small nuclear ribonucleoprotein U5 subunit 40		1	1p35.2	29900000	32300000	31259568	31296797	-			0	0		0	0		70	0.972222		1	0.0138889		0	0		1	0.0138889		0	0		2	0.0277778		Normal	1	1	Normal	1	1	Normal	1	1	Normal	1	1
	ZCCHC17	51538	zinc finger CCHC-type containing 17		1	1p35.2	29900000	32300000	31296982	31365722	+			0	0		0	0		70	0.972222		1	0.0138889		0	0		1	0.0138889		0	0		2	0.0277778		Normal	1	1	Normal	1	1	Normal	1	1	Normal	1	1
	FABP3	2170	fatty acid binding protein 3		1	1p35.2	29900000	32300000	31359595	31373618	-			0	0		0	0		70	0.972222		1	0.0138889		0	0		1	0.0138889		0	0		2	0.0277778		Normal	1	1	Normal	1	1	Normal	1	1	Normal	1	1
	SERINC2	347735	serine incorporator 2		1	1p35.2	29900000	32300000	31409565	31434680	+			0	0		0	0		70	0.972222		1	0.0138889		0	0		1	0.0138889		0	0		2	0.0277778		Normal	1	1	Normal	1	1	Normal	1	1	Normal	1	1
	LINC01226	284551	long intergenic non-protein coding RNA 1226		1	1p35.2	29900000	32300000	31518435	31524245	+			0	0		0	0		70	0.972222		1	0.0138889		0	0		1	0.0138889		0	0		2	0.0277778		Normal	1	1	Normal	1	1	Normal	1	1	Normal	1	1
	TINAGL1	64129	tubulointerstitial nephritis antigen like 1		1	1p35.2	29900000	32300000	31576384	31587686	+			0	0		0	0		70	0.972222		1	0.0138889		0	0		1	0.0138889		0	0		2	0.0277778		Normal	1	1	Normal	1	1	Normal	1	1	Normal	1	1
	HCRTR1	3061	hypocretin receptor 1		1	1p35.2	29900000	32300000	31617700	31632518	+			0	0		0	0		70	0.972222		1	0.0138889		0	0		1	0.0138889		0	0		2	0.0277778		Normal	1	1	Normal	1	1	Normal	1	1	Normal	1	1
	PEF1	553115	penta-EF-hand domain containing 1		1	1p35.2	29900000	32300000	31629862	31645237	-			0	0		0	0		70	0.972222		1	0.0138889		0	0		1	0.0138889		0	0		2	0.0277778		Normal	1	1	Normal	1	1	Normal	1	1	Normal	1	1
	COL16A1	1307	collagen type XVI alpha 1 chain		1	1p35.2	29900000	32300000	31652247	31704167	-			0	0		0	0		70	0.972222		1	0.0138889		0	0		1	0.0138889		0	0		2	0.0277778		Normal	1	1	Normal	1	1	Normal	1	1	Normal	1	1
	ADGRB2	576	adhesion G protein-coupled receptor B2		1	1p35.2	29900000	32300000	31727105	31764063	-			0	0		0	0		70	0.972222		1	0.0138889		0	0		1	0.0138889		0	0		2	0.0277778		Normal	1	1	Normal	1	1	Normal	1	1	Normal	1	1
	MIR4254	100423028	microRNA 4254		1	1p35.2	29900000	32300000	31758660	31758735	-			0	0		0	0		70	0.972222		1	0.0138889		0	0		1	0.0138889		0	0		2	0.0277778		Normal	1	1	Normal	1	1	Normal	1	1	Normal	1	1
	SPOCD1	90853	SPOC domain containing 1		1	1p35.2	29900000	32300000	31790422	31816051	-			0	0		0.970588	0.0134804		68.5588	0.952206		1	0.0138889		0	0		1.47059	0.0204248		0.970588	0.0134804		2.47059	0.0343137		Normal	1	1	Normal	1	1	Normal	1	1	Normal	1	1
	PTP4A2	8073	protein tyrosine phosphatase type IVA%2C member 2		1	1p35.2	29900000	32300000	31906421	31938387	-			0	0		0	0		69	0.958333		1	0.0138889		0	0		2	0.0277778		0	0		3	0.0416667		Normal	1	1	Normal	1	1	Normal	1	1	Normal	1	1
	KHDRBS1	10657	KH RNA binding domain containing%2C signal transduction associated 1		1	1p35.2	29900000	32300000	32013694	32060859	+			0	0		0	0		69	0.958333		1	0.0138889		0	0		2	0.0277778		0	0		3	0.0416667		Normal	1	1	Normal	1	1	Normal	1	1	Normal	1	1
	TMEM39B	55116	transmembrane protein 39B		1	1p35.2	29900000	32300000	32072031	32102866	+			0	0		0	0		69	0.958333		1	0.0138889		0	0		2	0.0277778		0	0		3	0.0416667		Normal	1	1	Normal	1	1	Normal	1	1	Normal	1	1
	MIR5585	100847018	microRNA 5585		1	1p35.2	29900000	32300000	32086949	32087007	+			0	0		0	0		69	0.958333		1	0.0138889		0	0		2	0.0277778		0	0		3	0.0416667		Normal	1	1	Normal	1	1	Normal	1	1	Normal	1	1
	KPNA6	23633	karyopherin subunit alpha 6		1	1p35.2	29900000	32300000	32108043	32176568	+			0	0		0	0		69	0.958333		1	0.0138889		0	0		2	0.0277778		0	0		3	0.0416667		Normal	1	1	Normal	1	1	Normal	1	1	Normal	1	1
	TXLNA	200081	taxilin alpha		1	1p35.2	29900000	32300000	32179669	32198285	+			0	0		0	0		69	0.958333		1	0.0138889		0	0		2	0.0277778		0	0		3	0.0416667		Normal	1	1	Normal	1	1	Normal	1	1	Normal	1	1
	CCDC28B	79140	coiled-coil domain containing 28B		1	1p35.2	29900000	32300000	32200386	32205390	+			0	0		0	0		69	0.958333		1	0.0138889		0	0		2	0.0277778		0	0		3	0.0416667		Normal	1	1	Normal	1	1	Normal	1	1	Normal	1	1
	TMEM234	56063	transmembrane protein 234		1	1p35.2	29900000	32300000	32204807	32222371	-			0	0		0	0		69	0.958333		1	0.0138889		0	0		2	0.0277778		0	0		3	0.0416667		Normal	1	1	Normal	1	1	Normal	1	1	Normal	1	1
	IQCC	55721	IQ motif containing C		1	1p35.2	29900000	32300000	32205635	32208687	+			0	0		0	0		69	0.958333		1	0.0138889		0	0		2	0.0277778		0	0		3	0.0416667		Normal	1	1	Normal	1	1	Normal	1	1	Normal	1	1
	DCDC2B	149069	doublecortin domain containing 2B		1	1p35.2	29900000	32300000	32208813	32216196	+			0	0		0	0		69	0.958333		1	0.0138889		0	0		2	0.0277778		0	0		3	0.0416667		Normal	1	1	Normal	1	1	Normal	1	1	Normal	1	1
	EIF3I	8668	eukaryotic translation initiation factor 3 subunit I		1	1p35.2	29900000	32300000	32221584	32231604	+			0	0		0	0		69	0.958333		1	0.0138889		0	0		2	0.0277778		0	0		3	0.0416667		Normal	1	1	Normal	1	1	Normal	1	1	Normal	1	1
	FAM167B	84734	family with sequence similarity 167 member B		1	1p35.2	29900000	32300000	32247217	32248860	+			0	0		0	0		69	0.958333		1	0.0138889		0	0		2	0.0277778		0	0		3	0.0416667		Normal	1	1	Normal	1	1	Normal	1	1	Normal	1	1
	LCK	3932	LCK proto-oncogene%2C Src family tyrosine kinase		1	1p35.2	29900000	32300000	32251239	32286167	+			0	0		0	0		69	0.958333		1	0.0138889		0	0		2	0.0277778		0	0		3	0.0416667		Normal	1	1	Normal	1	1	Normal	1	1	Normal	1	1
	HDAC1	3065	histone deacetylase 1		1	1p35.2	29900000	32300000	32292103	32333628	+			0	0		0	0		69	0.958333		1	0.0138889		0	0		2	0.0277778		0	0		3	0.0416667		Normal	1	1	Normal	1	1	Normal	1	1	Normal	1	1
	FGR	2268	FGR proto-oncogene%2C Src family tyrosine kinase		1	1p35.3	27600000	29900000	27612289	27635561	-			0	0		1	0.0138889		68	0.944444		2	0.0277778		0	0		1	0.0138889		1	0.0138889		3	0.0416667		Normal	1	1	Normal	1	1	Normal	1	1	Normal	1	1
	LINC02574	111216282	long intergenic non-protein coding RNA 2574		1	1p35.3	27600000	29900000	27660328	27662722	-			0	0		1	0.0138889		68	0.944444		2	0.0277778		0	0		1	0.0138889		1	0.0138889		3	0.0416667		Normal	1	1	Normal	1	1	Normal	1	1	Normal	1	1
	IFI6	2537	interferon alpha inducible protein 6		1	1p35.3	27600000	29900000	27666061	27672229	-			0	0		1	0.0138889		68	0.944444		2	0.0277778		0	0		1	0.0138889		1	0.0138889		3	0.0416667		Normal	1	1	Normal	1	1	Normal	1	1	Normal	1	1
	FAM76A	199870	family with sequence similarity 76 member A		1	1p35.3	27600000	29900000	27725979	27762915	+			0	0		1	0.0138889		68	0.944444		2	0.0277778		0	0		1	0.0138889		1	0.0138889		3	0.0416667		Normal	1	1	Normal	1	1	Normal	1	1	Normal	1	1
	STX12	23673	syntaxin 12		1	1p35.3	27600000	29900000	27773183	27824452	+			0	0		1	0.0138889		68	0.944444		2	0.0277778		0	0		1	0.0138889		1	0.0138889		3	0.0416667		Normal	1	1	Normal	1	1	Normal	1	1	Normal	1	1
	PPP1R8	5511	protein phosphatase 1 regulatory subunit 8		1	1p35.3	27600000	29900000	27830741	27851672	+			0	0		1	0.0138889		68	0.944444		2	0.0277778		0	0		1	0.0138889		1	0.0138889		3	0.0416667		Normal	1	1	Normal	1	1	Normal	1	1	Normal	1	1
	SCARNA1	677774	small Cajal body-specific RNA 1		1	1p35.3	27600000	29900000	27834401	27834566	+			0	0		1	0.0138889		68	0.944444		2	0.0277778		0	0		1	0.0138889		1	0.0138889		3	0.0416667		Normal	1	1	Normal	1	1	Normal	1	1	Normal	1	1
	THEMIS2	9473	thymocyte selection associated family member 2		1	1p35.3	27600000	29900000	27872531	27886685	+			0	0		1	0.0138889		68	0.944444		2	0.0277778		0	0		1	0.0138889		1	0.0138889		3	0.0416667		Normal	1	1	Normal	1	1	Normal	1	1	Normal	1	1
	RPA2	6118	replication protein A2		1	1p35.3	27600000	29900000	27891524	27914797	-			0	0		1	0.0138889		68	0.944444		2	0.0277778		0	0		1	0.0138889		1	0.0138889		3	0.0416667		Normal	1	1	Normal	1	1	Normal	1	1	Normal	1	1
	SMPDL3B	27293	sphingomyelin phosphodiesterase acid like 3B		1	1p35.3	27600000	29900000	27934955	27959157	+			0	0		1	0.0138889		68	0.944444		2	0.0277778		0	0		1	0.0138889		1	0.0138889		3	0.0416667		Normal	1	1	Normal	1	1	Normal	1	1	Normal	1	1
	XKR8	55113	XK related 8		1	1p35.3	27600000	29900000	27959462	27968096	+			0	0		1	0.0138889		68	0.944444		2	0.0277778		0	0		1	0.0138889		1	0.0138889		3	0.0416667		Normal	1	1	Normal	1	1	Normal	1	1	Normal	1	1
	EYA3	2140	EYA transcriptional coactivator and phosphatase 3		1	1p35.3	27600000	29900000	27970344	28088671	-			0	0		1	0.0138889		67.0455	0.931187		2	0.0277778		0.954545	0.0132576		1	0.0138889		1	0.0138889		3.95455	0.0549242		Normal	1	1	Normal	1	1	Normal	1	1	Normal	1	1
	PTAFR	5724	platelet activating factor receptor		1	1p35.3	27600000	29900000	28147166	28193936	-			0	0		1	0.0138889		67	0.930556		2	0.0277778		1	0.0138889		1	0.0138889		1	0.0138889		4	0.0555556		Normal	1	1	Normal	1	1	Normal	1	1	Normal	1	1
	DNAJC8	22826	DnaJ heat shock protein family (Hsp40) member C8		1	1p35.3	27600000	29900000	28200278	28233031	-			0	0		1	0.0138889		67	0.930556		2	0.0277778		1	0.0138889		1	0.0138889		1	0.0138889		4	0.0555556		Normal	1	1	Normal	1	1	Normal	1	1	Normal	1	1
	ATP5IF1	93974	ATP synthase inhibitory factor subunit 1		1	1p35.3	27600000	29900000	28236091	28238105	+			0	0		1	0.0138889		67	0.930556		2	0.0277778		1	0.0138889		1	0.0138889		1	0.0138889		4	0.0555556		Normal	1	1	Normal	1	1	Normal	1	1	Normal	1	1
	SESN2	83667	sestrin 2		1	1p35.3	27600000	29900000	28259452	28282491	+			0	0		1	0.0138889		67	0.930556		2	0.0277778		1	0.0138889		1	0.0138889		1	0.0138889		4	0.0555556		Normal	1	1	Normal	1	1	Normal	1	1	Normal	1	1
	MED18	54797	mediator complex subunit 18		1	1p35.3	27600000	29900000	28329002	28335967	+			0	0		1	0.0138889		67	0.930556		2	0.0277778		1	0.0138889		1	0.0138889		1	0.0138889		4	0.0555556		Normal	1	1	Normal	1	1	Normal	1	1	Normal	1	1
	PHACTR4	65979	phosphatase and actin regulator 4		1	1p35.3	27600000	29900000	28369554	28500369	+			0	0		1	0.0138889		67	0.930556		2	0.0277778		1	0.0138889		1	0.0138889		1	0.0138889		4	0.0555556		Normal	1	1	Normal	1	1	Normal	1	1	Normal	1	1
	RCC1	1104	regulator of chromosome condensation 1		1	1p35.3	27600000	29900000	28505943	28539196	+			0	0		1	0.0138889		67	0.930556		2	0.0277778		1	0.0138889		1	0.0138889		1	0.0138889		4	0.0555556		Normal	1	1	Normal	1	1	Normal	1	1	Normal	1	1
	SNHG3	8420	small nucleolar RNA host gene 3		1	1p35.3	27600000	29900000	28505943	28510892	+			0	0		1	0.0138889		67	0.930556		2	0.0277778		1	0.0138889		1	0.0138889		1	0.0138889		4	0.0555556		Normal	1	1	Normal	1	1	Normal	1	1	Normal	1	1
	SNORA73A	6080	small nucleolar RNA%2C H/ACA box 73A		1	1p35.3	27600000	29900000	28507365	28507571	+			0	0		1	0.0138889		67	0.930556		2	0.0277778		1	0.0138889		1	0.0138889		1	0.0138889		4	0.0555556		Normal	1	1	Normal	1	1	Normal	1	1	Normal	1	1
	SNORA73B	26768	small nucleolar RNA%2C H/ACA box 73B		1	1p35.3	27600000	29900000	28508558	28508762	+			0	0		1	0.0138889		67	0.930556		2	0.0277778		1	0.0138889		1	0.0138889		1	0.0138889		4	0.0555556		Normal	1	1	Normal	1	1	Normal	1	1	Normal	1	1
	TRNAU1AP	54952	tRNA selenocysteine 1 associated protein 1		1	1p35.3	27600000	29900000	28553017	28578545	+			0	0		1	0.0138889		67	0.930556		2	0.0277778		1	0.0138889		1	0.0138889		1	0.0138889		4	0.0555556		Normal	1	1	Normal	1	1	Normal	1	1	Normal	1	1
	SNHG12	85028	small nucleolar RNA host gene 12		1	1p35.3	27600000	29900000	28578538	28582983	-			0	0		1	0.0138889		67	0.930556		2	0.0277778		1	0.0138889		1	0.0138889		1	0.0138889		4	0.0555556		Normal	1	1	Normal	1	1	Normal	1	1	Normal	1	1
	SNORD99	692212	small nucleolar RNA%2C C/D box 99		1	1p35.3	27600000	29900000	28578743	28578822	-			0	0		1	0.0138889		67	0.930556		2	0.0277778		1	0.0138889		1	0.0138889		1	0.0138889		4	0.0555556		Normal	1	1	Normal	1	1	Normal	1	1	Normal	1	1
	SNORA61	677838	small nucleolar RNA%2C H/ACA box 61		1	1p35.3	27600000	29900000	28579764	28579893	-			0	0		1	0.0138889		67	0.930556		2	0.0277778		1	0.0138889		1	0.0138889		1	0.0138889		4	0.0555556		Normal	1	1	Normal	1	1	Normal	1	1	Normal	1	1
	SNORA44	677825	small nucleolar RNA%2C H/ACA box 44		1	1p35.3	27600000	29900000	28580381	28580512	-			0	0		1	0.0138889		67	0.930556		2	0.0277778		1	0.0138889		1	0.0138889		1	0.0138889		4	0.0555556		Normal	1	1	Normal	1	1	Normal	1	1	Normal	1	1
	SNORA16A	692073	small nucleolar RNA%2C H/ACA box 16A		1	1p35.3	27600000	29900000	28580920	28581053	-			0	0		1	0.0138889		67	0.930556		2	0.0277778		1	0.0138889		1	0.0138889		1	0.0138889		4	0.0555556		Normal	1	1	Normal	1	1	Normal	1	1	Normal	1	1
	RAB42	115273	RAB42%2C member RAS oncogene family		1	1p35.3	27600000	29900000	28592200	28595444	+			0	0		1	0.0138889		67	0.930556		2	0.0277778		1	0.0138889		1	0.0138889		1	0.0138889		4	0.0555556		Normal	1	1	Normal	1	1	Normal	1	1	Normal	1	1
	TAF12	6883	TATA-box binding protein associated factor 12		1	1p35.3	27600000	29900000	28603096	28648707	-			0	0		1	0.0138889		67	0.930556		2	0.0277778		1	0.0138889		1	0.0138889		1	0.0138889		4	0.0555556		Normal	1	1	Normal	1	1	Normal	1	1	Normal	1	1
	LINC01715	105378616	long intergenic non-protein coding RNA 1715		1	1p35.3	27600000	29900000	28643256	28648801	+			0	0		1	0.0138889		67	0.930556		2	0.0277778		1	0.0138889		1	0.0138889		1	0.0138889		4	0.0555556		Normal	1	1	Normal	1	1	Normal	1	1	Normal	1	1
	RNU11	26824	RNA%2C U11 small nuclear		1	1p35.3	27600000	29900000	28648600	28648734	+			0	0		1	0.0138889		67	0.930556		2	0.0277778		1	0.0138889		1	0.0138889		1	0.0138889		4	0.0555556		Normal	1	1	Normal	1	1	Normal	1	1	Normal	1	1
	GMEB1	10691	glucocorticoid modulatory element binding protein 1		1	1p35.3	27600000	29900000	28668728	28715603	+			0	0		1	0.0138889		67	0.930556		2	0.0277778		1	0.0138889		1	0.0138889		1	0.0138889		4	0.0555556		Normal	1	1	Normal	1	1	Normal	1	1	Normal	1	1
	YTHDF2	51441	YTH N6-methyladenosine RNA binding protein 2		1	1p35.3	27600000	29900000	28736621	28769775	+			0	0		1	0.0138889		67	0.930556		2	0.0277778		1	0.0138889		1	0.0138889		1	0.0138889		4	0.0555556		Normal	1	1	Normal	1	1	Normal	1	1	Normal	1	1
	OPRD1	4985	opioid receptor delta 1		1	1p35.3	27600000	29900000	28812142	28863696	+			0	0		1	0.0138889		67	0.930556		2	0.0277778		1	0.0138889		1	0.0138889		1	0.0138889		4	0.0555556		Normal	1	1	Normal	1	1	Normal	1	1	Normal	1	1
	EPB41	2035	erythrocyte membrane protein band 4.1		1	1p35.3	27600000	29900000	28887091	29120046	+			0	0		1	0.0138889		67	0.930556		2	0.0277778		1	0.0138889		1	0.0138889		1	0.0138889		4	0.0555556		Normal	1	1	Normal	1	1	Normal	1	1	Normal	1	1
	TMEM200B	399474	transmembrane protein 200B		1	1p35.3	27600000	29900000	29119425	29129138	-			0	0		1	0.0138889		67	0.930556		2	0.0277778		1	0.0138889		1	0.0138889		1	0.0138889		4	0.0555556		Normal	1	1	Normal	1	1	Normal	1	1	Normal	1	1
	SRSF4	6429	serine and arginine rich splicing factor 4		1	1p35.3	27600000	29900000	29147738	29182125	-			0	0		1	0.0138889		67.6923	0.940171		2	0.0277778		0.307692	0.0042735		1	0.0138889		1	0.0138889		3.30769	0.0459402		Normal	1	1	Normal	1	1	Normal	1	1	Normal	1	1
	MECR	51102	mitochondrial trans-2-enoyl-CoA reductase		1	1p35.3	27600000	29900000	29192657	29230958	-			0	0		1	0.0138889		68	0.944444		2	0.0277778		0	0		1	0.0138889		1	0.0138889		3	0.0416667		Normal	1	1	Normal	1	1	Normal	1	1	Normal	1	1
	PTPRU	10076	protein tyrosine phosphatase%2C receptor type U		1	1p35.3	27600000	29900000	29236516	29326813	+			0	0		1	0.0138889		68.5102	0.951531		1.4898	0.0206916		0	0		1	0.0138889		1	0.0138889		2.4898	0.0345805		Normal	1	1	Normal	1	1	Normal	1	1	Normal	1	1
	LINC01756	101928460	long intergenic non-protein coding RNA 1756		1	1p35.3	27600000	29900000	29329620	29350114	-			0	0		1	0.0138889		69	0.958333		1	0.0138889		0	0		1	0.0138889		1	0.0138889		2	0.0277778		Normal	1	1	Normal	1	1	Normal	1	1	Normal	1	1
	MDS2	259283	myelodysplastic syndrome 2 translocation associated		1	1p36.11	23600000	27600000	23626953	23640568	+			0	0		1	0.0138889		65	0.902778		2	0.0277778		0	0		4	0.0555556		1	0.0138889		6	0.0833333		Normal	1	1	Normal	1	1	Loss	1	0	Normal	1	1
	RPL11	6135	ribosomal protein L11		1	1p36.11	23600000	27600000	23691779	23696835	+			0	0		0	0		66	0.916667		2	0.0277778		0	0		4	0.0555556		0	0		6	0.0833333		Normal	1	1	Normal	1	1	Loss	1	0	Normal	1	1
	ELOA	6924	elongin A		1	1p36.11	23600000	27600000	23743366	23762059	+			0	0		0	0		66	0.916667		2	0.0277778		0	0		4	0.0555556		0	0		6	0.0833333		Normal	1	1	Normal	1	1	Loss	1	0	Normal	1	1
	ELOA-AS1	100506963	ELOA antisense RNA 1		1	1p36.11	23600000	27600000	23760382	23778297	-			0	0		0	0		66	0.916667		2	0.0277778		0	0		4	0.0555556		0	0		6	0.0833333		Normal	1	1	Normal	1	1	Loss	1	0	Normal	1	1
	PITHD1	57095	PITH domain containing 1		1	1p36.11	23600000	27600000	23778386	23788232	+			0	0		0	0		67	0.930556		2	0.0277778		0	0		3	0.0416667		0	0		5	0.0694444		Normal	1	1	Normal	1	1	Loss	1	0	Normal	1	1
	LYPLA2	11313	lysophospholipase II		1	1p36.11	23600000	27600000	23790789	23795539	+			0	0		0	0		67	0.930556		2	0.0277778		0	0		3	0.0416667		0	0		5	0.0694444		Normal	1	1	Normal	1	1	Loss	1	0	Normal	1	1
	GALE	2582	UDP-galactose-4-epimerase		1	1p36.11	23600000	27600000	23795599	23800804	-			0	0		0	0		67	0.930556		2	0.0277778		0	0		3	0.0416667		0	0		5	0.0694444		Normal	1	1	Normal	1	1	Loss	1	0	Normal	1	1
	HMGCL	3155	3-hydroxymethyl-3-methylglutaryl-CoA lyase		1	1p36.11	23600000	27600000	23801877	23825459	-			0	0		0	0		67	0.930556		2	0.0277778		0	0		3	0.0416667		0	0		5	0.0694444		Normal	1	1	Normal	1	1	Loss	1	0	Normal	1	1
	FUCA1	2517	alpha-L-fucosidase 1		1	1p36.11	23600000	27600000	23845077	23868369	-			0	0		0	0		67	0.930556		2	0.0277778		0	0		3	0.0416667		0	0		5	0.0694444		Normal	1	1	Normal	1	1	Loss	1	0	Normal	1	1
	CNR2	1269	cannabinoid receptor 2		1	1p36.11	23600000	27600000	23873075	23913327	-			0	0		0	0		67.1379	0.932471		2	0.0277778		0	0		2.86207	0.039751		0	0		4.86207	0.0675287		Normal	1	1	Normal	1	1	Loss	1	0	Normal	1	1
	MIR378F	100616492	microRNA 378f		1	1p36.11	23600000	27600000	23929070	23929147	+			0	0		0	0		68	0.944444		2	0.0277778		0	0		2	0.0277778		0	0		4	0.0555556		Normal	1	1	Normal	1	1	Loss	1	0	Normal	1	1
	PNRC2	55629	proline rich nuclear receptor coactivator 2		1	1p36.11	23600000	27600000	23959164	23963462	+			0	0		0	0		67.5	0.9375		2	0.0277778		0	0		2.5	0.0347222		0	0		4.5	0.0625		Normal	1	1	Normal	1	1	Loss	1	0	Normal	1	1
	SRSF10	10772	serine and arginine rich splicing factor 10		1	1p36.11	23600000	27600000	23964347	23980463	-			0	0		0	0		68	0.944444		2	0.0277778		0	0		2	0.0277778		0	0		4	0.0555556		Normal	1	1	Normal	1	1	Loss	1	0	Normal	1	1
	MYOM3	127294	myomesin 3		1	1p36.11	23600000	27600000	24056041	24112175	-			0	0		0	0		68	0.944444		2	0.0277778		0	0		2	0.0277778		0	0		4	0.0555556		Normal	1	1	Normal	1	1	Loss	1	0	Normal	1	1
	IL22RA1	58985	interleukin 22 receptor subunit alpha 1		1	1p36.11	23600000	27600000	24119771	24143285	-			0	0		0	0		68	0.944444		2	0.0277778		0	0		2	0.0277778		0	0		4	0.0555556		Normal	1	1	Normal	1	1	Loss	1	0	Normal	1	1
	IFNLR1	163702	interferon lambda receptor 1		1	1p36.11	23600000	27600000	24154156	24187295	-			0	0		0	0		68	0.944444		2	0.0277778		0	0		2	0.0277778		0	0		4	0.0555556		Normal	1	1	Normal	1	1	Loss	1	0	Normal	1	1
	LOC284632	284632	uncharacterized LOC284632		1	1p36.11	23600000	27600000	24200240	24211690	+			0	0		0	0		68	0.944444		2	0.0277778		0	0		2	0.0277778		0	0		4	0.0555556		Normal	1	1	Normal	1	1	Loss	1	0	Normal	1	1
	GRHL3	57822	grainyhead like transcription factor 3		1	1p36.11	23600000	27600000	24319322	24364482	+			0	0		0	0		68	0.944444		2	0.0277778		0	0		2	0.0277778		0	0		4	0.0555556		Normal	1	1	Normal	1	1	Loss	1	0	Normal	1	1
	STPG1	90529	sperm tail PG-rich repeat containing 1		1	1p36.11	23600000	27600000	24356999	24415533	-			0	0		0	0		68	0.944444		2	0.0277778		0	0		2	0.0277778		0	0		4	0.0555556		Normal	1	1	Normal	1	1	Loss	1	0	Normal	1	1
	NIPAL3	57185	NIPA like domain containing 3		1	1p36.11	23600000	27600000	24413360	24472983	+			0	0		0	0		68	0.944444		2	0.0277778		0	0		2	0.0277778		0	0		4	0.0555556		Normal	1	1	Normal	1	1	Loss	1	0	Normal	1	1
	RCAN3AS	100750325	RCAN3 antisense RNA		1	1p36.11	23600000	27600000	24496254	24502382	-			0	0		0	0		68	0.944444		2	0.0277778		0	0		2	0.0277778		0	0		4	0.0555556		Normal	1	1	Normal	1	1	Loss	1	0	Normal	1	1
	RCAN3	11123	RCAN family member 3		1	1p36.11	23600000	27600000	24502351	24537020	+			0	0		0	0		67.4286	0.936508		2	0.0277778		0	0		2.57143	0.0357143		0	0		4.57143	0.0634921		Normal	1	1	Normal	1	1	Loss	1	0	Normal	1	1
	LOC100506985	100506985	uncharacterized LOC100506985		1	1p36.11	23600000	27600000	24539274	24556024	-			0	0		0.666667	0.00925926		67.3333	0.935185		2	0.0277778		0	0		2	0.0277778		0.666667	0.00925926		4	0.0555556		Normal	1	1	Normal	1	1	Loss	1	0	Normal	1	1
	NCMAP	400746	non-compact myelin associated protein		1	1p36.11	23600000	27600000	24556076	24609328	+			0	0		0.217391	0.00301932		67.7826	0.941425		2	0.0277778		0	0		2	0.0277778		0.217391	0.00301932		4	0.0555556		Normal	1	1	Normal	1	1	Loss	1	0	Normal	1	1
	SRRM1	10250	serine and arginine repetitive matrix 1		1	1p36.11	23600000	27600000	24643103	24673281	+			0	0		0	0		68	0.944444		2	0.0277778		0	0		2	0.0277778		0	0		4	0.0555556		Normal	1	1	Normal	1	1	Loss	1	0	Normal	1	1
	CLIC4	25932	chloride intracellular channel 4		1	1p36.11	23600000	27600000	24745269	24844324	+			0	0		0	0		68	0.944444		2	0.0277778		0	0		2	0.0277778		0	0		4	0.0555556		Normal	1	1	Normal	1	1	Loss	1	0	Normal	1	1
	RUNX3	864	runt related transcription factor 3		1	1p36.11	23600000	27600000	24899511	24965158	-			0	0		0	0		68	0.944444		2	0.0277778		0	0		2	0.0277778		0	0		4	0.0555556		Normal	1	1	Normal	1	1	Loss	1	0	Normal	1	1
	MIR6731	102465437	microRNA 6731		1	1p36.11	23600000	27600000	24919345	24919416	-			0	0		0	0		68	0.944444		2	0.0277778		0	0		2	0.0277778		0	0		4	0.0555556		Normal	1	1	Normal	1	1	Loss	1	0	Normal	1	1
	MIR4425	100616365	microRNA 4425		1	1p36.11	23600000	27600000	25023503	25023586	+			0	0		0	0		68	0.944444		2	0.0277778		0	0		2	0.0277778		0	0		4	0.0555556		Normal	1	1	Normal	1	1	Loss	1	0	Normal	1	1
	SYF2	25949	SYF2 pre-mRNA splicing factor		1	1p36.11	23600000	27600000	25222276	25232522	-			0	0		0	0		68	0.944444		2	0.0277778		0	0		2	0.0277778		0	0		4	0.0555556		Normal	1	1	Normal	1	1	Loss	1	0	Normal	1	1
	RSRP1	57035	arginine and serine rich protein 1		1	1p36.11	23600000	27600000	25242237	25338254	-			0	0		0	0		68	0.944444		2	0.0277778		0	0		2	0.0277778		0	0		4	0.0555556		Normal	1	1	Normal	1	1	Loss	1	0	Normal	1	1
	RHD	6007	Rh blood group D antigen		1	1p36.11	23600000	27600000	25272393	25330445	+			0	0		0	0		68	0.944444		2	0.0277778		0	0		2	0.0277778		0	0		4	0.0555556		Normal	1	1	Normal	1	1	Loss	1	0	Normal	1	1
	TMEM50A	23585	transmembrane protein 50A		1	1p36.11	23600000	27600000	25338298	25362361	+			0	0		0	0		68	0.944444		2	0.0277778		0	0		2	0.0277778		0	0		4	0.0555556		Normal	1	1	Normal	1	1	Loss	1	0	Normal	1	1
	RHCE	6006	Rh blood group CcEe antigens		1	1p36.11	23600000	27600000	25360659	25430193	-			0	0		0	0		68	0.944444		2	0.0277778		0	0		2	0.0277778		0	0		4	0.0555556		Normal	1	1	Normal	1	1	Loss	1	0	Normal	1	1
	MACO1	55219	macoilin 1		1	1p36.11	23600000	27600000	25430858	25500209	+			0	0		0	0		68	0.944444		2	0.0277778		0	0		2	0.0277778		0	0		4	0.0555556		Normal	1	1	Normal	1	1	Loss	1	0	Normal	1	1
	LDLRAP1	26119	low density lipoprotein receptor adaptor protein 1		1	1p36.11	23600000	27600000	25543585	25590400	+			0	0		0	0		68	0.944444		2	0.0277778		0	0		2	0.0277778		0	0		4	0.0555556		Normal	1	1	Normal	1	1	Loss	1	0	Normal	1	1
	MAN1C1	57134	mannosidase alpha class 1C member 1		1	1p36.11	23600000	27600000	25616820	25786207	+			0	0		0	0		68	0.944444		2	0.0277778		0	0		2	0.0277778		0	0		4	0.0555556		Normal	1	1	Normal	1	1	Loss	1	0	Normal	1	1
	SELENON	57190	selenoprotein N		1	1p36.11	23600000	27600000	25800176	25818222	+			0	0		0	0		68	0.944444		2	0.0277778		0	0		2	0.0277778		0	0		4	0.0555556		Normal	1	1	Normal	1	1	Loss	1	0	Normal	1	1
	MTFR1L	56181	mitochondrial fission regulator 1 like		1	1p36.11	23600000	27600000	25819906	25832942	+			0	0		0	0		68	0.944444		2	0.0277778		0	0		2	0.0277778		0	0		4	0.0555556		Normal	1	1	Normal	1	1	Loss	1	0	Normal	1	1
	LOC646471	646471	uncharacterized LOC646471		1	1p36.11	23600000	27600000	25819954	25823606	-			0	0		0	0		68	0.944444		2	0.0277778		0	0		2	0.0277778		0	0		4	0.0555556		Normal	1	1	Normal	1	1	Loss	1	0	Normal	1	1
	AUNIP	79000	aurora kinase A and ninein interacting protein		1	1p36.11	23600000	27600000	25831913	25859458	-			0	0		0	0		68	0.944444		2	0.0277778		0	0		2	0.0277778		0	0		4	0.0555556		Normal	1	1	Normal	1	1	Loss	1	0	Normal	1	1
	PAQR7	164091	progestin and adipoQ receptor family member 7		1	1p36.11	23600000	27600000	25861484	25876707	-			0	0		0	0		68	0.944444		2	0.0277778		0	0		2	0.0277778		0	0		4	0.0555556		Normal	1	1	Normal	1	1	Loss	1	0	Normal	1	1
	STMN1	3925	stathmin 1		1	1p36.11	23600000	27600000	25884186	25906877	-			0	0		0	0		68	0.944444		2	0.0277778		0	0		2	0.0277778		0	0		4	0.0555556		Normal	1	1	Normal	1	1	Loss	1	0	Normal	1	1
	MIR3917	100500808	microRNA 3917		1	1p36.11	23600000	27600000	25906362	25906454	-			0	0		0	0		68.75	0.954861		2	0.0277778		0	0		1.25	0.0173611		0	0		3.25	0.0451389		Normal	1	1	Normal	1	1	Normal	1	0.75	Normal	1	1
	PAFAH2	5051	platelet activating factor acetylhydrolase 2		1	1p36.11	23600000	27600000	25959764	25998164	-			0	0		0	0		69	0.958333		2	0.0277778		0	0		1	0.0138889		0	0		3	0.0416667		Normal	1	1	Normal	1	1	Normal	1	1	Normal	1	1
	EXTL1	2134	exostosin like glycosyltransferase 1		1	1p36.11	23600000	27600000	26021775	26036464	+			0	0		0	0		69	0.958333		2	0.0277778		0	0		1	0.0138889		0	0		3	0.0416667		Normal	1	1	Normal	1	1	Normal	1	1	Normal	1	1
	SLC30A2	7780	solute carrier family 30 member 2		1	1p36.11	23600000	27600000	26038022	26046138	-			0	0		0	0		69	0.958333		2	0.0277778		0	0		1	0.0138889		0	0		3	0.0416667		Normal	1	1	Normal	1	1	Normal	1	1	Normal	1	1
	TRIM63	84676	tripartite motif containing 63		1	1p36.11	23600000	27600000	26051304	26067634	-			0	0		0	0		69	0.958333		2	0.0277778		0	0		1	0.0138889		0	0		3	0.0416667		Normal	1	1	Normal	1	1	Normal	1	1	Normal	1	1
	PDIK1L	149420	PDLIM1 interacting kinase 1 like		1	1p36.11	23600000	27600000	26109131	26125548	+			0	0		0	0		69	0.958333		2	0.0277778		0	0		1	0.0138889		0	0		3	0.0416667		Normal	1	1	Normal	1	1	Normal	1	1	Normal	1	1
	FAM110D	79927	family with sequence similarity 110 member D		1	1p36.11	23600000	27600000	26159020	26162628	+			0	0		0	0		69	0.958333		2	0.0277778		0	0		1	0.0138889		0	0		3	0.0416667		Normal	1	1	Normal	1	1	Normal	1	1	Normal	1	1
	ZNF593	51042	zinc finger protein 593		1	1p36.11	23600000	27600000	26169897	26170873	+			0	0		0	0		69	0.958333		2	0.0277778		0	0		1	0.0138889		0	0		3	0.0416667		Normal	1	1	Normal	1	1	Normal	1	1	Normal	1	1
	CNKSR1	10256	connector enhancer of kinase suppressor of Ras 1		1	1p36.11	23600000	27600000	26177490	26189884	+			0	0		0	0		69	0.958333		2	0.0277778		0	0		1	0.0138889		0	0		3	0.0416667		Normal	1	1	Normal	1	1	Normal	1	1	Normal	1	1
	CATSPER4	378807	cation channel sperm associated 4		1	1p36.11	23600000	27600000	26189962	26202542	+			0	0		0	0		69	0.958333		2	0.0277778		0	0		1	0.0138889		0	0		3	0.0416667		Normal	1	1	Normal	1	1	Normal	1	1	Normal	1	1
	LOC101928303	101928303	uncharacterized LOC101928303		1	1p36.11	23600000	27600000	26225320	26229840	+			0	0		0	0		69	0.958333		2	0.0277778		0	0		1	0.0138889		0	0		3	0.0416667		Normal	1	1	Normal	1	1	Normal	1	1	Normal	1	1
	CEP85	64793	centrosomal protein 85		1	1p36.11	23600000	27600000	26234153	26278810	+			0	0		0	0		69	0.958333		2	0.0277778		0	0		1	0.0138889		0	0		3	0.0416667		Normal	1	1	Normal	1	1	Normal	1	1	Normal	1	1
	SH3BGRL3	83442	SH3 domain binding glutamate rich protein like 3		1	1p36.11	23600000	27600000	26279722	26281522	+			0	0		0	0		69	0.958333		2	0.0277778		0	0		1	0.0138889		0	0		3	0.0416667		Normal	1	1	Normal	1	1	Normal	1	1	Normal	1	1
	UBXN11	91544	UBX domain protein 11		1	1p36.11	23600000	27600000	26282282	26318265	-			0	0		0	0		69	0.958333		2	0.0277778		0	0		1	0.0138889		0	0		3	0.0416667		Normal	1	1	Normal	1	1	Normal	1	1	Normal	1	1
	CD52	1043	CD52 molecule		1	1p36.11	23600000	27600000	26317920	26320523	+			0	0		0	0		69	0.958333		2	0.0277778		0	0		1	0.0138889		0	0		3	0.0416667		Normal	1	1	Normal	1	1	Normal	1	1	Normal	1	1
	CRYBG2	55057	crystallin beta-gamma domain containing 2		1	1p36.11	23600000	27600000	26321859	26354130	-			0	0		0	0		69	0.958333		2	0.0277778		0	0		1	0.0138889		0	0		3	0.0416667		Normal	1	1	Normal	1	1	Normal	1	1	Normal	1	1
	ZNF683	257101	zinc finger protein 683		1	1p36.11	23600000	27600000	26361632	26374536	-			0	0		0	0		69	0.958333		2	0.0277778		0	0		1	0.0138889		0	0		3	0.0416667		Normal	1	1	Normal	1	1	Normal	1	1	Normal	1	1
	LIN28A	79727	lin-28 homolog A		1	1p36.11	23600000	27600000	26410768	26429728	+			0	0		0	0		69	0.958333		2	0.0277778		0	0		1	0.0138889		0	0		3	0.0416667		Normal	1	1	Normal	1	1	Normal	1	1	Normal	1	1
	DHDDS	79947	dehydrodolichyl diphosphate synthase subunit		1	1p36.11	23600000	27600000	26432282	26471306	+			0	0		0	0		69	0.958333		2	0.0277778		0	0		1	0.0138889		0	0		3	0.0416667		Normal	1	1	Normal	1	1	Normal	1	1	Normal	1	1
	LOC101928324	101928324	uncharacterized LOC101928324		1	1p36.11	23600000	27600000	26462756	26467537	-			0	0		0	0		69	0.958333		2	0.0277778		0	0		1	0.0138889		0	0		3	0.0416667		Normal	1	1	Normal	1	1	Normal	1	1	Normal	1	1
	HMGN2	3151	high mobility group nucleosomal binding domain 2		1	1p36.11	23600000	27600000	26472411	26476642	+			0	0		0	0		69	0.958333		2	0.0277778		0	0		1	0.0138889		0	0		3	0.0416667		Normal	1	1	Normal	1	1	Normal	1	1	Normal	1	1
	RPS6KA1	6195	ribosomal protein S6 kinase A1		1	1p36.11	23600000	27600000	26529758	26575029	+			0	0		0	0		69	0.958333		2	0.0277778		0	0		1	0.0138889		0	0		3	0.0416667		Normal	1	1	Normal	1	1	Normal	1	1	Normal	1	1
	MIR1976	100302190	microRNA 1976		1	1p36.11	23600000	27600000	26554542	26554593	+			0	0		0	0		69	0.958333		2	0.0277778		0	0		1	0.0138889		0	0		3	0.0416667		Normal	1	1	Normal	1	1	Normal	1	1	Normal	1	1
	LOC101928728	101928728	uncharacterized LOC101928728		1	1p36.11	23600000	27600000	26691910	26694131	-			0	0		0	0		69	0.958333		2	0.0277778		0	0		1	0.0138889		0	0		3	0.0416667		Normal	1	1	Normal	1	1	Normal	1	1	Normal	1	1
	ARID1A	8289	AT-rich interaction domain 1A		1	1p36.11	23600000	27600000	26696033	26782110	+			0	0		0	0		69	0.958333		2	0.0277778		0	0		1	0.0138889		0	0		3	0.0416667		Normal	1	1	Normal	1	1	Normal	1	1	Normal	1	1
	PIGV	55650	phosphatidylinositol glycan anchor biosynthesis class V		1	1p36.11	23600000	27600000	26787963	26798403	+			0	0		0	0		69	0.958333		2	0.0277778		0	0		1	0.0138889		0	0		3	0.0416667		Normal	1	1	Normal	1	1	Normal	1	1	Normal	1	1
	ZDHHC18	84243	zinc finger DHHC-type containing 18		1	1p36.11	23600000	27600000	26826710	26855720	+			0	0		0	0		69	0.958333		2	0.0277778		0	0		1	0.0138889		0	0		3	0.0416667		Normal	1	1	Normal	1	1	Normal	1	1	Normal	1	1
	SFN	2810	stratifin		1	1p36.11	23600000	27600000	26863138	26864457	+			0	0		0	0		69	0.958333		2	0.0277778		0	0		1	0.0138889		0	0		3	0.0416667		Normal	1	1	Normal	1	1	Normal	1	1	Normal	1	1
	GPN2	54707	GPN-loop GTPase 2		1	1p36.11	23600000	27600000	26879382	26890378	-			0	0		0	0		69	0.958333		2	0.0277778		0	0		1	0.0138889		0	0		3	0.0416667		Normal	1	1	Normal	1	1	Normal	1	1	Normal	1	1
	GPATCH3	63906	G-patch domain containing 3		1	1p36.11	23600000	27600000	26890488	26900471	-			0	0		0	0		69	0.958333		2	0.0277778		0	0		1	0.0138889		0	0		3	0.0416667		Normal	1	1	Normal	1	1	Normal	1	1	Normal	1	1
	NUDC	10726	nuclear distribution C%2C dynein complex regulator		1	1p36.11	23600000	27600000	26900569	26946871	+			0	0		0	0		69	0.958333		2	0.0277778		0	0		1	0.0138889		0	0		3	0.0416667		Normal	1	1	Normal	1	1	Normal	1	1	Normal	1	1
	NR0B2	8431	nuclear receptor subfamily 0 group B member 2		1	1p36.11	23600000	27600000	26911484	26914110	-			0	0		0	0		69	0.958333		2	0.0277778		0	0		1	0.0138889		0	0		3	0.0416667		Normal	1	1	Normal	1	1	Normal	1	1	Normal	1	1
	KDF1	126695	keratinocyte differentiation factor 1		1	1p36.11	23600000	27600000	26949556	26960496	-			0	0		0	0		69	0.958333		2	0.0277778		0	0		1	0.0138889		0	0		3	0.0416667		Normal	1	1	Normal	1	1	Normal	1	1	Normal	1	1
	TRNP1	388610	TMF1-regulated nuclear protein 1		1	1p36.11	23600000	27600000	26993663	27000891	+			0	0		0	0		69	0.958333		2	0.0277778		0	0		1	0.0138889		0	0		3	0.0416667		Normal	1	1	Normal	1	1	Normal	1	1	Normal	1	1
	FAM46B	115572	family with sequence similarity 46 member B		1	1p36.11	23600000	27600000	27005020	27012842	-			0	0		0	0		69	0.958333		2	0.0277778		0	0		1	0.0138889		0	0		3	0.0416667		Normal	1	1	Normal	1	1	Normal	1	1	Normal	1	1
	SLC9A1	6548	solute carrier family 9 member A1		1	1p36.11	23600000	27600000	27098809	27155130	-			0	0		0	0		69	0.958333		2	0.0277778		0	0		1	0.0138889		0	0		3	0.0416667		Normal	1	1	Normal	1	1	Normal	1	1	Normal	1	1
	WDTC1	23038	WD and tetratricopeptide repeats 1		1	1p36.11	23600000	27600000	27234516	27308633	+			0	0		0	0		69	0.958333		2	0.0277778		0	0		1	0.0138889		0	0		3	0.0416667		Normal	1	1	Normal	1	1	Normal	1	1	Normal	1	1
	TMEM222	84065	transmembrane protein 222		1	1p36.11	23600000	27600000	27322145	27336400	+			0	0		0	0		69	0.958333		2	0.0277778		0	0		1	0.0138889		0	0		3	0.0416667		Normal	1	1	Normal	1	1	Normal	1	1	Normal	1	1
	SYTL1	84958	synaptotagmin like 1		1	1p36.11	23600000	27600000	27341992	27353932	+			0	0		0	0		69	0.958333		2	0.0277778		0	0		1	0.0138889		0	0		3	0.0416667		Normal	1	1	Normal	1	1	Normal	1	1	Normal	1	1
	MAP3K6	9064	mitogen-activated protein kinase kinase kinase 6		1	1p36.11	23600000	27600000	27355179	27368037	-			0	0		0	0		69	0.958333		2	0.0277778		0	0		1	0.0138889		0	0		3	0.0416667		Normal	1	1	Normal	1	1	Normal	1	1	Normal	1	1
	FCN3	8547	ficolin 3		1	1p36.11	23600000	27600000	27369110	27374852	-			0	0		0	0		69	0.958333		2	0.0277778		0	0		1	0.0138889		0	0		3	0.0416667		Normal	1	1	Normal	1	1	Normal	1	1	Normal	1	1
	CD164L2	388611	CD164 molecule like 2		1	1p36.11	23600000	27600000	27379171	27383333	-			0	0		0	0		69	0.958333		2	0.0277778		0	0		1	0.0138889		0	0		3	0.0416667		Normal	1	1	Normal	1	1	Normal	1	1	Normal	1	1
	GPR3	2827	G protein-coupled receptor 3		1	1p36.11	23600000	27600000	27392644	27395814	+			0	0		0	0		69	0.958333		2	0.0277778		0	0		1	0.0138889		0	0		3	0.0416667		Normal	1	1	Normal	1	1	Normal	1	1	Normal	1	1
	WASF2	10163	WAS protein family member 2		1	1p36.11	23600000	27600000	27404226	27490187	-			0	0		0	0		69	0.958333		2	0.0277778		0	0		1	0.0138889		0	0		3	0.0416667		Normal	1	1	Normal	1	1	Normal	1	1	Normal	1	1
	AHDC1	27245	AT-hook DNA binding motif containing 1		1	1p36.11	23600000	27600000	27534245	27604178	-			0	0		1	0.0138889		68	0.944444		2	0.0277778		0	0		1	0.0138889		1	0.0138889		3	0.0416667		Normal	1	1	Normal	1	1	Normal	1	1	Normal	1	1
	PLA2G2D	26279	phospholipase A2 group IID		1	1p36.12	20100000	23600000	20112650	20119566	-			0	0		0	0		69	0.958333		2	0.0277778		0	0		1	0.0138889		0	0		3	0.0416667		Normal	1	1	Normal	1	1	Normal	1	1	Normal	1	1
	PLA2G2F	64600	phospholipase A2 group IIF		1	1p36.12	20100000	23600000	20139326	20150386	+			0	0		0	0		69	0.958333		2	0.0277778		0	0		1	0.0138889		0	0		3	0.0416667		Normal	1	1	Normal	1	1	Normal	1	1	Normal	1	1
	PLA2G2C	391013	phospholipase A2 group IIC		1	1p36.12	20100000	23600000	20163083	20177364	-			0	0		0	0		69	0.958333		2	0.0277778		0	0		1	0.0138889		0	0		3	0.0416667		Normal	1	1	Normal	1	1	Normal	1	1	Normal	1	1
	UBXN10	127733	UBX domain protein 10		1	1p36.12	20100000	23600000	20183007	20196048	+			0	0		0	0		69	0.958333		2	0.0277778		0	0		1	0.0138889		0	0		3	0.0416667		Normal	1	1	Normal	1	1	Normal	1	1	Normal	1	1
	UBXN10-AS1	101928017	UBXN10 antisense RNA 1		1	1p36.12	20100000	23600000	20184242	20186486	-			0	0		0	0		69	0.958333		2	0.0277778		0	0		1	0.0138889		0	0		3	0.0416667		Normal	1	1	Normal	1	1	Normal	1	1	Normal	1	1
	LINC01757	105376827	long intergenic non-protein coding RNA 1757		1	1p36.12	20100000	23600000	20243095	20244655	+			0	0		0	0		69	0.958333		2	0.0277778		0	0		1	0.0138889		0	0		3	0.0416667		Normal	1	1	Normal	1	1	Normal	1	1	Normal	1	1
	VWA5B1	127731	von Willebrand factor A domain containing 5B1		1	1p36.12	20100000	23600000	20290907	20360442	+			0	0		0	0		69	0.958333		2	0.0277778		0	0		1	0.0138889		0	0		3	0.0416667		Normal	1	1	Normal	1	1	Normal	1	1	Normal	1	1
	LINC01141	339505	long intergenic non-protein coding RNA 1141		1	1p36.12	20100000	23600000	20359801	20428794	-			0	0		0	0		69	0.958333		2	0.0277778		0	0		1	0.0138889		0	0		3	0.0416667		Normal	1	1	Normal	1	1	Normal	1	1	Normal	1	1
	CAMK2N1	55450	calcium/calmodulin dependent protein kinase II inhibitor 1		1	1p36.12	20100000	23600000	20482391	20486235	-			0	0		0	0		68	0.944444		2	0.0277778		0	0		2	0.0277778		0	0		4	0.0555556		Normal	1	1	Normal	1	1	Normal	1	1	Normal	1	1
	MUL1	79594	mitochondrial E3 ubiquitin protein ligase 1		1	1p36.12	20100000	23600000	20499448	20508483	-			0	0		0	0		68	0.944444		2	0.0277778		0	0		2	0.0277778		0	0		4	0.0555556		Normal	1	1	Normal	1	1	Normal	1	1	Normal	1	1
	FAM43B	163933	family with sequence similarity 43 member B		1	1p36.12	20100000	23600000	20552439	20555020	+			0	0		0	0		68	0.944444		2	0.0277778		0	0		2	0.0277778		0	0		4	0.0555556		Normal	1	1	Normal	1	1	Normal	1	1	Normal	1	1
	CDA	978	cytidine deaminase		1	1p36.12	20100000	23600000	20588951	20618908	+			0	0		0	0		68	0.944444		2	0.0277778		0	0		2	0.0277778		0	0		4	0.0555556		Normal	1	1	Normal	1	1	Normal	1	1	Normal	1	1
	PINK1	65018	PTEN induced putative kinase 1		1	1p36.12	20100000	23600000	20633455	20651511	+			0	0		0	0		68	0.944444		2	0.0277778		0	0		2	0.0277778		0	0		4	0.0555556		Normal	1	1	Normal	1	1	Normal	1	1	Normal	1	1
	MIR6084	102464833	microRNA 6084		1	1p36.12	20100000	23600000	20633679	20633788	+			0	0		0	0		68	0.944444		2	0.0277778		0	0		2	0.0277778		0	0		4	0.0555556		Normal	1	1	Normal	1	1	Normal	1	1	Normal	1	1
	PINK1-AS	100861548	PINK1 antisense RNA		1	1p36.12	20100000	23600000	20642657	20652193	-			0	0		0	0		68	0.944444		2	0.0277778		0	0		2	0.0277778		0	0		4	0.0555556		Normal	1	1	Normal	1	1	Normal	1	1	Normal	1	1
	DDOST	1650	dolichyl-diphosphooligosaccharide--protein glycosyltransferase non-catalytic subunit		1	1p36.12	20100000	23600000	20651767	20661544	-			0	0		0	0		68	0.944444		2	0.0277778		0	0		2	0.0277778		0	0		4	0.0555556		Normal	1	1	Normal	1	1	Normal	1	1	Normal	1	1
	KIF17	57576	kinesin family member 17		1	1p36.12	20100000	23600000	20664014	20718017	-			0	0		0	0		68	0.944444		2	0.0277778		0	0		2	0.0277778		0	0		4	0.0555556		Normal	1	1	Normal	1	1	Normal	1	1	Normal	1	1
	SH2D5	400745	SH2 domain containing 5		1	1p36.12	20100000	23600000	20719731	20732640	-			0	0		0	0		68	0.944444		2	0.0277778		0	0		2	0.0277778		0	0		4	0.0555556		Normal	1	1	Normal	1	1	Normal	1	1	Normal	1	1
	HP1BP3	50809	heterochromatin protein 1 binding protein 3		1	1p36.12	20100000	23600000	20742677	20787808	-			0	0		0	0		68	0.944444		2	0.0277778		0	0		2	0.0277778		0	0		4	0.0555556		Normal	1	1	Normal	1	1	Normal	1	1	Normal	1	1
	EIF4G3	8672	eukaryotic translation initiation factor 4 gamma 3		1	1p36.12	20100000	23600000	20806292	21176888	-			0	0		0	0		68	0.944444		2	0.0277778		0	0		2	0.0277778		0	0		4	0.0555556		Normal	1	1	Normal	1	1	Normal	1	1	Normal	1	1
	MIR1256	100302155	microRNA 1256		1	1p36.12	20100000	23600000	20988314	20988432	-			0	0		0	0		68	0.944444		2	0.0277778		0	0		2	0.0277778		0	0		4	0.0555556		Normal	1	1	Normal	1	1	Normal	1	1	Normal	1	1
	ECE1	1889	endothelin converting enzyme 1		1	1p36.12	20100000	23600000	21217247	21345541	-			0	0		0	0		68	0.944444		2	0.0277778		0	0		2	0.0277778		0	0		4	0.0555556		Normal	1	1	Normal	1	1	Normal	1	1	Normal	1	1
	LOC100506801	100506801	uncharacterized LOC100506801		1	1p36.12	20100000	23600000	21293290	21299869	+			0	0		0	0		68	0.944444		2	0.0277778		0	0		2	0.0277778		0	0		4	0.0555556		Normal	1	1	Normal	1	1	Normal	1	1	Normal	1	1
	NBPF3	84224	NBPF member 3		1	1p36.12	20100000	23600000	21436775	21484900	+			0	0		0	0		68	0.944444		2	0.0277778		0	0		2	0.0277778		0	0		4	0.0555556		Normal	1	1	Normal	1	1	Normal	1	1	Normal	1	1
	ALPL	249	alkaline phosphatase%2C liver/bone/kidney		1	1p36.12	20100000	23600000	21508982	21578412	+			0	0		0	0		68.551	0.952098		2	0.0277778		0	0		1.44898	0.0201247		0	0		3.44898	0.0479025		Normal	1	1	Normal	1	1	Normal	1	1	Normal	1	1
	RAP1GAP	5909	RAP1 GTPase activating protein		1	1p36.12	20100000	23600000	21596221	21669444	-			0	0		0	0		69	0.958333		2	0.0277778		0	0		1	0.0138889		0	0		3	0.0416667		Normal	1	1	Normal	1	1	Normal	1	1	Normal	1	1
	USP48	84196	ubiquitin specific peptidase 48		1	1p36.12	20100000	23600000	21678579	21784146	-			0	0		0	0		69	0.958333		2	0.0277778		0	0		1	0.0138889		0	0		3	0.0416667		Normal	1	1	Normal	1	1	Normal	1	1	Normal	1	1
	LDLRAD2	401944	low density lipoprotein receptor class A domain containing 2		1	1p36.12	20100000	23600000	21812209	21825221	+			0	0		0	0		69	0.958333		2	0.0277778		0	0		1	0.0138889		0	0		3	0.0416667		Normal	1	1	Normal	1	1	Normal	1	1	Normal	1	1
	HSPG2	3339	heparan sulfate proteoglycan 2		1	1p36.12	20100000	23600000	21822232	21937297	-			0	0		0	0		69	0.958333		2	0.0277778		0	0		1	0.0138889		0	0		3	0.0416667		Normal	1	1	Normal	1	1	Normal	1	1	Normal	1	1
	CELA3B	23436	chymotrypsin like elastase family member 3B		1	1p36.12	20100000	23600000	21976894	21989354	+			0	0		0	0		69	0.958333		2	0.0277778		0	0		1	0.0138889		0	0		3	0.0416667		Normal	1	1	Normal	1	1	Normal	1	1	Normal	1	1
	CELA3A	10136	chymotrypsin like elastase family member 3A		1	1p36.12	20100000	23600000	22001656	22012542	+			0	0		0	0		69	0.958333		2	0.0277778		0	0		1	0.0138889		0	0		3	0.0416667		Normal	1	1	Normal	1	1	Normal	1	1	Normal	1	1
	LINC01635	101928043	long intergenic non-protein coding RNA 1635		1	1p36.12	20100000	23600000	22023994	22026048	-			0	0		0	0		68	0.944444		2	0.0277778		0	0		2	0.0277778		0	0		4	0.0555556		Normal	1	1	Normal	1	1	Normal	1	1	Normal	1	1
	LINC00339	29092	long intergenic non-protein coding RNA 339		1	1p36.12	20100000	23600000	22025191	22031224	+			0	0		0	0		68	0.944444		2	0.0277778		0	0		2	0.0277778		0	0		4	0.0555556		Normal	1	1	Normal	1	1	Normal	1	1	Normal	1	1
	CDC42	998	cell division cycle 42		1	1p36.12	20100000	23600000	22052627	22092943	+			0	0		0	0		68	0.944444		2	0.0277778		0	0		2	0.0277778		0	0		4	0.0555556		Normal	1	1	Normal	1	1	Normal	1	1	Normal	1	1
	WNT4	54361	Wnt family member 4		1	1p36.12	20100000	23600000	22117305	22143981	-			0	0		0	0		68	0.944444		2	0.0277778		0	0		2	0.0277778		0	0		4	0.0555556		Normal	1	1	Normal	1	1	Normal	1	1	Normal	1	1
	MIR4418	100616433	microRNA 4418		1	1p36.12	20100000	23600000	22266239	22266300	+			0	0		0	0		68	0.944444		2	0.0277778		0	0		2	0.0277778		0	0		4	0.0555556		Normal	1	1	Normal	1	1	Normal	1	1	Normal	1	1
	ZBTB40	9923	zinc finger and BTB domain containing 40		1	1p36.12	20100000	23600000	22428838	22531157	+			0	0		0	0		66	0.916667		2	0.0277778		0	0		4	0.0555556		0	0		6	0.0833333		Normal	1	1	Normal	1	1	Normal	1	1	Normal	1	1
	EPHA8	2046	EPH receptor A8		1	1p36.12	20100000	23600000	22563502	22603594	+			0	0		0	0		66	0.916667		2	0.0277778		0	0		4	0.0555556		0	0		6	0.0833333		Normal	1	1	Normal	1	1	Normal	1	1	Normal	1	1
	MIR6127	102466615	microRNA 6127		1	1p36.12	20100000	23600000	22633258	22633366	-			0	0		0	0		66	0.916667		2	0.0277778		0	0		4	0.0555556		0	0		6	0.0833333		Normal	1	1	Normal	1	1	Normal	1	1	Normal	1	1
	C1QA	712	complement C1q A chain		1	1p36.12	20100000	23600000	22636506	22639682	+			0	0		0	0		66	0.916667		2	0.0277778		0	0		4	0.0555556		0	0		6	0.0833333		Normal	1	1	Normal	1	1	Normal	1	1	Normal	1	1
	C1QC	714	complement C1q C chain		1	1p36.12	20100000	23600000	22643617	22648111	+			0	0		0	0		66	0.916667		2	0.0277778		0	0		4	0.0555556		0	0		6	0.0833333		Normal	1	1	Normal	1	1	Normal	1	1	Normal	1	1
	C1QB	713	complement C1q B chain		1	1p36.12	20100000	23600000	22652981	22661637	+			0	0		0	0		66	0.916667		2	0.0277778		0	0		4	0.0555556		0	0		6	0.0833333		Normal	1	1	Normal	1	1	Normal	1	1	Normal	1	1
	EPHB2	2048	EPH receptor B2		1	1p36.12	20100000	23600000	22710770	22921500	+			0	0		0	0		66	0.916667		2	0.0277778		0	0		4	0.0555556		0	0		6	0.0833333		Normal	1	1	Normal	1	1	Normal	1	1	Normal	1	1
	MIR4684	100616391	microRNA 4684		1	1p36.12	20100000	23600000	22719517	22719598	+			0	0		0	0		66	0.916667		2	0.0277778		0	0		4	0.0555556		0	0		6	0.0833333		Normal	1	1	Normal	1	1	Normal	1	1	Normal	1	1
	MIR4253	100422914	microRNA 4253		1	1p36.12	20100000	23600000	22863159	22863226	-			0	0		0	0		66	0.916667		2	0.0277778		0	0		4	0.0555556		0	0		6	0.0833333		Normal	1	1	Normal	1	1	Normal	1	1	Normal	1	1
	LACTBL1	646262	lactamase beta like 1		1	1p36.12	20100000	23600000	22953043	22972316	-			0	0		0	0		66	0.916667		2	0.0277778		0	0		4	0.0555556		0	0		6	0.0833333		Normal	1	1	Normal	1	1	Normal	1	1	Normal	1	1
	TEX46	729059	testis expressed 46		1	1p36.12	20100000	23600000	23010834	23015850	-			0	0		0	0		66	0.916667		2	0.0277778		0	0		4	0.0555556		0	0		6	0.0833333		Normal	1	1	Normal	1	1	Normal	1	1	Normal	1	1
	KDM1A	23028	lysine demethylase 1A		1	1p36.12	20100000	23600000	23019443	23083691	+			0	0		0	0		66	0.916667		2	0.0277778		0	0		4	0.0555556		0	0		6	0.0833333		Normal	1	1	Normal	1	1	Normal	1	1	Normal	1	1
	MIR3115	100422866	microRNA 3115		1	1p36.12	20100000	23600000	23044305	23044372	+			0	0		0	0		66	0.916667		2	0.0277778		0	0		4	0.0555556		0	0		6	0.0833333		Normal	1	1	Normal	1	1	Normal	1	1	Normal	1	1
	MIR4419A	100616177	microRNA 4419a		1	1p36.12	20100000	23600000	23057858	23057934	-			0	0		0	0		66	0.916667		2	0.0277778		0	0		4	0.0555556		0	0		6	0.0833333		Normal	1	1	Normal	1	1	Normal	1	1	Normal	1	1
	LUZP1	7798	leucine zipper protein 1		1	1p36.12	20100000	23600000	23084023	23177808	-			0	0		0	0		66	0.916667		2	0.0277778		0	0		4	0.0555556		0	0		6	0.0833333		Normal	1	1	Normal	1	1	Normal	1	1	Normal	1	1
	HTR1D	3352	5-hydroxytryptamine receptor 1D		1	1p36.12	20100000	23600000	23191895	23194729	-			0	0		0	0		66	0.916667		2	0.0277778		0	0		4	0.0555556		0	0		6	0.0833333		Normal	1	1	Normal	1	1	Normal	1	1	Normal	1	1
	LINC01355	100996511	long intergenic non-protein coding RNA 1355		1	1p36.12	20100000	23600000	23281309	23285518	-			0	0		0	0		66	0.916667		2	0.0277778		0	0		4	0.0555556		0	0		6	0.0833333		Normal	1	1	Normal	1	1	Normal	1	1	Normal	1	1
	HNRNPR	10236	heterogeneous nuclear ribonucleoprotein R		1	1p36.12	20100000	23600000	23304688	23344364	-			0	0		0	0		66	0.916667		2	0.0277778		0	0		4	0.0555556		0	0		6	0.0833333		Normal	1	1	Normal	1	1	Normal	1	1	Normal	1	1
	ZNF436	80818	zinc finger protein 436		1	1p36.12	20100000	23600000	23359448	23369864	-			0	0		0	0		66	0.916667		2	0.0277778		0	0		4	0.0555556		0	0		6	0.0833333		Normal	1	1	Normal	1	1	Normal	1	1	Normal	1	1
	ZNF436-AS1	148898	ZNF436 antisense RNA 1		1	1p36.12	20100000	23600000	23368971	23371839	+			0	0		0	0		66	0.916667		2	0.0277778		0	0		4	0.0555556		0	0		6	0.0833333		Normal	1	1	Normal	1	1	Normal	1	1	Normal	1	1
	TCEA3	6920	transcription elongation factor A3		1	1p36.12	20100000	23600000	23380909	23424779	-			0	0		0	0		66	0.916667		2	0.0277778		0	0		4	0.0555556		0	0		6	0.0833333		Normal	1	1	Normal	1	1	Normal	1	1	Normal	1	1
	ASAP3	55616	ArfGAP with SH3 domain%2C ankyrin repeat and PH domain 3		1	1p36.12	20100000	23600000	23428563	23484631	-			0	0		0	0		65.6744	0.912145		2	0.0277778		0	0		4.32558	0.0600775		0	0		6.32558	0.0878553		Normal	1	1	Normal	1	1	Normal	1	0.674419	Normal	1	1
	E2F2	1870	E2F transcription factor 2		1	1p36.12	20100000	23600000	23505696	23531250	-			0	0		0.45	0.00625		64	0.888889		2	0.0277778		0	0		5.55	0.0770833		0.45	0.00625		7.55	0.104861		Normal	1	1	Normal	1	1	Loss	1	0	Normal	1	1
	LOC101928163	101928163	uncharacterized LOC101928163		1	1p36.12	20100000	23600000	23521930	23528419	+			0	0		1	0.0138889		63	0.875		2	0.0277778		0	0		6	0.0833333		1	0.0138889		8	0.111111		Normal	1	1	Normal	1	1	Loss	1	0	Normal	1	1
	ID3	3399	inhibitor of DNA binding 3%2C HLH protein		1	1p36.12	20100000	23600000	23557930	23559794	-			0	0		1	0.0138889		63	0.875		2	0.0277778		0	0		6	0.0833333		1	0.0138889		8	0.111111		Normal	1	1	Normal	1	1	Loss	1	0	Normal	1	1
	ZBTB17	7709	zinc finger and BTB domain containing 17		1	1p36.13	15900000	20100000	15939933	15976132	-			0	0		0	0		69	0.958333		2	0.0277778		0	0		1	0.0138889		0	0		3	0.0416667		Normal	1	1	Normal	1	1	Normal	1	1	Normal	1	1
	SRARP	149563	steroid receptor associated and regulated protein		1	1p36.13	15900000	20100000	16004236	16006695	+			0	0		0	0		69	0.958333		2	0.0277778		0	0		1	0.0138889		0	0		3	0.0416667		Normal	1	1	Normal	1	1	Normal	1	1	Normal	1	1
	HSPB7	27129	heat shock protein family B (small) member 7		1	1p36.13	15900000	20100000	16014028	16019594	-			0	0		0	0		69	0.958333		2	0.0277778		0	0		1	0.0138889		0	0		3	0.0416667		Normal	1	1	Normal	1	1	Normal	1	1	Normal	1	1
	CLCNKA	1187	chloride voltage-gated channel Ka		1	1p36.13	15900000	20100000	16021991	16034050	+			0	0		0	0		69	0.958333		2	0.0277778		0	0		1	0.0138889		0	0		3	0.0416667		Normal	1	1	Normal	1	1	Normal	1	1	Normal	1	1
	CLCNKB	1188	chloride voltage-gated channel Kb		1	1p36.13	15900000	20100000	16043736	16057326	+			0	0		0	0		69	0.958333		2	0.0277778		0	0		1	0.0138889		0	0		3	0.0416667		Normal	1	1	Normal	1	1	Normal	1	1	Normal	1	1
	FAM131C	348487	family with sequence similarity 131 member C		1	1p36.13	15900000	20100000	16057769	16073632	-			0	0		0	0		69	0.958333		2	0.0277778		0	0		1	0.0138889		0	0		3	0.0416667		Normal	1	1	Normal	1	1	Normal	1	1	Normal	1	1
	EPHA2	1969	EPH receptor A2		1	1p36.13	15900000	20100000	16124337	16156109	-			0	0		0	0		69	0.958333		2	0.0277778		0	0		1	0.0138889		0	0		3	0.0416667		Normal	1	1	Normal	1	1	Normal	1	1	Normal	1	1
	ARHGEF19	128272	Rho guanine nucleotide exchange factor 19		1	1p36.13	15900000	20100000	16197854	16212700	-			0	0		0	0		69	0.958333		2	0.0277778		0	0		1	0.0138889		0	0		3	0.0416667		Normal	1	1	Normal	1	1	Normal	1	1	Normal	1	1
	CPLANE2	79363	REM2 and RAB like small GTPase 1		1	1p36.13	15900000	20100000	16231687	16237445	-			0	0		0	0		69	0.958333		2	0.0277778		0	0		1	0.0138889		0	0		3	0.0416667		Normal	1	1	Normal	1	1	Normal	1	1	Normal	1	1
	FBXO42	54455	F-box protein 42		1	1p36.13	15900000	20100000	16246840	16352491	-			0	0		0	0		69	0.958333		2	0.0277778		0	0		1	0.0138889		0	0		3	0.0416667		Normal	1	1	Normal	1	1	Normal	1	1	Normal	1	1
	SZRD1	26099	SUZ RNA binding domain containing 1		1	1p36.13	15900000	20100000	16367030	16398148	+			0	0		0	0		69	0.958333		2	0.0277778		0	0		1	0.0138889		0	0		3	0.0416667		Normal	1	1	Normal	1	1	Normal	1	1	Normal	1	1
	SPATA21	374955	spermatogenesis associated 21		1	1p36.13	15900000	20100000	16395606	16437842	-			0	0		0	0		69	0.958333		2	0.0277778		0	0		1	0.0138889		0	0		3	0.0416667		Normal	1	1	Normal	1	1	Normal	1	1	Normal	1	1
	NECAP2	55707	NECAP endocytosis associated 2		1	1p36.13	15900000	20100000	16440672	16460090	+			0	0		0	0		69	0.958333		2	0.0277778		0	0		1	0.0138889		0	0		3	0.0416667		Normal	1	1	Normal	1	1	Normal	1	1	Normal	1	1
	LINC01772	107984921	long intergenic non-protein coding RNA 1772		1	1p36.13	15900000	20100000	16460948	16468481	+			0	0		0	0		69	0.958333		2	0.0277778		0	0		1	0.0138889		0	0		3	0.0416667		Normal	1	1	Normal	1	1	Normal	1	1	Normal	1	1
	RNU1-1	26871	RNA%2C U1 small nuclear 1		1	1p36.13	15900000	20100000	16514122	16514285	-			0	0		0	0		69	0.958333		2	0.0277778		0	0		1	0.0138889		0	0		3	0.0416667		Normal	1	1	Normal	1	1	Normal	1	1	Normal	1	1
	LINC01783	100132147	long intergenic non-protein coding RNA 1783		1	1p36.13	15900000	20100000	16533891	16535652	-			0	0		0	0		69	0.958333		2	0.0277778		0	0		1	0.0138889		0	0		3	0.0416667		Normal	1	1	Normal	1	1	Normal	1	1	Normal	1	1
	TRNAE-UUC	107985758	NA		1	1p36.13	15900000	20100000	16535279	16535350	-			0	0		0	0		69	0.958333		2	0.0277778		0	0		1	0.0138889		0	0		3	0.0416667		Normal	1	1	Normal	1	1	Normal	1	1	Normal	1	1
	TRNAG1	7195	NA		1	1p36.13	15900000	20100000	16545939	16546009	-			0	0		0	0		69	0.958333		2	0.0277778		0	0		1	0.0138889		0	0		3	0.0416667		Normal	1	1	Normal	1	1	Normal	1	1	Normal	1	1
	NBPF1	55672	NBPF member 1		1	1p36.13	15900000	20100000	16562427	16613605	-			0	0		0	0		69	0.958333		2	0.0277778		0	0		1	0.0138889		0	0		3	0.0416667		Normal	1	1	Normal	1	1	Normal	1	1	Normal	1	1
	RNU1-3	26869	RNA%2C U1 small nuclear 3		1	1p36.13	15900000	20100000	16666785	16666948	-			0	0		0	0		69	0.958333		2	0.0277778		0	0		1	0.0138889		0	0		3	0.0416667		Normal	1	1	Normal	1	1	Normal	1	1	Normal	1	1
	TRNAG-CCC	107985759	NA		1	1p36.13	15900000	20100000	16678271	16678341	-			0	0		0	0		69	0.958333		2	0.0277778		0	0		1	0.0138889		0	0		3	0.0416667		Normal	1	1	Normal	1	1	Normal	1	1	Normal	1	1
	TRG-CCC5-1	100189045	NA		1	1p36.13	15900000	20100000	16727285	16727355	+			0	0		0	0		69	0.958333		2	0.0277778		0	0		1	0.0138889		0	0		3	0.0416667		Normal	1	1	Normal	1	1	Normal	1	1	Normal	1	1
	LOC102723383	102723383	FAM231A/C-like protein LOC102723383		1	1p36.13	15900000	20100000	16733952	16734461	-			0	0		0	0		69	0.958333		2	0.0277778		0	0		1	0.0138889		0	0		3	0.0416667		Normal	1	1	Normal	1	1	Normal	1	1	Normal	1	1
	RNU1-4	6060	RNA%2C U1 small nuclear 4		1	1p36.13	15900000	20100000	16740516	16740679	+			0	0		0	0		69	0.958333		2	0.0277778		0	0		1	0.0138889		0	0		3	0.0416667		Normal	1	1	Normal	1	1	Normal	1	1	Normal	1	1
	MST1L	11223	macrophage stimulating 1 like		1	1p36.13	15900000	20100000	16754634	16764480	-			0	0		0	0		69	0.958333		2	0.0277778		0	0		1	0.0138889		0	0		3	0.0416667		Normal	1	1	Normal	1	1	Normal	1	1	Normal	1	1
	MIR3675	100500876	microRNA 3675		1	1p36.13	15900000	20100000	16858949	16859021	-			0	0		0	0		69	0.958333		2	0.0277778		0	0		1	0.0138889		0	0		3	0.0416667		Normal	1	1	Normal	1	1	Normal	1	1	Normal	1	1
	TRG-CCC1-2	100189298	NA		1	1p36.13	15900000	20100000	16861921	16861991	+			0	0		0	0		69	0.958333		2	0.0277778		0	0		1	0.0138889		0	0		3	0.0416667		Normal	1	1	Normal	1	1	Normal	1	1	Normal	1	1
	TRE-TTC3-1	7193	NA		1	1p36.13	15900000	20100000	16872583	16872654	+			0	0		0	0		69	0.958333		2	0.0277778		0	0		1	0.0138889		0	0		3	0.0416667		Normal	1	1	Normal	1	1	Normal	1	1	Normal	1	1
	TRN-GTT13-1	100189183	NA		1	1p36.13	15900000	20100000	16875463	16875536	+			0	0		0	0		69	0.958333		2	0.0277778		0	0		1	0.0138889		0	0		3	0.0416667		Normal	1	1	Normal	1	1	Normal	1	1	Normal	1	1
	LOC105376805	105376805	uncharacterized LOC105376805		1	1p36.13	15900000	20100000	16888538	16889666	-			0	0		0	0		69	0.958333		2	0.0277778		0	0		1	0.0138889		0	0		3	0.0416667		Normal	1	1	Normal	1	1	Normal	1	1	Normal	1	1
	TRN-GTT4-1	791226	NA		1	1p36.13	15900000	20100000	16889677	16889750	+			0	0		0	0		69	0.958333		2	0.0277778		0	0		1	0.0138889		0	0		3	0.0416667		Normal	1	1	Normal	1	1	Normal	1	1	Normal	1	1
	RNU1-2	26870	RNA%2C U1 small nuclear 2		1	1p36.13	15900000	20100000	16895980	16896143	+			0	0		0	0		69	0.958333		2	0.0277778		0	0		1	0.0138889		0	0		3	0.0416667		Normal	1	1	Normal	1	1	Normal	1	1	Normal	1	1
	CROCC	9696	ciliary rootlet coiled-coil%2C rootletin		1	1p36.13	15900000	20100000	16914082	16972979	+			0	0		0	0		69	0.958333		2	0.0277778		0	0		1	0.0138889		0	0		3	0.0416667		Normal	1	1	Normal	1	1	Normal	1	1	Normal	1	1
	MFAP2	4237	microfibril associated protein 2		1	1p36.13	15900000	20100000	16974502	16981586	-			0	0		0	0		69	0.958333		2	0.0277778		0	0		1	0.0138889		0	0		3	0.0416667		Normal	1	1	Normal	1	1	Normal	1	1	Normal	1	1
	ATP13A2	23400	ATPase 13A2		1	1p36.13	15900000	20100000	16985958	17011972	-			0	0		0	0		69	0.958333		2	0.0277778		0	0		1	0.0138889		0	0		3	0.0416667		Normal	1	1	Normal	1	1	Normal	1	1	Normal	1	1
	SDHB	6390	succinate dehydrogenase complex iron sulfur subunit B		1	1p36.13	15900000	20100000	17018722	17054170	-			0	0		0	0		69	0.958333		2	0.0277778		0	0		1	0.0138889		0	0		3	0.0416667		Normal	1	1	Normal	1	1	Normal	1	1	Normal	1	1
	PADI2	11240	peptidyl arginine deiminase 2		1	1p36.13	15900000	20100000	17066761	17119453	-			0	0		0	0		69	0.958333		2	0.0277778		0	0		1	0.0138889		0	0		3	0.0416667		Normal	1	1	Normal	1	1	Normal	1	1	Normal	1	1
	LOC400743	400743	uncharacterized LOC400743		1	1p36.13	15900000	20100000	17189789	17196387	+			0	0		0	0		69	0.958333		2	0.0277778		0	0		1	0.0138889		0	0		3	0.0416667		Normal	1	1	Normal	1	1	Normal	1	1	Normal	1	1
	PADI1	29943	peptidyl arginine deiminase 1		1	1p36.13	15900000	20100000	17205125	17246006	+			0	0		0	0		69	0.958333		2	0.0277778		0	0		1	0.0138889		0	0		3	0.0416667		Normal	1	1	Normal	1	1	Normal	1	1	Normal	1	1
	PADI3	51702	peptidyl arginine deiminase 3		1	1p36.13	15900000	20100000	17249079	17284233	+			0	0		0	0		69	0.958333		2	0.0277778		0	0		1	0.0138889		0	0		3	0.0416667		Normal	1	1	Normal	1	1	Normal	1	1	Normal	1	1
	MIR3972	100616188	microRNA 3972		1	1p36.13	15900000	20100000	17277889	17277975	+			0	0		0	0		69	0.958333		2	0.0277778		0	0		1	0.0138889		0	0		3	0.0416667		Normal	1	1	Normal	1	1	Normal	1	1	Normal	1	1
	PADI4	23569	peptidyl arginine deiminase 4		1	1p36.13	15900000	20100000	17308195	17364004	+			0	0		0	0		69	0.958333		2	0.0277778		0	0		1	0.0138889		0	0		3	0.0416667		Normal	1	1	Normal	1	1	Normal	1	1	Normal	1	1
	PADI6	353238	peptidyl arginine deiminase 6		1	1p36.13	15900000	20100000	17372196	17401699	+			0	0		0	0		69	0.958333		2	0.0277778		0	0		1	0.0138889		0	0		3	0.0416667		Normal	1	1	Normal	1	1	Normal	1	1	Normal	1	1
	RCC2	55920	regulator of chromosome condensation 2		1	1p36.13	15900000	20100000	17406755	17439754	-			0	0		0	0		69	0.958333		2	0.0277778		0	0		1	0.0138889		0	0		3	0.0416667		Normal	1	1	Normal	1	1	Normal	1	1	Normal	1	1
	ARHGEF10L	55160	Rho guanine nucleotide exchange factor 10 like		1	1p36.13	15900000	20100000	17513442	17697875	+			0	0		0.905263	0.0125731		68.0947	0.94576		2	0.0277778		0	0		1	0.0138889		0.905263	0.0125731		3	0.0416667		Normal	1	1	Normal	1	1	Normal	1	1	Normal	1	1
	ACTL8	81569	actin like 8		1	1p36.13	15900000	20100000	17755313	17827063	+			0	0		1	0.0138889		68	0.944444		2	0.0277778		0	0		1	0.0138889		1	0.0138889		3	0.0416667		Normal	1	1	Normal	1	1	Normal	1	1	Normal	1	1
	LINC01654	101927876	long intergenic non-protein coding RNA 1654		1	1p36.13	15900000	20100000	18065657	18074412	+			0	0		1	0.0138889		68	0.944444		2	0.0277778		0	0		1	0.0138889		1	0.0138889		3	0.0416667		Normal	1	1	Normal	1	1	Normal	1	1	Normal	1	1
	IGSF21	84966	immunoglobin superfamily member 21		1	1p36.13	15900000	20100000	18107746	18378483	+			0	0		1	0.0138889		68	0.944444		2	0.0277778		0	0		1	0.0138889		1	0.0138889		3	0.0416667		Normal	1	1	Normal	1	1	Normal	1	1	Normal	1	1
	KLHDC7A	127707	kelch domain containing 7A		1	1p36.13	15900000	20100000	18480930	18485999	+			0	0		1	0.0138889		68	0.944444		2	0.0277778		0	0		1	0.0138889		1	0.0138889		3	0.0416667		Normal	1	1	Normal	1	1	Normal	1	1	Normal	1	1
	PAX7	5081	paired box 7		1	1p36.13	15900000	20100000	18631006	18748866	+			0	0		1	0.0138889		68	0.944444		2	0.0277778		0	0		1	0.0138889		1	0.0138889		3	0.0416667		Normal	1	1	Normal	1	1	Normal	1	1	Normal	1	1
	TAS1R2	80834	taste 1 receptor member 2		1	1p36.13	15900000	20100000	18839599	18859661	-			0	0		1	0.0138889		68	0.944444		2	0.0277778		0	0		1	0.0138889		1	0.0138889		3	0.0416667		Normal	1	1	Normal	1	1	Normal	1	1	Normal	1	1
	ALDH4A1	8659	aldehyde dehydrogenase 4 family member A1		1	1p36.13	15900000	20100000	18871430	18902799	-			0	0		1	0.0138889		68	0.944444		2	0.0277778		0	0		1	0.0138889		1	0.0138889		3	0.0416667		Normal	1	1	Normal	1	1	Normal	1	1	Normal	1	1
	MIR4695	100616120	microRNA 4695		1	1p36.13	15900000	20100000	18883202	18883275	-			0	0		1	0.0138889		68	0.944444		2	0.0277778		0	0		1	0.0138889		1	0.0138889		3	0.0416667		Normal	1	1	Normal	1	1	Normal	1	1	Normal	1	1
	MIR1290	100302276	microRNA 1290		1	1p36.13	15900000	20100000	18897071	18897148	-			0	0		1	0.0138889		68	0.944444		2	0.0277778		0	0		1	0.0138889		1	0.0138889		3	0.0416667		Normal	1	1	Normal	1	1	Normal	1	1	Normal	1	1
	IFFO2	126917	intermediate filament family orphan 2		1	1p36.13	15900000	20100000	18904280	18956672	-			0	0		1	0.0138889		68	0.944444		2	0.0277778		0	0		1	0.0138889		1	0.0138889		3	0.0416667		Normal	1	1	Normal	1	1	Normal	1	1	Normal	1	1
	UBR4	23352	ubiquitin protein ligase E3 component n-recognin 4		1	1p36.13	15900000	20100000	19074506	19214332	-			0	0		1	0.0138889		68	0.944444		2	0.0277778		0	0		1	0.0138889		1	0.0138889		3	0.0416667		Normal	1	1	Normal	1	1	Normal	1	1	Normal	1	1
	LOC101927895	101927895	uncharacterized LOC101927895		1	1p36.13	15900000	20100000	19210386	19240704	+			0	0		1	0.0138889		68	0.944444		2	0.0277778		0	0		1	0.0138889		1	0.0138889		3	0.0416667		Normal	1	1	Normal	1	1	Normal	1	1	Normal	1	1
	EMC1	23065	ER membrane protein complex subunit 1		1	1p36.13	15900000	20100000	19215664	19251559	-			0	0		1	0.0138889		68	0.944444		2	0.0277778		0	0		1	0.0138889		1	0.0138889		3	0.0416667		Normal	1	1	Normal	1	1	Normal	1	1	Normal	1	1
	MRTO4	51154	MRT4 homolog%2C ribosome maturation factor		1	1p36.13	15900000	20100000	19251581	19260128	+			0	0		1	0.0138889		68	0.944444		2	0.0277778		0	0		1	0.0138889		1	0.0138889		3	0.0416667		Normal	1	1	Normal	1	1	Normal	1	1	Normal	1	1
	AKR7L	246181	aldo-keto reductase family 7 like (gene/pseudogene)		1	1p36.13	15900000	20100000	19259320	19274168	-			0	0		1	0.0138889		68	0.944444		2	0.0277778		0	0		1	0.0138889		1	0.0138889		3	0.0416667		Normal	1	1	Normal	1	1	Normal	1	1	Normal	1	1
	AKR7A3	22977	aldo-keto reductase family 7 member A3		1	1p36.13	15900000	20100000	19274229	19289362	-			0	0		1	0.0138889		68	0.944444		2	0.0277778		0	0		1	0.0138889		1	0.0138889		3	0.0416667		Normal	1	1	Normal	1	1	Normal	1	1	Normal	1	1
	LOC100506730	100506730	uncharacterized LOC100506730		1	1p36.13	15900000	20100000	19293247	19295736	-			0	0		1	0.0138889		68	0.944444		2	0.0277778		0	0		1	0.0138889		1	0.0138889		3	0.0416667		Normal	1	1	Normal	1	1	Normal	1	1	Normal	1	1
	AKR7A2	8574	aldo-keto reductase family 7 member A2		1	1p36.13	15900000	20100000	19302708	19312146	-			0	0		1	0.0138889		68	0.944444		2	0.0277778		0	0		1	0.0138889		1	0.0138889		3	0.0416667		Normal	1	1	Normal	1	1	Normal	1	1	Normal	1	1
	PQLC2	54896	PQ loop repeat containing 2		1	1p36.13	15900000	20100000	19312246	19332611	+			0	0		1	0.0138889		68	0.944444		2	0.0277778		0	0		1	0.0138889		1	0.0138889		3	0.0416667		Normal	1	1	Normal	1	1	Normal	1	1	Normal	1	1
	CAPZB	832	capping actin protein of muscle Z-line beta subunit		1	1p36.13	15900000	20100000	19338773	19485641	-			0	0		0.0545455	0.000757576		68.9455	0.957576		2	0.0277778		0	0		1	0.0138889		0.0545455	0.000757576		3	0.0416667		Normal	1	1	Normal	1	1	Normal	1	1	Normal	1	1
	LOC105378614	105378614	uncharacterized LOC105378614		1	1p36.13	15900000	20100000	19591802	19596832	-			0	0		0	0		69	0.958333		2	0.0277778		0	0		1	0.0138889		0	0		3	0.0416667		Normal	1	1	Normal	1	1	Normal	1	1	Normal	1	1
	MINOS1	440574	mitochondrial inner membrane organizing system 1		1	1p36.13	15900000	20100000	19596977	19629821	+			0	0		0	0		69	0.958333		2	0.0277778		0	0		1	0.0138889		0	0		3	0.0416667		Normal	1	1	Normal	1	1	Normal	1	1	Normal	1	1
	MINOS1-NBL1	100532736	MINOS1-NBL1 readthrough		1	1p36.13	15900000	20100000	19596977	19658456	+			0	0		0	0		69	0.958333		2	0.0277778		0	0		1	0.0138889		0	0		3	0.0416667		Normal	1	1	Normal	1	1	Normal	1	1	Normal	1	1
	NBL1	4681	neuroblastoma 1%2C DAN family BMP antagonist		1	1p36.13	15900000	20100000	19643229	19658456	+			0	0		0	0		69	0.958333		2	0.0277778		0	0		1	0.0138889		0	0		3	0.0416667		Normal	1	1	Normal	1	1	Normal	1	1	Normal	1	1
	HTR6	3362	5-hydroxytryptamine receptor 6		1	1p36.13	15900000	20100000	19665287	19680966	+			0	0		0	0		69	0.958333		2	0.0277778		0	0		1	0.0138889		0	0		3	0.0416667		Normal	1	1	Normal	1	1	Normal	1	1	Normal	1	1
	TMCO4	255104	transmembrane and coiled-coil domains 4		1	1p36.13	15900000	20100000	19682213	19800385	-			0	0		0	0		69	0.958333		2	0.0277778		0	0		1	0.0138889		0	0		3	0.0416667		Normal	1	1	Normal	1	1	Normal	1	1	Normal	1	1
	RNF186	54546	ring finger protein 186		1	1p36.13	15900000	20100000	19814029	19815278	-			0	0		0	0		69	0.958333		2	0.0277778		0	0		1	0.0138889		0	0		3	0.0416667		Normal	1	1	Normal	1	1	Normal	1	1	Normal	1	1
	OTUD3	23252	OTU deubiquitinase 3		1	1p36.13	15900000	20100000	19881708	19912945	+			0	0		0	0		69	0.958333		2	0.0277778		0	0		1	0.0138889		0	0		3	0.0416667		Normal	1	1	Normal	1	1	Normal	1	1	Normal	1	1
	PLA2G2E	30814	phospholipase A2 group IIE		1	1p36.13	15900000	20100000	19920307	19923617	-			0	0		0	0		69	0.958333		2	0.0277778		0	0		1	0.0138889		0	0		3	0.0416667		Normal	1	1	Normal	1	1	Normal	1	1	Normal	1	1
	PLA2G2A	5320	phospholipase A2 group IIA		1	1p36.13	15900000	20100000	19975431	19980439	-			0	0		0	0		69	0.958333		2	0.0277778		0	0		1	0.0138889		0	0		3	0.0416667		Normal	1	1	Normal	1	1	Normal	1	1	Normal	1	1
	PLA2G5	5322	phospholipase A2 group V		1	1p36.13	15900000	20100000	20028349	20091901	+			0	0		0	0		69	0.958333		2	0.0277778		0	0		1	0.0138889		0	0		3	0.0416667		Normal	1	1	Normal	1	1	Normal	1	1	Normal	1	1
	SNORA59A	677885	small nucleolar RNA%2C H/ACA box 59A		1	1p36.21	12500000	15900000	12507246	12507397	+			0	0		0	0		69	0.958333		2	0.0277778		0	0		1	0.0138889		0	0		3	0.0416667		Normal	1	1	Normal	1	1	Normal	1	1	Normal	1	1
	DHRS3	9249	dehydrogenase/reductase 3		1	1p36.21	12500000	15900000	12567910	12617731	-			0	0		0	0		69	0.958333		2	0.0277778		0	0		1	0.0138889		0	0		3	0.0416667		Normal	1	1	Normal	1	1	Normal	1	1	Normal	1	1
	MIR6730	102466722	microRNA 6730		1	1p36.21	12500000	15900000	12578957	12579023	-			0	0		0	0		69	0.958333		2	0.0277778		0	0		1	0.0138889		0	0		3	0.0416667		Normal	1	1	Normal	1	1	Normal	1	1	Normal	1	1
	AADACL4	343066	arylacetamide deacetylase like 4		1	1p36.21	12500000	15900000	12644547	12667086	+			0	0		0	0		69	0.958333		2	0.0277778		0	0		1	0.0138889		0	0		3	0.0416667		Normal	1	1	Normal	1	1	Normal	1	1	Normal	1	1
	AADACL3	126767	arylacetamide deacetylase like 3		1	1p36.21	12500000	15900000	12716115	12728759	+			0	0		0	0		69	0.958333		2	0.0277778		0	0		1	0.0138889		0	0		3	0.0416667		Normal	1	1	Normal	1	1	Normal	1	1	Normal	1	1
	C1orf158	93190	chromosome 1 open reading frame 158		1	1p36.21	12500000	15900000	12746186	12761169	+			0	0		0	0		69	0.958333		2	0.0277778		0	0		1	0.0138889		0	0		3	0.0416667		Normal	1	1	Normal	1	1	Normal	1	1	Normal	1	1
	PRAMEF12	390999	PRAME family member 12		1	1p36.21	12500000	15900000	12774848	12777906	+			0	0		0	0		69	0.958333		2	0.0277778		0	0		1	0.0138889		0	0		3	0.0416667		Normal	1	1	Normal	1	1	Normal	1	1	Normal	1	1
	PRAMEF1	65121	PRAME family member 1		1	1p36.21	12500000	15900000	12791397	12796628	+			0	0		0	0		69	0.958333		2	0.0277778		0	0		1	0.0138889		0	0		3	0.0416667		Normal	1	1	Normal	1	1	Normal	1	1	Normal	1	1
	LINC01784	105376745	long intergenic non-protein coding RNA 1784		1	1p36.21	12500000	15900000	12822686	12823223	-			0	0		0	0		69	0.958333		2	0.0277778		0	0		1	0.0138889		0	0		3	0.0416667		Normal	1	1	Normal	1	1	Normal	1	1	Normal	1	1
	PRAMEF11	440560	PRAME family member 11		1	1p36.21	12500000	15900000	12824380	12831410	-			0	0		0	0		69	0.958333		2	0.0277778		0	0		1	0.0138889		0	0		3	0.0416667		Normal	1	1	Normal	1	1	Normal	1	1	Normal	1	1
	HNRNPCL1	343069	heterogeneous nuclear ribonucleoprotein C-like 1		1	1p36.21	12500000	15900000	12847377	12848756	-			0	0		0	0		69	0.958333		2	0.0277778		0	0		1	0.0138889		0	0		3	0.0416667		Normal	1	1	Normal	1	1	Normal	1	1	Normal	1	1
	PRAMEF2	65122	PRAME family member 2		1	1p36.21	12500000	15900000	12857086	12861909	+			0	0		0	0		69	0.958333		2	0.0277778		0	0		1	0.0138889		0	0		3	0.0416667		Normal	1	1	Normal	1	1	Normal	1	1	Normal	1	1
	PRAMEF4	400735	PRAME family member 4		1	1p36.21	12500000	15900000	12879212	12886201	-			0	0		0	0		69	0.958333		2	0.0277778		0	0		1	0.0138889		0	0		3	0.0416667		Normal	1	1	Normal	1	1	Normal	1	1	Normal	1	1
	PRAMEF10	343071	PRAME family member 10		1	1p36.21	12500000	15900000	12892896	12898270	-			0	0		0	0		69	0.958333		2	0.0277778		0	0		1	0.0138889		0	0		3	0.0416667		Normal	1	1	Normal	1	1	Normal	1	1	Normal	1	1
	PRAMEF7	441871	PRAME family member 7		1	1p36.21	12500000	15900000	12916647	12920480	+			0	0		0	0		69	0.958333		2	0.0277778		0	0		1	0.0138889		0	0		3	0.0416667		Normal	1	1	Normal	1	1	Normal	1	1	Normal	1	1
	PRAMEF6	440561	PRAME family member 6		1	1p36.21	12500000	15900000	12938472	12947580	-			0	0		0	0		69	0.958333		2	0.0277778		0	0		1	0.0138889		0	0		3	0.0416667		Normal	1	1	Normal	1	1	Normal	1	1	Normal	1	1
	PRAMEF27	101929983	PRAME family member 27		1	1p36.21	12500000	15900000	13049808	13053659	-			0	0		0	0		69	0.958333		2	0.0277778		0	0		1	0.0138889		0	0		3	0.0416667		Normal	1	1	Normal	1	1	Normal	1	1	Normal	1	1
	HNRNPCL3	649330	heterogeneous nuclear ribonucleoprotein C-like 3		1	1p36.21	12500000	15900000	13061232	13062237	+			0	0		0	0		69	0.958333		2	0.0277778		0	0		1	0.0138889		0	0		3	0.0416667		Normal	1	1	Normal	1	1	Normal	1	1	Normal	1	1
	PRAMEF25	441873	PRAME family member 25		1	1p36.21	12500000	15900000	13073678	13078038	+			0	0		0	0		69	0.958333		2	0.0277778		0	0		1	0.0138889		0	0		3	0.0416667		Normal	1	1	Normal	1	1	Normal	1	1	Normal	1	1
	HNRNPCL2	440563	heterogeneous nuclear ribonucleoprotein C-like 2		1	1p36.21	12500000	15900000	13115488	13116854	-			0	0		0	0		69	0.958333		2	0.0277778		0	0		1	0.0138889		0	0		3	0.0416667		Normal	1	1	Normal	1	1	Normal	1	1	Normal	1	1
	PRAMEF26	645359	PRAME family member 26		1	1p36.21	12500000	15900000	13148905	13153111	-			0	0		0	0		69	0.958333		2	0.0277778		0	0		1	0.0138889		0	0		3	0.0416667		Normal	1	1	Normal	1	1	Normal	1	1	Normal	1	1
	HNRNPCL4	101060301	heterogeneous nuclear ribonucleoprotein C-like 4		1	1p36.21	12500000	15900000	13164555	13165482	-			0	0		0	0		69	0.958333		2	0.0277778		0	0		1	0.0138889		0	0		3	0.0416667		Normal	1	1	Normal	1	1	Normal	1	1	Normal	1	1
	PRAMEF9	343070	PRAME family member 9		1	1p36.21	12500000	15900000	13175281	13179132	+			0	0		0	0		69	0.958333		2	0.0277778		0	0		1	0.0138889		0	0		3	0.0416667		Normal	1	1	Normal	1	1	Normal	1	1	Normal	1	1
	PRAMEF13	400736	PRAME family member 13		1	1p36.21	12500000	15900000	13196188	13201409	-			0	0		0	0		69	0.958333		2	0.0277778		0	0		1	0.0138889		0	0		3	0.0416667		Normal	1	1	Normal	1	1	Normal	1	1	Normal	1	1
	PRAMEF18	391003	PRAME family member 18		1	1p36.21	12500000	15900000	13222695	13226154	-			0	0		0	0		69	0.958333		2	0.0277778		0	0		1	0.0138889		0	0		3	0.0416667		Normal	1	1	Normal	1	1	Normal	1	1	Normal	1	1
	PRAMEF5	343068	PRAME family member 5		1	1p36.21	12500000	15900000	13254198	13263435	+			0	0		0	0		69	0.958333		2	0.0277778		0	0		1	0.0138889		0	0		3	0.0416667		Normal	1	1	Normal	1	1	Normal	1	1	Normal	1	1
	PRAMEF8	391002	PRAME family member 8		1	1p36.21	12500000	15900000	13281223	13285137	-			0	0		0	0		69	0.958333		2	0.0277778		0	0		1	0.0138889		0	0		3	0.0416667		Normal	1	1	Normal	1	1	Normal	1	1	Normal	1	1
	PRAMEF33	645382	PRAME family member 33		1	1p36.21	12500000	15900000	13303539	13308907	+			0	0		0	0		69	0.958333		2	0.0277778		0	0		1	0.0138889		0	0		3	0.0416667		Normal	1	1	Normal	1	1	Normal	1	1	Normal	1	1
	PRAMEF15	653619	PRAME family member 15		1	1p36.21	12500000	15900000	13315581	13322595	+			0	0		0	0		69	0.958333		2	0.0277778		0	0		1	0.0138889		0	0		3	0.0416667		Normal	1	1	Normal	1	1	Normal	1	1	Normal	1	1
	PRAMEF14	729528	PRAME family member 14		1	1p36.21	12500000	15900000	13341892	13347134	-			0	0		0	0		69	0.958333		2	0.0277778		0	0		1	0.0138889		0	0		3	0.0416667		Normal	1	1	Normal	1	1	Normal	1	1	Normal	1	1
	PRAMEF19	645414	PRAME family member 19		1	1p36.21	12500000	15900000	13368431	13371947	-			0	0		0	0		69	0.958333		2	0.0277778		0	0		1	0.0138889		0	0		3	0.0416667		Normal	1	1	Normal	1	1	Normal	1	1	Normal	1	1
	PRAMEF17	391004	PRAME family member 17		1	1p36.21	12500000	15900000	13389632	13392629	+			0	0		0	0		69	0.958333		2	0.0277778		0	0		1	0.0138889		0	0		3	0.0416667		Normal	1	1	Normal	1	1	Normal	1	1	Normal	1	1
	PRAMEF20	645425	PRAME family member 20		1	1p36.21	12500000	15900000	13410450	13421328	+			0	0		0	0		69	0.958333		2	0.0277778		0	0		1	0.0138889		0	0		3	0.0416667		Normal	1	1	Normal	1	1	Normal	1	1	Normal	1	1
	LRRC38	126755	leucine rich repeat containing 38		1	1p36.21	12500000	15900000	13474977	13513747	-			0	0		0	0		69	0.958333		2	0.0277778		0	0		1	0.0138889		0	0		3	0.0416667		Normal	1	1	Normal	1	1	Normal	1	1	Normal	1	1
	PDPN	10630	podoplanin		1	1p36.21	12500000	15900000	13583757	13617957	+			0	0		0	0		69	0.958333		2	0.0277778		0	0		1	0.0138889		0	0		3	0.0416667		Normal	1	1	Normal	1	1	Normal	1	1	Normal	1	1
	PRDM2	7799	PR/SET domain 2		1	1p36.21	12500000	15900000	13698874	13825079	+			0	0		0	0		69	0.958333		2	0.0277778		0	0		1	0.0138889		0	0		3	0.0416667		Normal	1	1	Normal	1	1	Normal	1	1	Normal	1	1
	KAZN	23254	kazrin%2C periplakin interacting protein		1	1p36.21	12500000	15900000	13893386	15118048	+			0	0		0	0		69	0.958333		2	0.0277778		0	0		1	0.0138889		0	0		3	0.0416667		Normal	1	1	Normal	1	1	Normal	1	1	Normal	1	1
	KAZN-AS1	105376762	KAZN antisense RNA 1		1	1p36.21	12500000	15900000	14348955	14419973	-			0	0		0	0		69	0.958333		2	0.0277778		0	0		1	0.0138889		0	0		3	0.0416667		Normal	1	1	Normal	1	1	Normal	1	1	Normal	1	1
	TMEM51-AS1	200197	TMEM51 antisense RNA 1		1	1p36.21	12500000	15900000	15111815	15152464	-			0	0		0	0		69	0.958333		2	0.0277778		0	0		1	0.0138889		0	0		3	0.0416667		Normal	1	1	Normal	1	1	Normal	1	1	Normal	1	1
	TMEM51	55092	transmembrane protein 51		1	1p36.21	12500000	15900000	15152418	15220480	+			0	0		0	0		69	0.958333		2	0.0277778		0	0		1	0.0138889		0	0		3	0.0416667		Normal	1	1	Normal	1	1	Normal	1	1	Normal	1	1
	C1orf195	727684	chromosome 1 open reading frame 195		1	1p36.21	12500000	15900000	15164069	15172153	-			0	0		0	0		69	0.958333		2	0.0277778		0	0		1	0.0138889		0	0		3	0.0416667		Normal	1	1	Normal	1	1	Normal	1	1	Normal	1	1
	FHAD1	114827	forkhead associated phosphopeptide binding domain 1		1	1p36.21	12500000	15900000	15236560	15400283	+			0	0		0	0		69	0.958333		2	0.0277778		0	0		1	0.0138889		0	0		3	0.0416667		Normal	1	1	Normal	1	1	Normal	1	1	Normal	1	1
	LOC101927417	101927417	uncharacterized LOC101927417		1	1p36.21	12500000	15900000	15326680	15343883	-			0	0		0	0		69	0.958333		2	0.0277778		0	0		1	0.0138889		0	0		3	0.0416667		Normal	1	1	Normal	1	1	Normal	1	1	Normal	1	1
	EFHD2	79180	EF-hand domain family member D2		1	1p36.21	12500000	15900000	15409895	15430343	+			0	0		0	0		69	0.958333		2	0.0277778		0	0		1	0.0138889		0	0		3	0.0416667		Normal	1	1	Normal	1	1	Normal	1	1	Normal	1	1
	CTRC	11330	chymotrypsin C		1	1p36.21	12500000	15900000	15438442	15449247	+			0	0		0	0		69	0.958333		2	0.0277778		0	0		1	0.0138889		0	0		3	0.0416667		Normal	1	1	Normal	1	1	Normal	1	1	Normal	1	1
	CELA2A	63036	chymotrypsin like elastase family member 2A		1	1p36.21	12500000	15900000	15456728	15472091	+			0	0		0	0		69	0.958333		2	0.0277778		0	0		1	0.0138889		0	0		3	0.0416667		Normal	1	1	Normal	1	1	Normal	1	1	Normal	1	1
	CELA2B	51032	chymotrypsin like elastase family member 2B		1	1p36.21	12500000	15900000	15476101	15491400	+			0	0		0	0		69	0.958333		2	0.0277778		0	0		1	0.0138889		0	0		3	0.0416667		Normal	1	1	Normal	1	1	Normal	1	1	Normal	1	1
	CASP9	842	caspase 9		1	1p36.21	12500000	15900000	15491401	15524912	-			0	0		0	0		69	0.958333		2	0.0277778		0	0		1	0.0138889		0	0		3	0.0416667		Normal	1	1	Normal	1	1	Normal	1	1	Normal	1	1
	DNAJC16	23341	DnaJ heat shock protein family (Hsp40) member C16		1	1p36.21	12500000	15900000	15526694	15571987	+			0	0		0	0		69	0.958333		2	0.0277778		0	0		1	0.0138889		0	0		3	0.0416667		Normal	1	1	Normal	1	1	Normal	1	1	Normal	1	1
	SCARNA21B	107397391	small Cajal body-specific RNA 21B		1	1p36.21	12500000	15900000	15542166	15542304	+			0	0		0	0		69	0.958333		2	0.0277778		0	0		1	0.0138889		0	0		3	0.0416667		Normal	1	1	Normal	1	1	Normal	1	1	Normal	1	1
	AGMAT	79814	agmatinase		1	1p36.21	12500000	15900000	15571699	15585110	-			0	0		0	0		69	0.958333		2	0.0277778		0	0		1	0.0138889		0	0		3	0.0416667		Normal	1	1	Normal	1	1	Normal	1	1	Normal	1	1
	DDI2	84301	DNA damage inducible 1 homolog 2		1	1p36.21	12500000	15900000	15617458	15661057	+			0	0		0	0		69	0.958333		2	0.0277778		0	0		1	0.0138889		0	0		3	0.0416667		Normal	1	1	Normal	1	1	Normal	1	1	Normal	1	1
	RSC1A1	6248	regulator of solute carriers 1		1	1p36.21	12500000	15900000	15659713	15662030	+			0	0		0	0		69	0.958333		2	0.0277778		0	0		1	0.0138889		0	0		3	0.0416667		Normal	1	1	Normal	1	1	Normal	1	1	Normal	1	1
	PLEKHM2	23207	pleckstrin homology and RUN domain containing M2		1	1p36.21	12500000	15900000	15681506	15734769	+			0	0		0	0		69	0.958333		2	0.0277778		0	0		1	0.0138889		0	0		3	0.0416667		Normal	1	1	Normal	1	1	Normal	1	1	Normal	1	1
	SLC25A34	284723	solute carrier family 25 member 34		1	1p36.21	12500000	15900000	15735088	15741392	+			0	0		0	0		69	0.958333		2	0.0277778		0	0		1	0.0138889		0	0		3	0.0416667		Normal	1	1	Normal	1	1	Normal	1	1	Normal	1	1
	SLC25A34-AS1	110806303	SLC25A34 and TMEM82 antisense RNA 1		1	1p36.21	12500000	15900000	15740051	15749890	-			0	0		0	0		69	0.958333		2	0.0277778		0	0		1	0.0138889		0	0		3	0.0416667		Normal	1	1	Normal	1	1	Normal	1	1	Normal	1	1
	TMEM82	388595	transmembrane protein 82		1	1p36.21	12500000	15900000	15742492	15747797	+			0	0		0	0		69	0.958333		2	0.0277778		0	0		1	0.0138889		0	0		3	0.0416667		Normal	1	1	Normal	1	1	Normal	1	1	Normal	1	1
	FBLIM1	54751	filamin binding LIM protein 1		1	1p36.21	12500000	15900000	15756170	15786594	+			0	0		0	0		69	0.958333		2	0.0277778		0	0		1	0.0138889		0	0		3	0.0416667		Normal	1	1	Normal	1	1	Normal	1	1	Normal	1	1
	UQCRHL	440567	ubiquinol-cytochrome c reductase hinge protein like		1	1p36.21	12500000	15900000	15807162	15807699	-			0	0		0	0		69	0.958333		2	0.0277778		0	0		1	0.0138889		0	0		3	0.0416667		Normal	1	1	Normal	1	1	Normal	1	1	Normal	1	1
	FLJ37453	729614	uncharacterized LOC729614		1	1p36.21	12500000	15900000	15834215	15848147	-			0	0		0	0		69	0.958333		2	0.0277778		0	0		1	0.0138889		0	0		3	0.0416667		Normal	1	1	Normal	1	1	Normal	1	1	Normal	1	1
	SPEN	23013	spen family transcriptional repressor		1	1p36.21	12500000	15900000	15847864	15940455	+			0	0		0	0		69	0.958333		2	0.0277778		0	0		1	0.0138889		0	0		3	0.0416667		Normal	1	1	Normal	1	1	Normal	1	1	Normal	1	1
	GPR157	80045	G protein-coupled receptor 157		1	1p36.22	9100000	12500000	9103390	9129170	-			0	0		0	0		68	0.944444		2	0.0277778		0	0		2	0.0277778		0	0		4	0.0555556		Normal	1	1	Normal	1	1	Normal	1	1	Normal	1	1
	MIR34AHG	106614088	MIR34A host gene		1	1p36.22	9100000	12500000	9148011	9182338	-			0	0		0	0		68	0.944444		2	0.0277778		0	0		2	0.0277778		0	0		4	0.0555556		Normal	1	1	Normal	1	1	Normal	1	1	Normal	1	1
	MIR34A	407040	microRNA 34a		1	1p36.22	9100000	12500000	9151668	9151777	-			0	0		0	0		68	0.944444		2	0.0277778		0	0		2	0.0277778		0	0		4	0.0555556		Normal	1	1	Normal	1	1	Normal	1	1	Normal	1	1
	LINC01759	102724571	long intergenic non-protein coding RNA 1759		1	1p36.22	9100000	12500000	9182204	9192086	+			0	0		0	0		68	0.944444		2	0.0277778		0	0		2	0.0277778		0	0		4	0.0555556		Normal	1	1	Normal	1	1	Normal	1	1	Normal	1	1
	H6PD	9563	hexose-6-phosphate dehydrogenase/glucose 1-dehydrogenase		1	1p36.22	9100000	12500000	9234767	9271337	+			0	0		0	0		68	0.944444		2	0.0277778		0	0		2	0.0277778		0	0		4	0.0555556		Normal	1	1	Normal	1	1	Normal	1	1	Normal	1	1
	SPSB1	80176	splA/ryanodine receptor domain and SOCS box containing 1		1	1p36.22	9100000	12500000	9292882	9369532	+			0	0		0	0		68	0.944444		2	0.0277778		0	0		2	0.0277778		0	0		4	0.0555556		Normal	1	1	Normal	1	1	Normal	1	1	Normal	1	1
	LOC100506022	100506022	uncharacterized LOC100506022		1	1p36.22	9100000	12500000	9425094	9428996	-			0	0		0	0		68	0.944444		2	0.0277778		0	0		2	0.0277778		0	0		4	0.0555556		Normal	1	1	Normal	1	1	Normal	1	1	Normal	1	1
	SLC25A33	84275	solute carrier family 25 member 33		1	1p36.22	9100000	12500000	9539469	9582773	+			0	0		0	0		68	0.944444		2	0.0277778		0	0		2	0.0277778		0	0		4	0.0555556		Normal	1	1	Normal	1	1	Normal	1	1	Normal	1	1
	TMEM201	199953	transmembrane protein 201		1	1p36.22	9100000	12500000	9588843	9614877	+			0	0		0	0		68	0.944444		2	0.0277778		0	0		2	0.0277778		0	0		4	0.0555556		Normal	1	1	Normal	1	1	Normal	1	1	Normal	1	1
	PIK3CD	5293	phosphatidylinositol-4%2C5-bisphosphate 3-kinase catalytic subunit delta		1	1p36.22	9100000	12500000	9629889	9728925	+			0	0		0	0		68	0.944444		2	0.0277778		0	0		2	0.0277778		0	0		4	0.0555556		Normal	1	1	Normal	1	1	Normal	1	1	Normal	1	1
	PIK3CD-AS1	644997	PIK3CD antisense RNA 1		1	1p36.22	9100000	12500000	9652610	9654586	-			0	0		0	0		68	0.944444		2	0.0277778		0	0		2	0.0277778		0	0		4	0.0555556		Normal	1	1	Normal	1	1	Normal	1	1	Normal	1	1
	PIK3CD-AS2	101929074	PIK3CD antisense RNA 2		1	1p36.22	9100000	12500000	9672426	9687574	-			0	0		0	0		68	0.944444		2	0.0277778		0	0		2	0.0277778		0	0		4	0.0555556		Normal	1	1	Normal	1	1	Normal	1	1	Normal	1	1
	CLSTN1	22883	calsyntenin 1		1	1p36.22	9100000	12500000	9729021	9824526	-			0	0		0	0		68	0.944444		2	0.0277778		0	0		2	0.0277778		0	0		4	0.0555556		Normal	1	1	Normal	1	1	Normal	1	1	Normal	1	1
	CTNNBIP1	56998	catenin beta interacting protein 1		1	1p36.22	9100000	12500000	9848276	9910322	-			0	0		0	0		68	0.944444		2	0.0277778		0	0		2	0.0277778		0	0		4	0.0555556		Normal	1	1	Normal	1	1	Normal	1	1	Normal	1	1
	LZIC	84328	leucine zipper and CTNNBIP1 domain containing		1	1p36.22	9100000	12500000	9922113	9943427	-			0	0		0	0		68	0.944444		2	0.0277778		0	0		2	0.0277778		0	0		4	0.0555556		Normal	1	1	Normal	1	1	Normal	1	1	Normal	1	1
	NMNAT1	64802	nicotinamide nucleotide adenylyltransferase 1		1	1p36.22	9100000	12500000	9942923	9996884	+			0	0		0	0		68	0.944444		2	0.0277778		0	0		2	0.0277778		0	0		4	0.0555556		Normal	1	1	Normal	1	1	Normal	1	1	Normal	1	1
	MIR5697	100847055	microRNA 5697		1	1p36.22	9100000	12500000	9967381	9967458	+			0	0		0	0		68	0.944444		2	0.0277778		0	0		2	0.0277778		0	0		4	0.0555556		Normal	1	1	Normal	1	1	Normal	1	1	Normal	1	1
	RBP7	116362	retinol binding protein 7		1	1p36.22	9100000	12500000	9997197	10016020	+			0	0		0	0		68	0.944444		2	0.0277778		0	0		2	0.0277778		0	0		4	0.0555556		Normal	1	1	Normal	1	1	Normal	1	1	Normal	1	1
	UBE4B	10277	ubiquitination factor E4B		1	1p36.22	9100000	12500000	10032958	10181239	+			0	0		0	0		68	0.944444		2	0.0277778		0	0		2	0.0277778		0	0		4	0.0555556		Normal	1	1	Normal	1	1	Normal	1	1	Normal	1	1
	KIF1B	23095	kinesin family member 1B		1	1p36.22	9100000	12500000	10210706	10381603	+			0	0		0	0		68	0.944444		2	0.0277778		0	0		2	0.0277778		0	0		4	0.0555556		Normal	1	1	Normal	1	1	Normal	1	1	Normal	1	1
	MIR1273D	100422970	microRNA 1273d		1	1p36.22	9100000	12500000	10227718	10227803	+			0	0		0	0		68	0.944444		2	0.0277778		0	0		2	0.0277778		0	0		4	0.0555556		Normal	1	1	Normal	1	1	Normal	1	1	Normal	1	1
	PGD	5226	phosphogluconate dehydrogenase		1	1p36.22	9100000	12500000	10398992	10420511	+			0	0		0	0		68	0.944444		2	0.0277778		0	0		2	0.0277778		0	0		4	0.0555556		Normal	1	1	Normal	1	1	Normal	1	1	Normal	1	1
	CENPS	378708	centromere protein S		1	1p36.22	9100000	12500000	10430102	10442815	+			0	0		0	0		68	0.944444		2	0.0277778		0	0		2	0.0277778		0	0		4	0.0555556		Normal	1	1	Normal	1	1	Normal	1	1	Normal	1	1
	CENPS-CORT	100526739	CENPS-CORT readthrough		1	1p36.22	9100000	12500000	10430102	10452003	+			0	0		0	0		68	0.944444		2	0.0277778		0	0		2	0.0277778		0	0		4	0.0555556		Normal	1	1	Normal	1	1	Normal	1	1	Normal	1	1
	CORT	1325	cortistatin		1	1p36.22	9100000	12500000	10449719	10452003	+			0	0		0	0		68	0.944444		2	0.0277778		0	0		2	0.0277778		0	0		4	0.0555556		Normal	1	1	Normal	1	1	Normal	1	1	Normal	1	1
	DFFA	1676	DNA fragmentation factor subunit alpha		1	1p36.22	9100000	12500000	10460531	10472556	-			0	0		0	0		68	0.944444		2	0.0277778		0	0		2	0.0277778		0	0		4	0.0555556		Normal	1	1	Normal	1	1	Normal	1	1	Normal	1	1
	PEX14	5195	peroxisomal biogenesis factor 14		1	1p36.22	9100000	12500000	10474946	10630758	+			0	0		0	0		68.7541	0.954918		2	0.0277778		0	0		1.2459	0.0173042		0	0		3.2459	0.045082		Normal	1	1	Normal	1	1	Normal	1	1	Normal	1	1
	CASZ1	54897	castor zinc finger 1		1	1p36.22	9100000	12500000	10636604	10796676	-			0	0		0	0		69	0.958333		2	0.0277778		0	0		1	0.0138889		0	0		3	0.0416667		Normal	1	1	Normal	1	1	Normal	1	1	Normal	1	1
	C1orf127	148345	chromosome 1 open reading frame 127		1	1p36.22	9100000	12500000	10946473	10982037	-			0	0		0	0		69	0.958333		2	0.0277778		0	0		1	0.0138889		0	0		3	0.0416667		Normal	1	1	Normal	1	1	Normal	1	1	Normal	1	1
	TARDBP	23435	TAR DNA binding protein		1	1p36.22	9100000	12500000	11012622	11030528	+			0	0		0	0		69	0.958333		2	0.0277778		0	0		1	0.0138889		0	0		3	0.0416667		Normal	1	1	Normal	1	1	Normal	1	1	Normal	1	1
	MASP2	10747	mannan binding lectin serine peptidase 2		1	1p36.22	9100000	12500000	11026523	11047239	-			0	0		0	0		69	0.958333		2	0.0277778		0	0		1	0.0138889		0	0		3	0.0416667		Normal	1	1	Normal	1	1	Normal	1	1	Normal	1	1
	SRM	6723	spermidine synthase		1	1p36.22	9100000	12500000	11054592	11060053	-			0	0		0	0		69	0.958333		2	0.0277778		0	0		1	0.0138889		0	0		3	0.0416667		Normal	1	1	Normal	1	1	Normal	1	1	Normal	1	1
	EXOSC10	5394	exosome component 10		1	1p36.22	9100000	12500000	11066613	11099910	-			0	0		0	0		69	0.958333		2	0.0277778		0	0		1	0.0138889		0	0		3	0.0416667		Normal	1	1	Normal	1	1	Normal	1	1	Normal	1	1
	LOC105376736	105376736	uncharacterized LOC105376736		1	1p36.22	9100000	12500000	11099675	11102105	+			0	0		0	0		69	0.958333		2	0.0277778		0	0		1	0.0138889		0	0		3	0.0416667		Normal	1	1	Normal	1	1	Normal	1	1	Normal	1	1
	MTOR	2475	mechanistic target of rapamycin kinase		1	1p36.22	9100000	12500000	11106531	11273497	-			0	0		0	0		69	0.958333		2	0.0277778		0	0		1	0.0138889		0	0		3	0.0416667		Normal	1	1	Normal	1	1	Normal	1	1	Normal	1	1
	MTOR-AS1	100873935	MTOR antisense RNA 1		1	1p36.22	9100000	12500000	11143898	11149538	+			0	0		0	0		69	0.958333		2	0.0277778		0	0		1	0.0138889		0	0		3	0.0416667		Normal	1	1	Normal	1	1	Normal	1	1	Normal	1	1
	ANGPTL7	10218	angiopoietin like 7		1	1p36.22	9100000	12500000	11189289	11195981	+			0	0		0	0		69	0.958333		2	0.0277778		0	0		1	0.0138889		0	0		3	0.0416667		Normal	1	1	Normal	1	1	Normal	1	1	Normal	1	1
	UBIAD1	29914	UbiA prenyltransferase domain containing 1		1	1p36.22	9100000	12500000	11273198	11299572	+			0	0		0	0		69	0.958333		2	0.0277778		0	0		1	0.0138889		0	0		3	0.0416667		Normal	1	1	Normal	1	1	Normal	1	1	Normal	1	1
	DISP3	57540	dispatched RND transporter family member 3		1	1p36.22	9100000	12500000	11479155	11537583	+			0	0		0	0		69	0.958333		2	0.0277778		0	0		1	0.0138889		0	0		3	0.0416667		Normal	1	1	Normal	1	1	Normal	1	1	Normal	1	1
	LINC01647	101929181	long intergenic non-protein coding RNA 1647		1	1p36.22	9100000	12500000	11609531	11613355	+			0	0		0	0		69	0.958333		2	0.0277778		0	0		1	0.0138889		0	0		3	0.0416667		Normal	1	1	Normal	1	1	Normal	1	1	Normal	1	1
	FBXO2	26232	F-box protein 2		1	1p36.22	9100000	12500000	11648361	11654831	-			0	0		0	0		69	0.958333		2	0.0277778		0	0		1	0.0138889		0	0		3	0.0416667		Normal	1	1	Normal	1	1	Normal	1	1	Normal	1	1
	FBXO44	93611	F-box protein 44		1	1p36.22	9100000	12500000	11654375	11663327	+			0	0		0	0		69	0.958333		2	0.0277778		0	0		1	0.0138889		0	0		3	0.0416667		Normal	1	1	Normal	1	1	Normal	1	1	Normal	1	1
	FBXO6	26270	F-box protein 6		1	1p36.22	9100000	12500000	11664093	11674354	+			0	0		0	0		69	0.958333		2	0.0277778		0	0		1	0.0138889		0	0		3	0.0416667		Normal	1	1	Normal	1	1	Normal	1	1	Normal	1	1
	MAD2L2	10459	mitotic arrest deficient 2 like 2		1	1p36.22	9100000	12500000	11674480	11691621	-			0	0		0	0		69	0.958333		2	0.0277778		0	0		1	0.0138889		0	0		3	0.0416667		Normal	1	1	Normal	1	1	Normal	1	1	Normal	1	1
	DRAXIN	374946	dorsal inhibitory axon guidance protein		1	1p36.22	9100000	12500000	11686635	11721766	+			0	0		0	0		69	0.958333		2	0.0277778		0	0		1	0.0138889		0	0		3	0.0416667		Normal	1	1	Normal	1	1	Normal	1	1	Normal	1	1
	AGTRAP	57085	angiotensin II receptor associated protein		1	1p36.22	9100000	12500000	11736085	11750771	+			0	0		0	0		69	0.958333		2	0.0277778		0	0		1	0.0138889		0	0		3	0.0416667		Normal	1	1	Normal	1	1	Normal	1	1	Normal	1	1
	C1orf167	284498	chromosome 1 open reading frame 167		1	1p36.22	9100000	12500000	11762188	11790223	+			0	0		0	0		69	0.958333		2	0.0277778		0	0		1	0.0138889		0	0		3	0.0416667		Normal	1	1	Normal	1	1	Normal	1	1	Normal	1	1
	LOC102724659	102724659	uncharacterized LOC102724659		1	1p36.22	9100000	12500000	11777077	11779619	-			0	0		0	0		69	0.958333		2	0.0277778		0	0		1	0.0138889		0	0		3	0.0416667		Normal	1	1	Normal	1	1	Normal	1	1	Normal	1	1
	MTHFR	4524	methylenetetrahydrofolate reductase		1	1p36.22	9100000	12500000	11785730	11806103	-			0	0		0	0		69	0.958333		2	0.0277778		0	0		1	0.0138889		0	0		3	0.0416667		Normal	1	1	Normal	1	1	Normal	1	1	Normal	1	1
	CLCN6	1185	chloride voltage-gated channel 6		1	1p36.22	9100000	12500000	11806096	11843144	+			0	0		0	0		69	0.958333		2	0.0277778		0	0		1	0.0138889		0	0		3	0.0416667		Normal	1	1	Normal	1	1	Normal	1	1	Normal	1	1
	NPPA-AS1	100379251	NPPA antisense RNA 1		1	1p36.22	9100000	12500000	11840319	11847616	+			0	0		0	0		69	0.958333		2	0.0277778		0	0		1	0.0138889		0	0		3	0.0416667		Normal	1	1	Normal	1	1	Normal	1	1	Normal	1	1
	NPPA	4878	natriuretic peptide A		1	1p36.22	9100000	12500000	11845709	11847783	-			0	0		0	0		69	0.958333		2	0.0277778		0	0		1	0.0138889		0	0		3	0.0416667		Normal	1	1	Normal	1	1	Normal	1	1	Normal	1	1
	NPPB	4879	natriuretic peptide B		1	1p36.22	9100000	12500000	11857464	11858935	-			0	0		0	0		69	0.958333		2	0.0277778		0	0		1	0.0138889		0	0		3	0.0416667		Normal	1	1	Normal	1	1	Normal	1	1	Normal	1	1
	RNU5E-1	26829	RNA%2C U5E small nuclear 1		1	1p36.22	9100000	12500000	11908154	11908272	+			0	0		0	0		69	0.958333		2	0.0277778		0	0		1	0.0138889		0	0		3	0.0416667		Normal	1	1	Normal	1	1	Normal	1	1	Normal	1	1
	KIAA2013	90231	KIAA2013		1	1p36.22	9100000	12500000	11919588	11926428	-			0	0		0	0		69	0.958333		2	0.0277778		0	0		1	0.0138889		0	0		3	0.0416667		Normal	1	1	Normal	1	1	Normal	1	1	Normal	1	1
	PLOD1	5351	procollagen-lysine%2C2-oxoglutarate 5-dioxygenase 1		1	1p36.22	9100000	12500000	11934667	11975542	+			0	0		0	0		69	0.958333		2	0.0277778		0	0		1	0.0138889		0	0		3	0.0416667		Normal	1	1	Normal	1	1	Normal	1	1	Normal	1	1
	MFN2	9927	mitofusin 2		1	1p36.22	9100000	12500000	11980181	12013515	+			0	0		0	0		69	0.958333		2	0.0277778		0	0		1	0.0138889		0	0		3	0.0416667		Normal	1	1	Normal	1	1	Normal	1	1	Normal	1	1
	MIIP	60672	migration and invasion inhibitory protein		1	1p36.22	9100000	12500000	12019242	12032049	+			0	0		0	0		69	0.958333		2	0.0277778		0	0		1	0.0138889		0	0		3	0.0416667		Normal	1	1	Normal	1	1	Normal	1	1	Normal	1	1
	MIR6729	102466982	microRNA 6729		1	1p36.22	9100000	12500000	12029158	12029222	+			0	0		0	0		69	0.958333		2	0.0277778		0	0		1	0.0138889		0	0		3	0.0416667		Normal	1	1	Normal	1	1	Normal	1	1	Normal	1	1
	TNFRSF8	943	TNF receptor superfamily member 8		1	1p36.22	9100000	12500000	12063317	12144213	+			0	0		0	0		69	0.958333		2	0.0277778		0	0		1	0.0138889		0	0		3	0.0416667		Normal	1	1	Normal	1	1	Normal	1	1	Normal	1	1
	MIR7846	102465836	microRNA 7846		1	1p36.22	9100000	12500000	12166943	12167038	+			0	0		0	0		69	0.958333		2	0.0277778		0	0		1	0.0138889		0	0		3	0.0416667		Normal	1	1	Normal	1	1	Normal	1	1	Normal	1	1
	TNFRSF1B	7133	TNF receptor superfamily member 1B		1	1p36.22	9100000	12500000	12166948	12209222	+			0	0		0	0		69	0.958333		2	0.0277778		0	0		1	0.0138889		0	0		3	0.0416667		Normal	1	1	Normal	1	1	Normal	1	1	Normal	1	1
	MIR4632	100616438	microRNA 4632		1	1p36.22	9100000	12500000	12191713	12191773	+			0	0		0	0		69	0.958333		2	0.0277778		0	0		1	0.0138889		0	0		3	0.0416667		Normal	1	1	Normal	1	1	Normal	1	1	Normal	1	1
	VPS13D	55187	vacuolar protein sorting 13 homolog D		1	1p36.22	9100000	12500000	12230039	12512047	+			0	0		0	0		69	0.958333		2	0.0277778		0	0		1	0.0138889		0	0		3	0.0416667		Normal	1	1	Normal	1	1	Normal	1	1	Normal	1	1
	LOC102725193	102725193	uncharacterized LOC102725193		1	1p36.23	7100000	9100000	7382487	7389754	-			0	0		0	0		68	0.944444		2	0.0277778		0	0		2	0.0277778		0	0		4	0.0555556		Normal	1	1	Normal	1	1	Loss	1	0	Normal	1	1
	VAMP3	9341	vesicle associated membrane protein 3		1	1p36.23	7100000	9100000	7771269	7781432	+			0	0		0	0		68	0.944444		2	0.0277778		0	0		2	0.0277778		0	0		4	0.0555556		Normal	1	1	Normal	1	1	Loss	1	0	Normal	1	1
	PER3	8863	period circadian regulator 3		1	1p36.23	7100000	9100000	7784285	7845181	+			0	0		0	0		68.4603	0.950838		2	0.0277778		0	0		1.53968	0.0213845		0	0		3.53968	0.0491623		Normal	1	1	Normal	1	1	Loss	1	0.460317	Normal	1	1
	UTS2	10911	urotensin 2		1	1p36.23	7100000	9100000	7846345	7913615	-			0	0		0	0		68.8	0.955556		2	0.0277778		0	0		1.2	0.0166667		0	0		3.2	0.0444444		Normal	1	1	Normal	1	1	Normal	1	1	Normal	1	1
	TNFRSF9	3604	TNF receptor superfamily member 9		1	1p36.23	7100000	9100000	7915871	7943165	-			0	0		0	0		68	0.944444		2	0.0277778		0	0		2	0.0277778		0	0		4	0.0555556		Normal	1	1	Normal	1	1	Normal	1	1	Normal	1	1
	PARK7	11315	Parkinsonism associated deglycase		1	1p36.23	7100000	9100000	7961654	7985282	+			0	0		0	0		68	0.944444		2	0.0277778		0	0		2	0.0277778		0	0		4	0.0555556		Normal	1	1	Normal	1	1	Normal	1	1	Normal	1	1
	ERRFI1	54206	ERBB receptor feedback inhibitor 1		1	1p36.23	7100000	9100000	8011719	8026333	-			0	0		0	0		68	0.944444		2	0.0277778		0	0		2	0.0277778		0	0		4	0.0555556		Normal	1	1	Normal	1	1	Normal	1	1	Normal	1	1
	LINC01714	102724539	long intergenic non-protein coding RNA 1714		1	1p36.23	7100000	9100000	8208672	8215210	+			0	0		0	0		68	0.944444		2	0.0277778		0	0		2	0.0277778		0	0		4	0.0555556		Normal	1	1	Normal	1	1	Normal	1	1	Normal	1	1
	SLC45A1	50651	solute carrier family 45 member 1		1	1p36.23	7100000	9100000	8318085	8344167	+			0	0		0	0		68	0.944444		2	0.0277778		0	0		2	0.0277778		0	0		4	0.0555556		Normal	1	1	Normal	1	1	Normal	1	1	Normal	1	1
	RERE	473	arginine-glutamic acid dipeptide repeats		1	1p36.23	7100000	9100000	8352404	8826226	-			0	0		0	0		67.7333	0.940741		2	0.0277778		0.266667	0.0037037		2	0.0277778		0	0		4.26667	0.0592593		Normal	1	1	Normal	1	1	Normal	1	1	Normal	1	1
	LOC102724552	102724552	uncharacterized LOC102724552		1	1p36.23	7100000	9100000	8424645	8435016	+			0	0		0	0		67	0.930556		2	0.0277778		1	0.0138889		2	0.0277778		0	0		5	0.0694444		Normal	1	1	Normal	1	1	Normal	1	1	Normal	1	1
	SNORD128	106632271	small nucleolar RNA%2C C/D box 128		1	1p36.23	7100000	9100000	8494800	8494913	-			0	0		0	0		67	0.930556		2	0.0277778		1	0.0138889		2	0.0277778		0	0		5	0.0694444		Normal	1	1	Normal	1	1	Normal	1	1	Normal	1	1
	ENO1	2023	enolase 1		1	1p36.23	7100000	9100000	8861002	8878686	-			0	0		0	0		68	0.944444		2	0.0277778		0	0		2	0.0277778		0	0		4	0.0555556		Normal	1	1	Normal	1	1	Normal	1	1	Normal	1	1
	MIR6728	102465436	microRNA 6728		1	1p36.23	7100000	9100000	8866502	8866590	-			0	0		0	0		68	0.944444		2	0.0277778		0	0		2	0.0277778		0	0		4	0.0555556		Normal	1	1	Normal	1	1	Normal	1	1	Normal	1	1
	ENO1-AS1	100505975	ENO1 antisense RNA 1		1	1p36.23	7100000	9100000	8878835	8879885	+			0	0		0	0		68	0.944444		2	0.0277778		0	0		2	0.0277778		0	0		4	0.0555556		Normal	1	1	Normal	1	1	Normal	1	1	Normal	1	1
	CA6	765	carbonic anhydrase 6		1	1p36.23	7100000	9100000	8945834	8975092	+			0	0		0	0		68	0.944444		2	0.0277778		0	0		2	0.0277778		0	0		4	0.0555556		Normal	1	1	Normal	1	1	Normal	1	1	Normal	1	1
	SLC2A7	155184	solute carrier family 2 member 7		1	1p36.23	7100000	9100000	8992534	9026384	-			0	0		0	0		68	0.944444		2	0.0277778		0	0		2	0.0277778		0	0		4	0.0555556		Normal	1	1	Normal	1	1	Normal	1	1	Normal	1	1
	SLC2A5	6518	solute carrier family 2 member 5		1	1p36.23	7100000	9100000	9036946	9072227	-			0	0		0	0		68	0.944444		2	0.0277778		0	0		2	0.0277778		0	0		4	0.0555556		Normal	1	1	Normal	1	1	Normal	1	1	Normal	1	1
	MIR4417	100616489	microRNA 4417		1	1p36.31	5300000	7100000	5564071	5564143	+			0	0		0	0		68	0.944444		2	0.0277778		0	0		2	0.0277778		0	0		4	0.0555556		Normal	1	1	Normal	1	1	Normal	1	1	Normal	1	1
	MIR4689	100616421	microRNA 4689		1	1p36.31	5300000	7100000	5862672	5862741	-			0	0		0	0		68	0.944444		2	0.0277778		0	0		2	0.0277778		0	0		4	0.0555556		Normal	1	1	Normal	1	1	Normal	1	1	Normal	1	1
	NPHP4	261734	nephrocystin 4		1	1p36.31	5300000	7100000	5862808	5992473	-			0	0		0	0		68	0.944444		2	0.0277778		0	0		2	0.0277778		0	0		4	0.0555556		Normal	1	1	Normal	1	1	Normal	1	1	Normal	1	1
	KCNAB2	8514	potassium voltage-gated channel subfamily A regulatory beta subunit 2		1	1p36.31	5300000	7100000	5992298	6101193	+			0	0		0	0		67	0.930556		2	0.0277778		0	0		3	0.0416667		0	0		5	0.0694444		Normal	1	1	Normal	1	1	Loss	1	0	Normal	1	1
	CHD5	26038	chromodomain helicase DNA binding protein 5		1	1p36.31	5300000	7100000	6101787	6180134	-			0	0		0	0		67	0.930556		2	0.0277778		0	0		3	0.0416667		0	0		5	0.0694444		Normal	1	1	Normal	1	1	Loss	1	0	Normal	1	1
	RPL22	6146	ribosomal protein L22		1	1p36.31	5300000	7100000	6185020	6199619	-			0	0		0	0		67	0.930556		2	0.0277778		0	0		3	0.0416667		0	0		5	0.0694444		Normal	1	1	Normal	1	1	Loss	1	0	Normal	1	1
	LOC102724450	102724450	uncharacterized LOC102724450		1	1p36.31	5300000	7100000	6204840	6205780	-			0	0		0	0		67	0.930556		2	0.0277778		0	0		3	0.0416667		0	0		5	0.0694444		Normal	1	1	Normal	1	1	Loss	1	0	Normal	1	1
	RNF207	388591	ring finger protein 207		1	1p36.31	5300000	7100000	6206004	6221299	+			0	0		0	0		67	0.930556		2	0.0277778		0	0		3	0.0416667		0	0		5	0.0694444		Normal	1	1	Normal	1	1	Loss	1	0	Normal	1	1
	ICMT	23463	isoprenylcysteine carboxyl methyltransferase		1	1p36.31	5300000	7100000	6221193	6235984	-			0	0		0	0		67	0.930556		2	0.0277778		0	0		3	0.0416667		0	0		5	0.0694444		Normal	1	1	Normal	1	1	Loss	1	0	Normal	1	1
	LINC00337	148645	long intergenic non-protein coding RNA 337		1	1p36.31	5300000	7100000	6236240	6239444	+			0	0		0	0		67	0.930556		2	0.0277778		0	0		3	0.0416667		0	0		5	0.0694444		Normal	1	1	Normal	1	1	Loss	1	0	Normal	1	1
	HES3	390992	hes family bHLH transcription factor 3		1	1p36.31	5300000	7100000	6244192	6245578	+			0	0		0	0		67	0.930556		2	0.0277778		0	0		3	0.0416667		0	0		5	0.0694444		Normal	1	1	Normal	1	1	Loss	1	0	Normal	1	1
	GPR153	387509	G protein-coupled receptor 153		1	1p36.31	5300000	7100000	6247346	6260975	-			0	0		0	0		67	0.930556		2	0.0277778		0	0		3	0.0416667		0	0		5	0.0694444		Normal	1	1	Normal	1	1	Loss	1	0	Normal	1	1
	ACOT7	11332	acyl-CoA thioesterase 7		1	1p36.31	5300000	7100000	6264272	6393766	-			0	0		0	0		67.25	0.934028		2	0.0277778		0	0		2.75	0.0381944		0	0		4.75	0.0659722		Normal	1	1	Normal	1	1	Loss	1	0	Normal	1	1
	HES2	54626	hes family bHLH transcription factor 2		1	1p36.31	5300000	7100000	6415232	6419919	-			0	0		0	0		68	0.944444		2	0.0277778		0	0		2	0.0277778		0	0		4	0.0555556		Normal	1	1	Normal	1	1	Loss	1	0	Normal	1	1
	ESPN	83715	espin		1	1p36.31	5300000	7100000	6424776	6461367	+			0	0		0	0		68	0.944444		2	0.0277778		0	0		2	0.0277778		0	0		4	0.0555556		Normal	1	1	Normal	1	1	Loss	1	0	Normal	1	1
	MIR4252	100422975	microRNA 4252		1	1p36.31	5300000	7100000	6429834	6429896	-			0	0		0	0		68	0.944444		2	0.0277778		0	0		2	0.0277778		0	0		4	0.0555556		Normal	1	1	Normal	1	1	Loss	1	0	Normal	1	1
	TNFRSF25	8718	TNF receptor superfamily member 25		1	1p36.31	5300000	7100000	6461151	6466195	-			0	0		0	0		68	0.944444		2	0.0277778		0	0		2	0.0277778		0	0		4	0.0555556		Normal	1	1	Normal	1	1	Loss	1	0	Normal	1	1
	PLEKHG5	57449	pleckstrin homology and RhoGEF domain containing G5		1	1p36.31	5300000	7100000	6466092	6520061	-			0	0		0	0		68	0.944444		2	0.0277778		0	0		2	0.0277778		0	0		4	0.0555556		Normal	1	1	Normal	1	1	Loss	1	0	Normal	1	1
	NOL9	79707	nucleolar protein 9		1	1p36.31	5300000	7100000	6521347	6554598	-			0	0		0	0		68	0.944444		2	0.0277778		0	0		2	0.0277778		0	0		4	0.0555556		Normal	1	1	Normal	1	1	Loss	1	0	Normal	1	1
	TAS1R1	80835	taste 1 receptor member 1		1	1p36.31	5300000	7100000	6555278	6579757	+			0	0		0	0		68	0.944444		2	0.0277778		0	0		2	0.0277778		0	0		4	0.0555556		Normal	1	1	Normal	1	1	Loss	1	0	Normal	1	1
	ZBTB48	3104	zinc finger and BTB domain containing 48		1	1p36.31	5300000	7100000	6579991	6589280	+			0	0		0	0		68	0.944444		2	0.0277778		0	0		2	0.0277778		0	0		4	0.0555556		Normal	1	1	Normal	1	1	Loss	1	0	Normal	1	1
	KLHL21	9903	kelch like family member 21		1	1p36.31	5300000	7100000	6590724	6602898	-			0	0		0	0		68	0.944444		2	0.0277778		0	0		2	0.0277778		0	0		4	0.0555556		Normal	1	1	Normal	1	1	Loss	1	0	Normal	1	1
	PHF13	148479	PHD finger protein 13		1	1p36.31	5300000	7100000	6613696	6624033	+			0	0		0	0		68	0.944444		2	0.0277778		0	0		2	0.0277778		0	0		4	0.0555556		Normal	1	1	Normal	1	1	Loss	1	0	Normal	1	1
	THAP3	90326	THAP domain containing 3		1	1p36.31	5300000	7100000	6624616	6635586	+			0	0		0	0		68	0.944444		2	0.0277778		0	0		2	0.0277778		0	0		4	0.0555556		Normal	1	1	Normal	1	1	Loss	1	0	Normal	1	1
	DNAJC11	55735	DnaJ heat shock protein family (Hsp40) member C11		1	1p36.31	5300000	7100000	6634168	6701906	-			0	0		0	0		68	0.944444		2	0.0277778		0	0		2	0.0277778		0	0		4	0.0555556		Normal	1	1	Normal	1	1	Loss	1	0	Normal	1	1
	LINC01672	100505887	long intergenic non-protein coding RNA 1672		1	1p36.31	5300000	7100000	6724745	6730012	+			0	0		0	0		68	0.944444		2	0.0277778		0	0		2	0.0277778		0	0		4	0.0555556		Normal	1	1	Normal	1	1	Loss	1	0	Normal	1	1
	CAMTA1-DT	110841581	CAMTA1 divergent transcript		1	1p36.31	5300000	7100000	6783892	6784980	-			0	0		0	0		68	0.944444		2	0.0277778		0	0		2	0.0277778		0	0		4	0.0555556		Normal	1	1	Normal	1	1	Loss	1	0	Normal	1	1
	CAMTA1	23261	calmodulin binding transcription activator 1		1	1p36.31	5300000	7100000	6785324	7769706	+			0	0		0.0771277	0.00107122		67.9229	0.943373		2	0.0277778		0	0		2	0.0277778		0.0771277	0.00107122		4	0.0555556		Normal	1	1	Normal	1	1	Loss	1	0	Normal	1	1
	MORN1	79906	MORN repeat containing 1		1	1p36.32	2300000	5300000	2319202	2391751	-			0.584906	0.00812369		0.320755	0.00445493		68.0943	0.945755		2	0.0277778		0	0		1	0.0138889		0.90566	0.0125786		3	0.0416667		Normal	1	1	Normal	1	1	Normal	1	1	Normal	1	1
	RER1	11079	retention in endoplasmic reticulum sorting receptor 1		1	1p36.32	2300000	5300000	2391292	2405444	+			0	0		0	0		69	0.958333		2	0.0277778		0	0		1	0.0138889		0	0		3	0.0416667		Normal	1	1	Normal	1	1	Normal	1	1	Normal	1	1
	PEX10	5192	peroxisomal biogenesis factor 10		1	1p36.32	2300000	5300000	2404802	2412574	-			0	0		0	0		69	0.958333		2	0.0277778		0	0		1	0.0138889		0	0		3	0.0416667		Normal	1	1	Normal	1	1	Normal	1	1	Normal	1	1
	PLCH2	9651	phospholipase C eta 2		1	1p36.32	2300000	5300000	2412481	2505530	+			0	0		0.869565	0.0120773		68.1304	0.946256		2	0.0277778		0	0		1	0.0138889		0.869565	0.0120773		3	0.0416667		Normal	1	1	Normal	1	1	Normal	1	1	Normal	1	1
	PANK4	55229	pantothenate kinase 4		1	1p36.32	2300000	5300000	2508531	2526628	-			0	0		1	0.0138889		68	0.944444		2	0.0277778		0	0		1	0.0138889		1	0.0138889		3	0.0416667		Normal	1	1	Normal	1	1	Normal	1	1	Normal	1	1
	HES5	388585	hes family bHLH transcription factor 5		1	1p36.32	2300000	5300000	2528745	2530554	-			0	0		1	0.0138889		68	0.944444		2	0.0277778		0	0		1	0.0138889		1	0.0138889		3	0.0416667		Normal	1	1	Normal	1	1	Normal	1	1	Normal	1	1
	TNFRSF14-AS1	115110	TNFRSF14 antisense RNA 1		1	1p36.32	2300000	5300000	2549920	2557011	-			0	0		1	0.0138889		68	0.944444		2	0.0277778		0	0		1	0.0138889		1	0.0138889		3	0.0416667		Normal	1	1	Normal	1	1	Normal	1	1	Normal	1	1
	TNFRSF14	8764	TNF receptor superfamily member 14		1	1p36.32	2300000	5300000	2556365	2565622	+			0	0		1	0.0138889		68	0.944444		2	0.0277778		0	0		1	0.0138889		1	0.0138889		3	0.0416667		Normal	1	1	Normal	1	1	Normal	1	1	Normal	1	1
	LOC100996583	100996583	uncharacterized LOC100996583		1	1p36.32	2300000	5300000	2566535	2584534	+			0	0		1	0.0138889		68	0.944444		2	0.0277778		0	0		1	0.0138889		1	0.0138889		3	0.0416667		Normal	1	1	Normal	1	1	Normal	1	1	Normal	1	1
	FAM213B	127281	family with sequence similarity 213 member B		1	1p36.32	2300000	5300000	2586460	2591469	+			0	0		1	0.0138889		68	0.944444		2	0.0277778		0	0		1	0.0138889		1	0.0138889		3	0.0416667		Normal	1	1	Normal	1	1	Normal	1	1	Normal	1	1
	MMEL1	79258	membrane metalloendopeptidase like 1		1	1p36.32	2300000	5300000	2590639	2633042	-			0	0		1	0.0138889		68	0.944444		2	0.0277778		0	0		1	0.0138889		1	0.0138889		3	0.0416667		Normal	1	1	Normal	1	1	Normal	1	1	Normal	1	1
	TTC34	100287898	tetratricopeptide repeat domain 34		1	1p36.32	2300000	5300000	2636988	2789737	-			0	0		1	0.0138889		68	0.944444		2	0.0277778		0	0		1	0.0138889		1	0.0138889		3	0.0416667		Normal	1	1	Normal	1	1	Normal	1	1	Normal	1	1
	ACTRT2	140625	actin related protein T2		1	1p36.32	2300000	5300000	3021482	3022903	+			0	0		1	0.0138889		68	0.944444		2	0.0277778		0	0		1	0.0138889		1	0.0138889		3	0.0416667		Normal	1	1	Normal	1	1	Normal	1	1	Normal	1	1
	LINC00982	440556	long intergenic non-protein coding RNA 982		1	1p36.32	2300000	5300000	3059617	3067725	-			0	0		1	0.0138889		68	0.944444		2	0.0277778		0	0		1	0.0138889		1	0.0138889		3	0.0416667		Normal	1	1	Normal	1	1	Normal	1	1	Normal	1	1
	PRDM16	63976	PR/SET domain 16		1	1p36.32	2300000	5300000	3068227	3438621	+			0	0		1	0.0138889		68	0.944444		2	0.0277778		0	0		1	0.0138889		1	0.0138889		3	0.0416667		Normal	1	1	Normal	1	1	Normal	1	1	Normal	1	1
	MIR4251	100422968	microRNA 4251		1	1p36.32	2300000	5300000	3127975	3128035	+			0	0		1	0.0138889		68	0.944444		2	0.0277778		0	0		1	0.0138889		1	0.0138889		3	0.0416667		Normal	1	1	Normal	1	1	Normal	1	1	Normal	1	1
	ARHGEF16	27237	Rho guanine nucleotide exchange factor 16		1	1p36.32	2300000	5300000	3454583	3481115	+			0	0		1	0.0138889		68	0.944444		2	0.0277778		0	0		1	0.0138889		1	0.0138889		3	0.0416667		Normal	1	1	Normal	1	1	Normal	1	1	Normal	1	1
	MEGF6	1953	multiple EGF like domains 6		1	1p36.32	2300000	5300000	3487942	3624770	-			0	0		0.156863	0.00217865		68.8431	0.956155		2	0.0277778		0	0		1	0.0138889		0.156863	0.00217865		3	0.0416667		Normal	1	1	Normal	1	1	Normal	1	1	Normal	1	1
	MIR551A	693135	microRNA 551a		1	1p36.32	2300000	5300000	3560695	3560790	-			0	0		0	0		69	0.958333		2	0.0277778		0	0		1	0.0138889		0	0		3	0.0416667		Normal	1	1	Normal	1	1	Normal	1	1	Normal	1	1
	TPRG1L	127262	tumor protein p63 regulated 1 like		1	1p36.32	2300000	5300000	3624992	3630131	+			0	0		0	0		69	0.958333		2	0.0277778		0	0		1	0.0138889		0	0		3	0.0416667		Normal	1	1	Normal	1	1	Normal	1	1	Normal	1	1
	WRAP73	49856	WD repeat containing%2C antisense to TP73		1	1p36.32	2300000	5300000	3630767	3650107	-			0	0		0	0		69	0.958333		2	0.0277778		0	0		1	0.0138889		0	0		3	0.0416667		Normal	1	1	Normal	1	1	Normal	1	1	Normal	1	1
	TP73	7161	tumor protein p73		1	1p36.32	2300000	5300000	3652565	3736201	+			0	0		0	0		69	0.958333		2	0.0277778		0	0		1	0.0138889		0	0		3	0.0416667		Normal	1	1	Normal	1	1	Normal	1	1	Normal	1	1
	TP73-AS1	57212	TP73 antisense RNA 1		1	1p36.32	2300000	5300000	3735984	3747373	-			0	0		0	0		69	0.958333		2	0.0277778		0	0		1	0.0138889		0	0		3	0.0416667		Normal	1	1	Normal	1	1	Normal	1	1	Normal	1	1
	CCDC27	148870	coiled-coil domain containing 27		1	1p36.32	2300000	5300000	3752398	3771645	+			0	0		0	0		69	0.958333		2	0.0277778		0	0		1	0.0138889		0	0		3	0.0416667		Normal	1	1	Normal	1	1	Normal	1	1	Normal	1	1
	SMIM1	388588	small integral membrane protein 1 (Vel blood group)		1	1p36.32	2300000	5300000	3772761	3775982	+			0	0		0	0		69	0.958333		2	0.0277778		0	0		1	0.0138889		0	0		3	0.0416667		Normal	1	1	Normal	1	1	Normal	1	1	Normal	1	1
	LRRC47	57470	leucine rich repeat containing 47		1	1p36.32	2300000	5300000	3780220	3796504	-			0	0		0	0		69	0.958333		2	0.0277778		0	0		1	0.0138889		0	0		3	0.0416667		Normal	1	1	Normal	1	1	Normal	1	1	Normal	1	1
	CEP104	9731	centrosomal protein 104		1	1p36.32	2300000	5300000	3812081	3857233	-			0	0		0	0		69	0.958333		2	0.0277778		0	0		1	0.0138889		0	0		3	0.0416667		Normal	1	1	Normal	1	1	Normal	1	1	Normal	1	1
	DFFB	1677	DNA fragmentation factor subunit beta		1	1p36.32	2300000	5300000	3857267	3885429	+			0	0		0	0		69	0.958333		2	0.0277778		0	0		1	0.0138889		0	0		3	0.0416667		Normal	1	1	Normal	1	1	Normal	1	1	Normal	1	1
	C1orf174	339448	chromosome 1 open reading frame 174		1	1p36.32	2300000	5300000	3889133	3900293	-			0	0		0	0		69	0.958333		2	0.0277778		0	0		1	0.0138889		0	0		3	0.0416667		Normal	1	1	Normal	1	1	Normal	1	1	Normal	1	1
	LINC01134	100133612	long intergenic non-protein coding RNA 1134		1	1p36.32	2300000	5300000	3900404	3915447	+			0	0		0	0		69	0.958333		2	0.0277778		0	0		1	0.0138889		0	0		3	0.0416667		Normal	1	1	Normal	1	1	Normal	1	1	Normal	1	1
	LINC01346	728716	long intergenic non-protein coding RNA 1346		1	1p36.32	2300000	5300000	3940612	3952583	+			0	0		0	0		69	0.958333		2	0.0277778		0	0		1	0.0138889		0	0		3	0.0416667		Normal	1	1	Normal	1	1	Normal	1	1	Normal	1	1
	LINC01345	105376672	long intergenic non-protein coding RNA 1345		1	1p36.32	2300000	5300000	3947149	3948980	-			0	0		0	0		69	0.958333		2	0.0277778		0	0		1	0.0138889		0	0		3	0.0416667		Normal	1	1	Normal	1	1	Normal	1	1	Normal	1	1
	LINC01777	284661	long intergenic non-protein coding RNA 1777		1	1p36.32	2300000	5300000	4412051	4424684	+			0	0		1	0.0138889		68	0.944444		2	0.0277778		0	0		1	0.0138889		1	0.0138889		3	0.0416667		Normal	1	1	Normal	1	1	Normal	1	1	Normal	1	1
	LINC01646	105376679	long intergenic non-protein coding RNA 1646		1	1p36.32	2300000	5300000	4571487	4583706	+			0	0		1	0.0138889		68	0.944444		2	0.0277778		0	0		1	0.0138889		1	0.0138889		3	0.0416667		Normal	1	1	Normal	1	1	Normal	1	1	Normal	1	1
	AJAP1	55966	adherens junctions associated protein 1		1	1p36.32	2300000	5300000	4654775	4792518	+			0	0		1	0.0138889		67.2366	0.933841		2	0.0277778		0	0		1.76344	0.0244922		1	0.0138889		3.76344	0.05227		Normal	1	1	Normal	1	1	Normal	1	1	Normal	1	1
	MIR6859-1	102466751	microRNA 6859-1		1	1p36.33	0	2300000	17369	17436	-			0	0		0	0		69	0.958333		2	0.0277778		0	0		1	0.0138889		0	0		3	0.0416667		Normal	1	1	Normal	1	1	Normal	1	1	Normal	1	1
	MIR1302-2	100302278	microRNA 1302-2		1	1p36.33	0	2300000	30366	30503	+			0	0		0	0		69	0.958333		2	0.0277778		0	0		1	0.0138889		0	0		3	0.0416667		Normal	1	1	Normal	1	1	Normal	1	1	Normal	1	1
	FAM138A	645520	family with sequence similarity 138 member A		1	1p36.33	0	2300000	34611	36081	-			0	0		0	0		69	0.958333		2	0.0277778		0	0		1	0.0138889		0	0		3	0.0416667		Normal	1	1	Normal	1	1	Normal	1	1	Normal	1	1
	OR4F5	79501	olfactory receptor family 4 subfamily F member 5		1	1p36.33	0	2300000	69091	70008	+			0	0		0	0		69	0.958333		2	0.0277778		0	0		1	0.0138889		0	0		3	0.0416667		Normal	1	1	Normal	1	1	Normal	1	1	Normal	1	1
	LOC729737	729737	uncharacterized LOC729737		1	1p36.33	0	2300000	134773	140566	-			0	0		0	0		69	0.958333		2	0.0277778		0	0		1	0.0138889		0	0		3	0.0416667		Normal	1	1	Normal	1	1	Normal	1	1	Normal	1	1
	MIR6859-2	102465909	microRNA 6859-2		1	1p36.33	0	2300000	187891	187958	-																											n.a.			n.a.			n.a.			n.a.
	OR4F29	729759	olfactory receptor family 4 subfamily F member 29		1	1p36.33	0	2300000	450740	451678	-																											n.a.			n.a.			n.a.			n.a.
	LOC100132287	100132287	uncharacterized LOC100132287		1	1p36.33	0	2300000	490756	495445	-																											n.a.			n.a.			n.a.			n.a.
	LOC101928626	101928626	uncharacterized LOC101928626		1	1p36.33	0	2300000	627380	629009	-																											n.a.			n.a.			n.a.			n.a.
	MIR6723	102465432	microRNA 6723		1	1p36.33	0	2300000	632325	632413	-																											n.a.			n.a.			n.a.			n.a.
	OR4F16	81399	olfactory receptor family 4 subfamily F member 16		1	1p36.33	0	2300000	683910	720115	-			0	0		0	0		69	0.958333		2	0.0277778		0	0		1	0.0138889		0	0		3	0.0416667		Normal	1	1	Normal	1	1	Normal	1	1	Normal	1	1
	LOC100133331	100133331	uncharacterized LOC100133331		1	1p36.33	0	2300000	725759	730351	-			0	0		0	0		69	0.958333		2	0.0277778		0	0		1	0.0138889		0	0		3	0.0416667		Normal	1	1	Normal	1	1	Normal	1	1	Normal	1	1
	LOC100288069	100288069	uncharacterized LOC100288069		1	1p36.33	0	2300000	764865	778688	-			0	0		0	0		69	0.958333		2	0.0277778		0	0		1	0.0138889		0	0		3	0.0416667		Normal	1	1	Normal	1	1	Normal	1	1	Normal	1	1
	FAM87B	400728	family with sequence similarity 87 member B		1	1p36.33	0	2300000	817371	819834	+			0	0		0	0		69	0.958333		2	0.0277778		0	0		1	0.0138889		0	0		3	0.0416667		Normal	1	1	Normal	1	1	Normal	1	1	Normal	1	1
	LINC00115	79854	long intergenic non-protein coding RNA 115		1	1p36.33	0	2300000	826206	827522	-			0	0		0	0		69	0.958333		2	0.0277778		0	0		1	0.0138889		0	0		3	0.0416667		Normal	1	1	Normal	1	1	Normal	1	1	Normal	1	1
	LINC01128	643837	long intergenic non-protein coding RNA 1128		1	1p36.33	0	2300000	827591	859446	+			0	0		0	0		69	0.958333		2	0.0277778		0	0		1	0.0138889		0	0		3	0.0416667		Normal	1	1	Normal	1	1	Normal	1	1	Normal	1	1
	FAM41C	284593	family with sequence similarity 41 member C		1	1p36.33	0	2300000	868071	876802	-			0	0		0	0		69	0.958333		2	0.0277778		0	0		1	0.0138889		0	0		3	0.0416667		Normal	1	1	Normal	1	1	Normal	1	1	Normal	1	1
	LOC100130417	100130417	uncharacterized LOC100130417		1	1p36.33	0	2300000	916818	919692	-			0	0		0	0		69	0.958333		2	0.0277778		0	0		1	0.0138889		0	0		3	0.0416667		Normal	1	1	Normal	1	1	Normal	1	1	Normal	1	1
	SAMD11	148398	sterile alpha motif domain containing 11		1	1p36.33	0	2300000	925741	944581	+			0	0		0	0		69	0.958333		2	0.0277778		0	0		1	0.0138889		0	0		3	0.0416667		Normal	1	1	Normal	1	1	Normal	1	1	Normal	1	1
	NOC2L	26155	NOC2 like nucleolar associated transcriptional repressor		1	1p36.33	0	2300000	944203	959299	-			0	0		0	0		69	0.958333		2	0.0277778		0	0		1	0.0138889		0	0		3	0.0416667		Normal	1	1	Normal	1	1	Normal	1	1	Normal	1	1
	KLHL17	339451	kelch like family member 17		1	1p36.33	0	2300000	960103	965719	+			0	0		0	0		69	0.958333		2	0.0277778		0	0		1	0.0138889		0	0		3	0.0416667		Normal	1	1	Normal	1	1	Normal	1	1	Normal	1	1
	PLEKHN1	84069	pleckstrin homology domain containing N1		1	1p36.33	0	2300000	965820	975108	+			0	0		0	0		69	0.958333		2	0.0277778		0	0		1	0.0138889		0	0		3	0.0416667		Normal	1	1	Normal	1	1	Normal	1	1	Normal	1	1
	PERM1	84808	PPARGC1 and ESRR induced regulator%2C muscle 1		1	1p36.33	0	2300000	975198	982117	-			0	0		0	0		69	0.958333		2	0.0277778		0	0		1	0.0138889		0	0		3	0.0416667		Normal	1	1	Normal	1	1	Normal	1	1	Normal	1	1
	HES4	57801	hes family bHLH transcription factor 4		1	1p36.33	0	2300000	998962	1001052	-			0	0		0	0		69	0.958333		2	0.0277778		0	0		1	0.0138889		0	0		3	0.0416667		Normal	1	1	Normal	1	1	Normal	1	1	Normal	1	1
	ISG15	9636	ISG15 ubiquitin-like modifier		1	1p36.33	0	2300000	1013467	1014540	+			0	0		0	0		69	0.958333		2	0.0277778		0	0		1	0.0138889		0	0		3	0.0416667		Normal	1	1	Normal	1	1	Normal	1	1	Normal	1	1
	AGRN	375790	agrin		1	1p36.33	0	2300000	1020102	1056119	+			0	0		0	0		69	0.958333		2	0.0277778		0	0		1	0.0138889		0	0		3	0.0416667		Normal	1	1	Normal	1	1	Normal	1	1	Normal	1	1
	LOC100288175	100288175	uncharacterized LOC100288175		1	1p36.33	0	2300000	1059734	1066453	+			0	0		0	0		69	0.958333		2	0.0277778		0	0		1	0.0138889		0	0		3	0.0416667		Normal	1	1	Normal	1	1	Normal	1	1	Normal	1	1
	RNF223	401934	ring finger protein 223		1	1p36.33	0	2300000	1071746	1074307	-			0	0		0	0		69	0.958333		2	0.0277778		0	0		1	0.0138889		0	0		3	0.0416667		Normal	1	1	Normal	1	1	Normal	1	1	Normal	1	1
	C1orf159	54991	chromosome 1 open reading frame 159		1	1p36.33	0	2300000	1081811	1116361	-			0	0		0	0		69	0.958333		2	0.0277778		0	0		1	0.0138889		0	0		3	0.0416667		Normal	1	1	Normal	1	1	Normal	1	1	Normal	1	1
	LINC01342	254099	long intergenic non-protein coding RNA 1342		1	1p36.33	0	2300000	1137017	1144056	+			0	0		0	0		69	0.958333		2	0.0277778		0	0		1	0.0138889		0	0		3	0.0416667		Normal	1	1	Normal	1	1	Normal	1	1	Normal	1	1
	MIR200B	406984	microRNA 200b		1	1p36.33	0	2300000	1167104	1167198	+			0	0		0	0		69	0.958333		2	0.0277778		0	0		1	0.0138889		0	0		3	0.0416667		Normal	1	1	Normal	1	1	Normal	1	1	Normal	1	1
	MIR200A	406983	microRNA 200a		1	1p36.33	0	2300000	1167863	1167952	+			0	0		0	0		69	0.958333		2	0.0277778		0	0		1	0.0138889		0	0		3	0.0416667		Normal	1	1	Normal	1	1	Normal	1	1	Normal	1	1
	MIR429	554210	microRNA 429		1	1p36.33	0	2300000	1169005	1169087	+			0	0		0	0		69	0.958333		2	0.0277778		0	0		1	0.0138889		0	0		3	0.0416667		Normal	1	1	Normal	1	1	Normal	1	1	Normal	1	1
	TTLL10	254173	tubulin tyrosine ligase like 10		1	1p36.33	0	2300000	1173709	1197936	+			0	0		0	0		69	0.958333		2	0.0277778		0	0		1	0.0138889		0	0		3	0.0416667		Normal	1	1	Normal	1	1	Normal	1	1	Normal	1	1
	TNFRSF18	8784	TNF receptor superfamily member 18		1	1p36.33	0	2300000	1203508	1207901	-			0	0		0	0		69	0.958333		2	0.0277778		0	0		1	0.0138889		0	0		3	0.0416667		Normal	1	1	Normal	1	1	Normal	1	1	Normal	1	1
	TNFRSF4	7293	TNF receptor superfamily member 4		1	1p36.33	0	2300000	1211326	1216812	-			0	0		0	0		69	0.958333		2	0.0277778		0	0		1	0.0138889		0	0		3	0.0416667		Normal	1	1	Normal	1	1	Normal	1	1	Normal	1	1
	SDF4	51150	stromal cell derived factor 4		1	1p36.33	0	2300000	1216908	1232067	-			0	0		0	0		69	0.958333		2	0.0277778		0	0		1	0.0138889		0	0		3	0.0416667		Normal	1	1	Normal	1	1	Normal	1	1	Normal	1	1
	B3GALT6	126792	beta-1%2C3-galactosyltransferase 6		1	1p36.33	0	2300000	1232249	1235041	+			0	0		0	0		69	0.958333		2	0.0277778		0	0		1	0.0138889		0	0		3	0.0416667		Normal	1	1	Normal	1	1	Normal	1	1	Normal	1	1
	C1QTNF12	388581	C1q and TNF related 12		1	1p36.33	0	2300000	1242446	1247218	-			0	0		0	0		69	0.958333		2	0.0277778		0	0		1	0.0138889		0	0		3	0.0416667		Normal	1	1	Normal	1	1	Normal	1	1	Normal	1	1
	UBE2J2	118424	ubiquitin conjugating enzyme E2 J2		1	1p36.33	0	2300000	1253912	1273854	-			0	0		0	0		69	0.958333		2	0.0277778		0	0		1	0.0138889		0	0		3	0.0416667		Normal	1	1	Normal	1	1	Normal	1	1	Normal	1	1
	SCNN1D	6339	sodium channel epithelial 1 delta subunit		1	1p36.33	0	2300000	1280436	1292029	+			0	0		0	0		69	0.958333		2	0.0277778		0	0		1	0.0138889		0	0		3	0.0416667		Normal	1	1	Normal	1	1	Normal	1	1	Normal	1	1
	ACAP3	116983	ArfGAP with coiled-coil%2C ankyrin repeat and PH domains 3		1	1p36.33	0	2300000	1292384	1307925	-			0	0		0	0		69	0.958333		2	0.0277778		0	0		1	0.0138889		0	0		3	0.0416667		Normal	1	1	Normal	1	1	Normal	1	1	Normal	1	1
	MIR6726	102465434	microRNA 6726		1	1p36.33	0	2300000	1296110	1296170	-			0	0		0	0		69	0.958333		2	0.0277778		0	0		1	0.0138889		0	0		3	0.0416667		Normal	1	1	Normal	1	1	Normal	1	1	Normal	1	1
	SNORD167	109623456	small nucleolar RNA%2C C/D box 167		1	1p36.33	0	2300000	1304729	1304812	-			0	0		0	0		69	0.958333		2	0.0277778		0	0		1	0.0138889		0	0		3	0.0416667		Normal	1	1	Normal	1	1	Normal	1	1	Normal	1	1
	PUSL1	126789	pseudouridylate synthase-like 1		1	1p36.33	0	2300000	1308563	1311677	+			0	0		0	0		69	0.958333		2	0.0277778		0	0		1	0.0138889		0	0		3	0.0416667		Normal	1	1	Normal	1	1	Normal	1	1	Normal	1	1
	INTS11	54973	integrator complex subunit 11		1	1p36.33	0	2300000	1311585	1324687	-			0	0		0	0		69	0.958333		2	0.0277778		0	0		1	0.0138889		0	0		3	0.0416667		Normal	1	1	Normal	1	1	Normal	1	1	Normal	1	1
	MIR6727	102465435	microRNA 6727		1	1p36.33	0	2300000	1312502	1312566	-			0	0		0	0		69	0.958333		2	0.0277778		0	0		1	0.0138889		0	0		3	0.0416667		Normal	1	1	Normal	1	1	Normal	1	1	Normal	1	1
	CPTP	80772	ceramide-1-phosphate transfer protein		1	1p36.33	0	2300000	1324757	1328896	+			0	0		0	0		69	0.958333		2	0.0277778		0	0		1	0.0138889		0	0		3	0.0416667		Normal	1	1	Normal	1	1	Normal	1	1	Normal	1	1
	TAS1R3	83756	taste 1 receptor member 3		1	1p36.33	0	2300000	1331324	1335320	+			0	0		0	0		69	0.958333		2	0.0277778		0	0		1	0.0138889		0	0		3	0.0416667		Normal	1	1	Normal	1	1	Normal	1	1	Normal	1	1
	DVL1	1855	dishevelled segment polarity protein 1		1	1p36.33	0	2300000	1335278	1349142	-			0	0		0	0		69	0.958333		2	0.0277778		0	0		1	0.0138889		0	0		3	0.0416667		Normal	1	1	Normal	1	1	Normal	1	1	Normal	1	1
	MIR6808	102466740	microRNA 6808		1	1p36.33	0	2300000	1339650	1339708	-			0	0		0	0		69	0.958333		2	0.0277778		0	0		1	0.0138889		0	0		3	0.0416667		Normal	1	1	Normal	1	1	Normal	1	1	Normal	1	1
	MXRA8	54587	matrix remodeling associated 8		1	1p36.33	0	2300000	1352689	1363541	-			0	0		0	0		69	0.958333		2	0.0277778		0	0		1	0.0138889		0	0		3	0.0416667		Normal	1	1	Normal	1	1	Normal	1	1	Normal	1	1
	AURKAIP1	54998	aurora kinase A interacting protein 1		1	1p36.33	0	2300000	1373730	1375516	-			0	0		0	0		69	0.958333		2	0.0277778		0	0		1	0.0138889		0	0		3	0.0416667		Normal	1	1	Normal	1	1	Normal	1	1	Normal	1	1
	CCNL2	81669	cyclin L2		1	1p36.33	0	2300000	1385711	1399342	-			0	0		0	0		69	0.958333		2	0.0277778		0	0		1	0.0138889		0	0		3	0.0416667		Normal	1	1	Normal	1	1	Normal	1	1	Normal	1	1
	LOC148413	148413	uncharacterized LOC148413		1	1p36.33	0	2300000	1399530	1402046	+			0	0		0	0		69	0.958333		2	0.0277778		0	0		1	0.0138889		0	0		3	0.0416667		Normal	1	1	Normal	1	1	Normal	1	1	Normal	1	1
	MRPL20	55052	mitochondrial ribosomal protein L20		1	1p36.33	0	2300000	1401896	1407313	-			0	0		0	0		69	0.958333		2	0.0277778		0	0		1	0.0138889		0	0		3	0.0416667		Normal	1	1	Normal	1	1	Normal	1	1	Normal	1	1
	ANKRD65	441869	ankyrin repeat domain 65		1	1p36.33	0	2300000	1418420	1422471	-			0	0		0	0		69	0.958333		2	0.0277778		0	0		1	0.0138889		0	0		3	0.0416667		Normal	1	1	Normal	1	1	Normal	1	1	Normal	1	1
	TMEM88B	643965	transmembrane protein 88B		1	1p36.33	0	2300000	1426128	1427787	+			0	0		0	0		69	0.958333		2	0.0277778		0	0		1	0.0138889		0	0		3	0.0416667		Normal	1	1	Normal	1	1	Normal	1	1	Normal	1	1
	LINC01770	102724312	long intergenic non-protein coding RNA 1770		1	1p36.33	0	2300000	1430157	1434573	-			0	0		0	0		69	0.958333		2	0.0277778		0	0		1	0.0138889		0	0		3	0.0416667		Normal	1	1	Normal	1	1	Normal	1	1	Normal	1	1
	VWA1	64856	von Willebrand factor A domain containing 1		1	1p36.33	0	2300000	1435523	1442882	+			0	0		0	0		69	0.958333		2	0.0277778		0	0		1	0.0138889		0	0		3	0.0416667		Normal	1	1	Normal	1	1	Normal	1	1	Normal	1	1
	ATAD3C	219293	ATPase family%2C AAA domain containing 3C		1	1p36.33	0	2300000	1449689	1470158	+			0	0		0	0		69	0.958333		2	0.0277778		0	0		1	0.0138889		0	0		3	0.0416667		Normal	1	1	Normal	1	1	Normal	1	1	Normal	1	1
	ATAD3B	83858	ATPase family%2C AAA domain containing 3B		1	1p36.33	0	2300000	1471732	1509466	+			0	0		0	0		69	0.958333		2	0.0277778		0	0		1	0.0138889		0	0		3	0.0416667		Normal	1	1	Normal	1	1	Normal	1	1	Normal	1	1
	ATAD3A	55210	ATPase family%2C AAA domain containing 3A		1	1p36.33	0	2300000	1512143	1534687	+			0	0		0	0		69	0.958333		2	0.0277778		0	0		1	0.0138889		0	0		3	0.0416667		Normal	1	1	Normal	1	1	Normal	1	1	Normal	1	1
	TMEM240	339453	transmembrane protein 240		1	1p36.33	0	2300000	1534778	1540360	-			0	0		0	0		69	0.958333		2	0.0277778		0	0		1	0.0138889		0	0		3	0.0416667		Normal	1	1	Normal	1	1	Normal	1	1	Normal	1	1
	SSU72	29101	SSU72 homolog%2C RNA polymerase II CTD phosphatase		1	1p36.33	0	2300000	1541673	1574882	-			0	0		0	0		69	0.958333		2	0.0277778		0	0		1	0.0138889		0	0		3	0.0416667		Normal	1	1	Normal	1	1	Normal	1	1	Normal	1	1
	FNDC10	643988	fibronectin type III domain containing 10		1	1p36.33	0	2300000	1598008	1600096	-			0	0		0	0		69	0.958333		2	0.0277778		0	0		1	0.0138889		0	0		3	0.0416667		Normal	1	1	Normal	1	1	Normal	1	1	Normal	1	1
	LOC105378586	105378586	uncharacterized LOC105378586		1	1p36.33	0	2300000	1599433	1607210	+			0	0		0	0		69	0.958333		2	0.0277778		0	0		1	0.0138889		0	0		3	0.0416667		Normal	1	1	Normal	1	1	Normal	1	1	Normal	1	1
	MIB2	142678	mindbomb E3 ubiquitin protein ligase 2		1	1p36.33	0	2300000	1613730	1630610	+			0	0		0	0		69	0.958333		2	0.0277778		0	0		1	0.0138889		0	0		3	0.0416667		Normal	1	1	Normal	1	1	Normal	1	1	Normal	1	1
	MMP23B	8510	matrix metallopeptidase 23B		1	1p36.33	0	2300000	1631681	1635638	+			0	0		0	0		69	0.958333		2	0.0277778		0	0		1	0.0138889		0	0		3	0.0416667		Normal	1	1	Normal	1	1	Normal	1	1	Normal	1	1
	CDK11B	984	cyclin dependent kinase 11B		1	1p36.33	0	2300000	1635226	1659619	-			0	0		0	0		69	0.958333		2	0.0277778		0	0		1	0.0138889		0	0		3	0.0416667		Normal	1	1	Normal	1	1	Normal	1	1	Normal	1	1
	SLC35E2B	728661	solute carrier family 35 member E2B		1	1p36.33	0	2300000	1659798	1692804	-			0	0		0	0		69	0.958333		2	0.0277778		0	0		1	0.0138889		0	0		3	0.0416667		Normal	1	1	Normal	1	1	Normal	1	1	Normal	1	1
	CDK11A	728642	cyclin dependent kinase 11A		1	1p36.33	0	2300000	1702383	1724565	-			0	0		0	0		69	0.958333		2	0.0277778		0	0		1	0.0138889		0	0		3	0.0416667		Normal	1	1	Normal	1	1	Normal	1	1	Normal	1	1
	SLC35E2A	9906	solute carrier family 35 member E2		1	1p36.33	0	2300000	1724838	1745999	-			0	0		0	0		69	0.958333		2	0.0277778		0	0		1	0.0138889		0	0		3	0.0416667		Normal	1	1	Normal	1	1	Normal	1	1	Normal	1	1
	NADK	65220	NAD kinase		1	1p36.33	0	2300000	1751232	1780509	-			0	0		0	0		69	0.958333		2	0.0277778		0	0		1	0.0138889		0	0		3	0.0416667		Normal	1	1	Normal	1	1	Normal	1	1	Normal	1	1
	GNB1	2782	G protein subunit beta 1		1	1p36.33	0	2300000	1785285	1891117	-			0	0		0	0		69	0.958333		2	0.0277778		0	0		1	0.0138889		0	0		3	0.0416667		Normal	1	1	Normal	1	1	Normal	1	1	Normal	1	1
	CALML6	163688	calmodulin like 6		1	1p36.33	0	2300000	1913751	1917294	+			0	0		0	0		69	0.958333		2	0.0277778		0	0		1	0.0138889		0	0		3	0.0416667		Normal	1	1	Normal	1	1	Normal	1	1	Normal	1	1
	TMEM52	339456	transmembrane protein 52		1	1p36.33	0	2300000	1917590	1919301	-			0	0		0	0		69	0.958333		2	0.0277778		0	0		1	0.0138889		0	0		3	0.0416667		Normal	1	1	Normal	1	1	Normal	1	1	Normal	1	1
	CFAP74	85452	cilia and flagella associated protein 74		1	1p36.33	0	2300000	1921951	2003837	-			0	0		0	0		69	0.958333		2	0.0277778		0	0		1	0.0138889		0	0		3	0.0416667		Normal	1	1	Normal	1	1	Normal	1	1	Normal	1	1
	GABRD	2563	gamma-aminobutyric acid type A receptor delta subunit		1	1p36.33	0	2300000	2019329	2030753	+			0	0		0	0		69	0.958333		2	0.0277778		0	0		1	0.0138889		0	0		3	0.0416667		Normal	1	1	Normal	1	1	Normal	1	1	Normal	1	1
	LOC105378591	105378591	uncharacterized LOC105378591		1	1p36.33	0	2300000	2049201	2050070	-			0	0		0	0		69	0.958333		2	0.0277778		0	0		1	0.0138889		0	0		3	0.0416667		Normal	1	1	Normal	1	1	Normal	1	1	Normal	1	1
	PRKCZ	5590	protein kinase C zeta		1	1p36.33	0	2300000	2050470	2185399	+			0	0		0	0		69	0.958333		2	0.0277778		0	0		1	0.0138889		0	0		3	0.0416667		Normal	1	1	Normal	1	1	Normal	1	1	Normal	1	1
	PRKCZ-AS1	100506504	PRKCZ antisense RNA 1		1	1p36.33	0	2300000	2181794	2183875	-			0	0		0	0		69	0.958333		2	0.0277778		0	0		1	0.0138889		0	0		3	0.0416667		Normal	1	1	Normal	1	1	Normal	1	1	Normal	1	1
	FAAP20	199990	Fanconi anemia core complex associated protein 20		1	1p36.33	0	2300000	2184457	2212720	-			0	0		0	0		69	0.958333		2	0.0277778		0	0		1	0.0138889		0	0		3	0.0416667		Normal	1	1	Normal	1	1	Normal	1	1	Normal	1	1
	SKI	6497	SKI proto-oncogene		1	1p36.33	0	2300000	2228695	2310213	+			0.407407	0.00565844		0.592593	0.00823045		68	0.944444		2	0.0277778		0	0		1	0.0138889		1	0.0138889		3	0.0416667		Normal	1	1	Normal	1	1	Normal	1	1	Normal	1	1
	TRQ-CTG4-2	100189261	NA		1	1q21.1	143200000	147500000	143691474	143691545	+			0	0		18	0.25		53	0.736111		0	0		0	0		1	0.0138889		18	0.25		1	0.0138889		Normal	1	1	Normal	1	1	Gain	2	1	Normal	1	1
	RNVU1-17	101954269	RNA%2C variant U1 small nuclear 17		1	1q21.1	143200000	147500000	143699456	143699619	-			0	0		18	0.25		53	0.736111		0	0		0	0		1	0.0138889		18	0.25		1	0.0138889		Normal	1	1	Normal	1	1	Gain	2	1	Normal	1	1
	RNVU1-18	26863	RNA%2C variant U1 small nuclear 18		1	1q21.1	143200000	147500000	143729407	143729570	-			0	0		18	0.25		53	0.736111		0	0		0	0		1	0.0138889		18	0.25		1	0.0138889		Normal	1	1	Normal	1	1	Gain	2	1	Normal	1	1
	TRN-GTT6-1	791227	NA		1	1q21.1	143200000	147500000	143735920	143735993	-			0	0		18	0.25		53	0.736111		0	0		0	0		1	0.0138889		18	0.25		1	0.0138889		Normal	1	1	Normal	1	1	Gain	2	1	Normal	1	1
	LOC388692	388692	uncharacterized LOC388692		1	1q21.1	143200000	147500000	143793719	143797107	+			0	0		18	0.25		53	0.736111		0	0		0	0		1	0.0138889		18	0.25		1	0.0138889		Normal	1	1	Normal	1	1	Gain	2	1	Normal	1	1
	TRV-CAC8-1	100189142	NA		1	1q21.1	143200000	147500000	143800041	143800111	-			0	0		18	0.25		53	0.736111		0	0		0	0		1	0.0138889		18	0.25		1	0.0138889		Normal	1	1	Normal	1	1	Gain	2	1	Normal	1	1
	TRV-CAC4-1	100189326	NA		1	1q21.1	143200000	147500000	143803994	143804066	-			0	0		18	0.25		53	0.736111		0	0		0	0		1	0.0138889		18	0.25		1	0.0138889		Normal	1	1	Normal	1	1	Gain	2	1	Normal	1	1
	TRN-GTT12-1	100189356	NA		1	1q21.1	143200000	147500000	143831708	143831781	-																											n.a.			n.a.			n.a.			n.a.
	HIST2H3PS2	440686	histone cluster 2 H3 pseudogene 2		1	1q21.1	143200000	147500000	143902387	143905974	-																											n.a.			n.a.			n.a.			n.a.
	FAM72C	554282	family with sequence similarity 72 member C		1	1q21.1	143200000	147500000	143955364	143973519	-																											n.a.			n.a.			n.a.			n.a.
	PPIAL4E	730262	peptidylprolyl isomerase A like 4E		1	1q21.1	143200000	147500000	144372875	144373659	-			0	0		18	0.25		53	0.736111		0	0		0	0		1	0.0138889		18	0.25		1	0.0138889		Normal	1	1	Normal	1	1	Gain	2	1	Normal	1	1
	RNVU1-15	101954267	RNA%2C variant U1 small nuclear 15		1	1q21.1	143200000	147500000	144412576	144412740	+			0	0		18	0.25		53	0.736111		0	0		0	0		1	0.0138889		18	0.25		1	0.0138889		Normal	1	1	Normal	1	1	Gain	2	1	Normal	1	1
	TRN-GTT3-1	100189323	NA		1	1q21.1	143200000	147500000	144419267	144419340	+			0	0		18	0.25		53	0.736111		0	0		0	0		1	0.0138889		18	0.25		1	0.0138889		Normal	1	1	Normal	1	1	Gain	2	1	Normal	1	1
	NBPF15	284565	NBPF member 15		1	1q21.1	143200000	147500000	144421386	144459464	-			0	0		18	0.25		53	0.736111		0	0		0	0		1	0.0138889		18	0.25		1	0.0138889		Normal	1	1	Normal	1	1	Gain	2	1	Normal	1	1
	RNVU1-11	6063	RNA%2C variant U1 small nuclear 11		1	1q21.1	143200000	147500000	144551779	144551943	-			0	0		18	0.25		53	0.736111		0	0		0	0		1	0.0138889		18	0.25		1	0.0138889		Normal	1	1	Normal	1	1	Gain	2	1	Normal	1	1
	TRN-GTT3-2	100189127	NA		1	1q21.1	143200000	147500000	144567515	144567588	-																											n.a.			n.a.			n.a.			n.a.
	PPIAL4F	728945	peptidylprolyl isomerase A like 4F		1	1q21.1	143200000	147500000	144592868	144593652	+																											n.a.			n.a.			n.a.			n.a.
	SRGAP2B	647135	SLIT-ROBO Rho GTPase activating protein 2B		1	1q21.1	143200000	147500000	144887191	145095321	-			0	0		18	0.25		53	0.736111		0	0		0	0		1	0.0138889		18	0.25		1	0.0138889		Normal	1	1	Normal	1	1	Gain	2	1	Normal	1	1
	FAM72D	728833	family with sequence similarity 72 member D		1	1q21.1	143200000	147500000	145093805	145112692	+			0	0		18	0.25		53	0.736111		0	0		0	0		1	0.0138889		18	0.25		1	0.0138889		Normal	1	1	Normal	1	1	Gain	2	1	Normal	1	1
	LOC100996741	100996741	uncharacterized LOC100996741		1	1q21.1	143200000	147500000	145164099	145167488	-																											n.a.			n.a.			n.a.			n.a.
	LOC103091866	103091866	uncharacterized LOC103091866		1	1q21.1	143200000	147500000	145168405	145216071	-																											n.a.			n.a.			n.a.			n.a.
	LOC100996740	100996740	uncharacterized LOC100996740		1	1q21.1	143200000	147500000	145214851	145216577	+																											n.a.			n.a.			n.a.			n.a.
	PPIAL4D	645142	peptidylprolyl isomerase A like 4D		1	1q21.1	143200000	147500000	145241415	145242199	-																											n.a.			n.a.			n.a.			n.a.
	RNVU1-14	101954266	RNA%2C variant U1 small nuclear 14		1	1q21.1	143200000	147500000	145281116	145281279	+																											n.a.			n.a.			n.a.			n.a.
	TRN-GTT2-1	7214	NA		1	1q21.1	143200000	147500000	145287766	145287839	+																											n.a.			n.a.			n.a.			n.a.
	NBPF20	100288142	NBPF member 20		1	1q21.1	143200000	147500000	145289900	145405778	-																											n.a.			n.a.			n.a.			n.a.
	TRNAQ-CUG	107985755	NA		1	1q21.1	143200000	147500000	145459658	145459729	+																											n.a.			n.a.			n.a.			n.a.
	GPR89A	653519	G protein-coupled receptor 89A		1	1q21.1	143200000	147500000	145607960	145670977	+			0	0		18	0.25		53	0.736111		0	0		0	0		1	0.0138889		18	0.25		1	0.0138889		Normal	1	1	Normal	1	1	Gain	2	1	Normal	1	1
	PDZK1	5174	PDZ domain containing 1		1	1q21.1	143200000	147500000	145670852	145708201	-			0	0		18	0.25		53	0.736111		0	0		0	0		1	0.0138889		18	0.25		1	0.0138889		Normal	1	1	Normal	1	1	Gain	2	1	Normal	1	1
	CD160	11126	CD160 molecule		1	1q21.1	143200000	147500000	145719312	145739288	+			0	0		18	0.25		53	0.736111		0	0		0	0		1	0.0138889		18	0.25		1	0.0138889		Normal	1	1	Normal	1	1	Gain	2	1	Normal	1	1
	RNF115	27246	ring finger protein 115		1	1q21.1	143200000	147500000	145744438	145824123	-			0	0		18	0.25		53	0.736111		0	0		0	0		1	0.0138889		18	0.25		1	0.0138889		Normal	1	1	Normal	1	1	Gain	2	1	Normal	1	1
	POLR3C	10623	RNA polymerase III subunit C		1	1q21.1	143200000	147500000	145823183	145844402	+			0	0		18	0.25		53	0.736111		0	0		0	0		1	0.0138889		18	0.25		1	0.0138889		Normal	1	1	Normal	1	1	Gain	2	1	Normal	1	1
	NUDT17	200035	nudix hydrolase 17		1	1q21.1	143200000	147500000	145844985	145848954	+			0	0		18	0.25		53	0.736111		0	0		0	0		1	0.0138889		18	0.25		1	0.0138889		Normal	1	1	Normal	1	1	Gain	2	1	Normal	1	1
	PIAS3	10401	protein inhibitor of activated STAT 3		1	1q21.1	143200000	147500000	145848522	145859081	-			0	0		18	0.25		53	0.736111		0	0		0	0		1	0.0138889		18	0.25		1	0.0138889		Normal	1	1	Normal	1	1	Gain	2	1	Normal	1	1
	MIR6736	102466191	microRNA 6736		1	1q21.1	143200000	147500000	145850587	145850645	-			0	0		18	0.25		53	0.736111		0	0		0	0		1	0.0138889		18	0.25		1	0.0138889		Normal	1	1	Normal	1	1	Gain	2	1	Normal	1	1
	ANKRD35	148741	ankyrin repeat domain 35		1	1q21.1	143200000	147500000	145866560	145885866	-			0	0		18	0.25		53	0.736111		0	0		0	0		1	0.0138889		18	0.25		1	0.0138889		Normal	1	1	Normal	1	1	Gain	2	1	Normal	1	1
	ITGA10	8515	integrin subunit alpha 10		1	1q21.1	143200000	147500000	145891208	145910189	-			0	0		18	0.25		53	0.736111		0	0		0	0		1	0.0138889		18	0.25		1	0.0138889		Normal	1	1	Normal	1	1	Gain	2	1	Normal	1	1
	PEX11B	8799	peroxisomal biogenesis factor 11 beta		1	1q21.1	143200000	147500000	145911348	145918924	-			0	0		18	0.25		53	0.736111		0	0		0	0		1	0.0138889		18	0.25		1	0.0138889		Normal	1	1	Normal	1	1	Gain	2	1	Normal	1	1
	RBM8A	9939	RNA binding motif protein 8A		1	1q21.1	143200000	147500000	145921556	145927536	-			0	0		18	0.25		53	0.736111		0	0		0	0		1	0.0138889		18	0.25		1	0.0138889		Normal	1	1	Normal	1	1	Gain	2	1	Normal	1	1
	LIX1L-AS1	105371260	LIX1L antisense RNA 1		1	1q21.1	143200000	147500000	145926831	145941203	+			0	0		18	0.25		53	0.736111		0	0		0	0		1	0.0138889		18	0.25		1	0.0138889		Normal	1	1	Normal	1	1	Gain	2	1	Normal	1	1
	LIX1L	128077	limb and CNS expressed 1 like		1	1q21.1	143200000	147500000	145933423	145958038	-			0	0		18	0.25		53	0.736111		0	0		0	0		1	0.0138889		18	0.25		1	0.0138889		Normal	1	1	Normal	1	1	Gain	2	1	Normal	1	1
	POLR3GL	84265	RNA polymerase III subunit G like		1	1q21.1	143200000	147500000	145959037	145978848	+			0	0		18	0.25		53	0.736111		0	0		0	0		1	0.0138889		18	0.25		1	0.0138889		Normal	1	1	Normal	1	1	Gain	2	1	Normal	1	1
	ANKRD34A	284615	ankyrin repeat domain 34A		1	1q21.1	143200000	147500000	145959441	145964582	-			0	0		18	0.25		53	0.736111		0	0		0	0		1	0.0138889		18	0.25		1	0.0138889		Normal	1	1	Normal	1	1	Gain	2	1	Normal	1	1
	TXNIP	10628	thioredoxin interacting protein		1	1q21.1	143200000	147500000	145992426	145996631	-			0	0		18	0.25		53	0.736111		0	0		0	0		1	0.0138889		18	0.25		1	0.0138889		Normal	1	1	Normal	1	1	Gain	2	1	Normal	1	1
	HJV	148738	hemojuvelin BMP co-receptor		1	1q21.1	143200000	147500000	146017468	146021822	-			0	0		18	0.25		53	0.736111		0	0		0	0		1	0.0138889		18	0.25		1	0.0138889		Normal	1	1	Normal	1	1	Gain	2	1	Normal	1	1
	TRE-CTC1-1	100189384	NA		1	1q21.1	143200000	147500000	146035692	146035763	+			0	0		18	0.25		53	0.736111		0	0		0	0		1	0.0138889		18	0.25		1	0.0138889		Normal	1	1	Normal	1	1	Gain	2	1	Normal	1	1
	TRG-TCC2-1	100189064	NA		1	1q21.1	143200000	147500000	146037061	146037132	+			0	0		18	0.25		53	0.736111		0	0		0	0		1	0.0138889		18	0.25		1	0.0138889		Normal	1	1	Normal	1	1	Gain	2	1	Normal	1	1
	TRH-GTG1-1	100188991	NA		1	1q21.1	143200000	147500000	146038044	146038115	+			0	0		18	0.25		53	0.736111		0	0		0	0		1	0.0138889		18	0.25		1	0.0138889		Normal	1	1	Normal	1	1	Gain	2	1	Normal	1	1
	TRK-CTT2-1	100189198	NA		1	1q21.1	143200000	147500000	146039401	146039473	+			0	0		18	0.25		53	0.736111		0	0		0	0		1	0.0138889		18	0.25		1	0.0138889		Normal	1	1	Normal	1	1	Gain	2	1	Normal	1	1
	RNVU1-6	101954276	RNA%2C variant U1 small nuclear 6		1	1q21.1	143200000	147500000	146052081	146052244	-			0	0		18	0.25		53	0.736111		0	0		0	0		1	0.0138889		18	0.25		1	0.0138889		Normal	1	1	Normal	1	1	Gain	2	1	Normal	1	1
	LINC01719	101928979	long intergenic non-protein coding RNA 1719		1	1q21.1	143200000	147500000	146052596	146058799	+			0	0		18	0.25		53	0.736111		0	0		0	0		1	0.0138889		18	0.25		1	0.0138889		Normal	1	1	Normal	1	1	Gain	2	1	Normal	1	1
	NBPF10	100132406	NBPF member 10		1	1q21.1	143200000	147500000	146066318	146144804	-			0	0		18	0.25		53	0.736111		0	0		0	0		1	0.0138889		18	0.25		1	0.0138889		Normal	1	1	Normal	1	1	Gain	2	1	Normal	1	1
	NOTCH2NL	388677	notch 2 N-terminal like		1	1q21.1	143200000	147500000	146151908	146229032	-			0	0		18	0.25		53	0.736111		0	0		0	0		1	0.0138889		18	0.25		1	0.0138889		Normal	1	1	Normal	1	1	Gain	2	1	Normal	1	1
	NBPF12	149013	NBPF member 12		1	1q21.1	143200000	147500000	146938545	146996093	+			0.24	0.00333333		17.76	0.246667		53	0.736111		0	0		0	0		1	0.0138889		18	0.25		1	0.0138889		Normal	1	1	Normal	1	1	Gain	2.24	1	Normal	1	1
	TRH-GTG1-2	100189334	NA		1	1q21.1	143200000	147500000	147073225	147073296	+			0	0		18	0.25		53	0.736111		0	0		0	0		1	0.0138889		18	0.25		1	0.0138889		Normal	1	1	Normal	1	1	Gain	2	1	Normal	1	1
	RNVU1-8	101447996	RNA%2C variant U1 small nuclear 8		1	1q21.1	143200000	147500000	147084616	147084756	-			0	0		18	0.25		53	0.736111		0	0		0	0		1	0.0138889		18	0.25		1	0.0138889		Normal	1	1	Normal	1	1	Gain	2	1	Normal	1	1
	PRKAB2	5565	protein kinase AMP-activated non-catalytic subunit beta 2		1	1q21.1	143200000	147500000	147155106	147173366	-			1	0.0138889		17	0.236111		53	0.736111		0	0		0	0		1	0.0138889		18	0.25		1	0.0138889		Normal	1	1	Normal	1	1	Amp	3	1	Normal	1	1
	CHD1L	9557	chromodomain helicase DNA binding protein 1 like		1	1q21.1	143200000	147500000	147173194	147295766	+			1	0.0138889		17	0.236111		53	0.736111		0	0		0	0		1	0.0138889		18	0.25		1	0.0138889		Normal	1	1	Normal	1	1	Amp	3	1	Normal	1	1
	FMO5	2330	flavin containing monooxygenase 5		1	1q21.1	143200000	147500000	147183963	147225798	-			1	0.0138889		17	0.236111		53	0.736111		0	0		0	0		1	0.0138889		18	0.25		1	0.0138889		Normal	1	1	Normal	1	1	Amp	3	1	Normal	1	1
	LINC00624	100289211	long intergenic non-protein coding RNA 624		1	1q21.1	143200000	147500000	147382192	147517875	-			1	0.0138889		17	0.236111		53	0.736111		0	0		0	0		1	0.0138889		18	0.25		1	0.0138889		Normal	1	1	Normal	1	1	Amp	3	1	Normal	1	1
	BCL9	607	B cell CLL/lymphoma 9		1	1q21.2	147500000	150600000	147541501	147626219	+			1	0.0138889		17	0.236111		54	0.75		0	0		0	0		0	0		18	0.25		0	0		Normal	1	1	Normal	1	1	Amp	3	1	Normal	1	1
	ACP6	51205	acid phosphatase 6%2C lysophosphatidic		1	1q21.2	147500000	150600000	147626182	147670543	-			1	0.0138889		17	0.236111		54	0.75		0	0		0	0		0	0		18	0.25		0	0		Normal	1	1	Normal	1	1	Amp	3	1	Normal	1	1
	GJA5	2702	gap junction protein alpha 5		1	1q21.2	147500000	150600000	147756199	147781127	-			0	0		18	0.25		54	0.75		0	0		0	0		0	0		18	0.25		0	0		Normal	1	1	Normal	1	1	Gain	2	1	Normal	1	1
	GJA8	2703	gap junction protein alpha 8		1	1q21.2	147500000	150600000	147902820	147915287	+			0	0		18	0.25		54	0.75		0	0		0	0		0	0		18	0.25		0	0		Normal	1	1	Normal	1	1	Gain	2	1	Normal	1	1
	GPR89B	51463	G protein-coupled receptor 89B		1	1q21.2	147500000	150600000	147928374	147993592	+			0	0		18	0.25		54	0.75		0	0		0	0		0	0		18	0.25		0	0		Normal	1	1	Normal	1	1	Gain	2	1	Normal	1	1
	TRQ-CTG3-2	100189140	NA		1	1q21.2	147500000	150600000	148032790	148032861	+																											n.a.			n.a.			n.a.			n.a.
	RNVU1-7	26864	RNA%2C variant U1 small nuclear 7		1	1q21.2	147500000	150600000	148038753	148038916	-																											n.a.			n.a.			n.a.			n.a.
	TRN-GTT9-2	100189193	NA		1	1q21.2	147500000	150600000	148048516	148048589	-																											n.a.			n.a.			n.a.			n.a.
	NBPF11	200030	NBPF member 11		1	1q21.2	147500000	150600000	148102046	148152190	-																											n.a.			n.a.			n.a.			n.a.
	LOC100505824	100505824	uncharacterized LOC100505824		1	1q21.2	147500000	150600000	148162710	148163413	+																											n.a.			n.a.			n.a.			n.a.
	LOC101927468	101927468	uncharacterized LOC101927468		1	1q21.2	147500000	150600000	148208093	148247071	-			0	0		18	0.25		54	0.75		0	0		0	0		0	0		18	0.25		0	0		Normal	1	1	Normal	1	1	Gain	2	1	Normal	1	1
	TRQ-CTG4-1	100189056	NA		1	1q21.2	147500000	150600000	148265108	148265179	-			0	0		18	0.25		54	0.75		0	0		0	0		0	0		18	0.25		0	0		Normal	1	1	Normal	1	1	Gain	2	1	Normal	1	1
	TRH-GTG1-3	100189307	NA		1	1q21.2	147500000	150600000	148281365	148281436	+			0	0		18	0.25		54	0.75		0	0		0	0		0	0		18	0.25		0	0		Normal	1	1	Normal	1	1	Gain	2	1	Normal	1	1
	TRH-GTG1-4	100189174	NA		1	1q21.2	147500000	150600000	148302734	148302805	-			0	0		18	0.25		54	0.75		0	0		0	0		0	0		18	0.25		0	0		Normal	1	1	Normal	1	1	Gain	2	1	Normal	1	1
	TRQ-CTG7-1	100188998	NA		1	1q21.2	147500000	150600000	148328812	148328883	+			0	0		18	0.25		54	0.75		0	0		0	0		0	0		18	0.25		0	0		Normal	1	1	Normal	1	1	Gain	2	1	Normal	1	1
	MIR5087	100847044	microRNA 5087		1	1q21.2	147500000	150600000	148334479	148334554	-			0	0		18	0.25		54	0.75		0	0		0	0		0	0		18	0.25		0	0		Normal	1	1	Normal	1	1	Gain	2	1	Normal	1	1
	RNVU1-1	101954273	RNA%2C variant U1 small nuclear 1		1	1q21.2	147500000	150600000	148362370	148362533	-			0	0		18	0.25		54	0.75		0	0		0	0		0	0		18	0.25		0	0		Normal	1	1	Normal	1	1	Gain	2	1	Normal	1	1
	MIR6077	102466225	microRNA 6077		1	1q21.2	147500000	150600000	148388282	148388363	+			0	0		18	0.25		54	0.75		0	0		0	0		0	0		18	0.25		0	0		Normal	1	1	Normal	1	1	Gain	2	1	Normal	1	1
	RNVU1-3	101954272	RNA%2C variant U1 small nuclear 3		1	1q21.2	147500000	150600000	148402715	148402875	+			0	0		18	0.25		54	0.75		0	0		0	0		0	0		18	0.25		0	0		Normal	1	1	Normal	1	1	Gain	2	1	Normal	1	1
	LINC01138	388685	long intergenic non-protein coding RNA 1138		1	1q21.2	147500000	150600000	148432959	148459920	-			0	0		18	0.25		54	0.75		0	0		0	0		0	0		18	0.25		0	0		Normal	1	1	Normal	1	1	Gain	2	1	Normal	1	1
	PPIAL4G	644591	peptidylprolyl isomerase A like 4G		1	1q21.2	147500000	150600000	148482548	148483285	-																											n.a.			n.a.			n.a.			n.a.
	TRN-GTT7-1	100189005	NA		1	1q21.2	147500000	150600000	148529257	148529330	+																											n.a.			n.a.			n.a.			n.a.
	NBPF14	25832	NBPF member 14		1	1q21.2	147500000	150600000	148531385	148595717	-																											n.a.			n.a.			n.a.			n.a.
	NUDT4B	440672	nudix hydrolase 4B		1	1q21.2	147500000	150600000	148748774	148752423	+			0	0		18	0.25		54	0.75		0	0		0	0		0	0		18	0.25		0	0		Normal	1	1	Normal	1	1	Gain	2	1	Normal	1	1
	PDE4DIP	9659	phosphodiesterase 4D interacting protein		1	1q21.2	147500000	150600000	148808181	149051277	+			0	0		18.8987	0.262482		52.1519	0.724332		0	0		0	0		0.949367	0.0131857		18.8987	0.262482		0.949367	0.0131857		Normal	1	1	Normal	1	1	Gain	2	1	Normal	1	1
	NBPF9	400818	NBPF member 9		1	1q21.2	147500000	150600000	149054033	149082311	-			0	0		19	0.263889		52	0.722222		0	0		0	0		1	0.0138889		19	0.263889		1	0.0138889		Normal	1	1	Normal	1	1	Gain	2	1	Normal	1	1
	NBPF19	101060226	NBPF member 19		1	1q21.2	147500000	150600000	149475898	149556361	+																											n.a.			n.a.			n.a.			n.a.
	TRNAN-GUU	107985752	NA		1	1q21.2	147500000	150600000	149558419	149558493	-																											n.a.			n.a.			n.a.			n.a.
	PPIAL4C	653598	peptidylprolyl isomerase A like 4C		1	1q21.2	147500000	150600000	149583823	149584607	+																											n.a.			n.a.			n.a.			n.a.
	LINC00869	57234	long intergenic non-protein coding RNA 869		1	1q21.2	147500000	150600000	149607012	149679523	+																											n.a.			n.a.			n.a.			n.a.
	TRN-GTT11-2	100189257	NA		1	1q21.2	147500000	150600000	149646451	149646524	-																											n.a.			n.a.			n.a.			n.a.
	FAM231D	644634	family with sequence similarity 231 member D		1	1q21.2	147500000	150600000	149702209	149705675	+																											n.a.			n.a.			n.a.			n.a.
	TRV-CAC5-1	100189228	NA		1	1q21.2	147500000	150600000	149712552	149712624	-																											n.a.			n.a.			n.a.			n.a.
	TRN-GTT8-1	100189059	NA		1	1q21.2	147500000	150600000	149740248	149740321	-																											n.a.			n.a.			n.a.			n.a.
	FCGR1A	2209	Fc fragment of IgG receptor Ia		1	1q21.2	147500000	150600000	149782071	149792518	+			0	0		19	0.263889		52	0.722222		0	0		0	0		1	0.0138889		19	0.263889		1	0.0138889		Normal	1	1	Normal	1	1	Gain	2	1	Normal	1	1
	HIST2H2BF	440689	histone cluster 2 H2B family member f		1	1q21.2	147500000	150600000	149782689	149812373	-			0	0		19	0.263889		52	0.722222		0	0		0	0		1	0.0138889		19	0.263889		1	0.0138889		Normal	1	1	Normal	1	1	Gain	2	1	Normal	1	1
	HIST2H3D	653604	histone cluster 2 H3 family member d		1	1q21.2	147500000	150600000	149813225	149813681	-			0	0		19	0.263889		52	0.722222		0	0		0	0		1	0.0138889		19	0.263889		1	0.0138889		Normal	1	1	Normal	1	1	Gain	2	1	Normal	1	1
	HIST2H4A	8370	histone cluster 2 H4 family member a		1	1q21.2	147500000	150600000	149832657	149833052	+			0	0		19.3261	0.268418		51.6739	0.717693		0	0		0	0		1	0.0138889		19.3261	0.268418		1	0.0138889		Normal	1	1	Normal	1	1	Gain	2	1	Normal	1	1
	HIST2H3C	126961	histone cluster 2 H3 family member c		1	1q21.2	147500000	150600000	149840687	149841193	-			0	0		19	0.263889		52	0.722222		0	0		0	0		1	0.0138889		19	0.263889		1	0.0138889		Normal	1	1	Normal	1	1	Gain	2	1	Normal	1	1
	HIST2H2AA3	8337	histone cluster 2 H2A family member a3		1	1q21.2	147500000	150600000	149842218	149842751	-			0	0		19	0.263889		52	0.722222		0	0		0	0		1	0.0138889		19	0.263889		1	0.0138889		Normal	1	1	Normal	1	1	Gain	2	1	Normal	1	1
	HIST2H2AA4	723790	histone cluster 2 H2A family member a4		1	1q21.2	147500000	150600000	149851061	149851594	+			0	0		19	0.263889		52	0.722222		0	0		0	0		1	0.0138889		19	0.263889		1	0.0138889		Normal	1	1	Normal	1	1	Gain	2	1	Normal	1	1
	HIST2H3A	333932	histone cluster 2 H3 family member a		1	1q21.2	147500000	150600000	149852619	149853125	+			0	0		19	0.263889		52	0.722222		0	0		0	0		1	0.0138889		19	0.263889		1	0.0138889		Normal	1	1	Normal	1	1	Gain	2	1	Normal	1	1
	HIST2H4B	554313	histone cluster 2 H4 family member b		1	1q21.2	147500000	150600000	149860764	149861159	-			0	0		19.5373	0.271352		51.4627	0.71476		0	0		0	0		1	0.0138889		19.5373	0.271352		1	0.0138889		Normal	1	1	Normal	1	1	Gain	2	1	Normal	1	1
	HIST2H2BE	8349	histone cluster 2 H2B family member e		1	1q21.2	147500000	150600000	149884460	149886682	-			0	0		19	0.263889		52	0.722222		0	0		0	0		1	0.0138889		19	0.263889		1	0.0138889		Normal	1	1	Normal	1	1	Gain	2	1	Normal	1	1
	HIST2H2AC	8338	histone cluster 2 H2A family member c		1	1q21.2	147500000	150600000	149886975	149887411	+			0	0		19	0.263889		52	0.722222		0	0		0	0		1	0.0138889		19	0.263889		1	0.0138889		Normal	1	1	Normal	1	1	Gain	2	1	Normal	1	1
	HIST2H2AB	317772	histone cluster 2 H2A family member b		1	1q21.2	147500000	150600000	149887469	149887916	-			0	0		19	0.263889		52	0.722222		0	0		0	0		1	0.0138889		19	0.263889		1	0.0138889		Normal	1	1	Normal	1	1	Gain	2	1	Normal	1	1
	BOLA1	51027	bolA family member 1		1	1q21.2	147500000	150600000	149899582	149900795	+			0	0		19	0.263889		52	0.722222		0	0		0	0		1	0.0138889		19	0.263889		1	0.0138889		Normal	1	1	Normal	1	1	Gain	2	1	Normal	1	1
	SV2A	9900	synaptic vesicle glycoprotein 2A		1	1q21.2	147500000	150600000	149903318	149917882	-			0	0		19.1333	0.265741		51.8667	0.72037		0	0		0	0		1	0.0138889		19.1333	0.265741		1	0.0138889		Normal	1	1	Normal	1	1	Gain	2	1	Normal	1	1
	SF3B4	10262	splicing factor 3b subunit 4		1	1q21.2	147500000	150600000	149923317	149928252	-			0	0		20	0.277778		51	0.708333		0	0		0	0		1	0.0138889		20	0.277778		1	0.0138889		Normal	1	1	Normal	1	1	Gain	2	1	Normal	1	1
	MTMR11	10903	myotubularin related protein 11		1	1q21.2	147500000	150600000	149928651	149938329	-			0	0		20	0.277778		51	0.708333		0	0		0	0		1	0.0138889		20	0.277778		1	0.0138889		Normal	1	1	Normal	1	1	Gain	2	1	Normal	1	1
	OTUD7B	56957	OTU deubiquitinase 7B		1	1q21.2	147500000	150600000	149940330	150010776	-			0	0		20	0.277778		51	0.708333		0	0		0	0		1	0.0138889		20	0.277778		1	0.0138889		Normal	1	1	Normal	1	1	Gain	2	1	Normal	1	1
	VPS45	11311	vacuolar protein sorting 45 homolog		1	1q21.2	147500000	150600000	150067279	150145327	+			0	0		20	0.277778		51	0.708333		0	0		0	0		1	0.0138889		20	0.277778		1	0.0138889		Normal	1	1	Normal	1	1	Gain	2	1	Normal	1	1
	PLEKHO1	51177	pleckstrin homology domain containing O1		1	1q21.2	147500000	150600000	150149434	150160065	+			0	0		20	0.277778		51	0.708333		0	0		0	0		1	0.0138889		20	0.277778		1	0.0138889		Normal	1	1	Normal	1	1	Gain	2	1	Normal	1	1
	LOC105371433	105371433	uncharacterized LOC105371433		1	1q21.2	147500000	150600000	150160728	150181228	+			0	0		20	0.277778		51	0.708333		0	0		0	0		1	0.0138889		20	0.277778		1	0.0138889		Normal	1	1	Normal	1	1	Gain	2	1	Normal	1	1
	ANP32E	81611	acidic nuclear phosphoprotein 32 family member E		1	1q21.2	147500000	150600000	150218417	150236156	-			0	0		20	0.277778		51	0.708333		0	0		0	0		1	0.0138889		20	0.277778		1	0.0138889		Normal	1	1	Normal	1	1	Gain	2	1	Normal	1	1
	CA14	23632	carbonic anhydrase 14		1	1q21.2	147500000	150600000	150257258	150265862	+			0	0		20	0.277778		51	0.708333		0	0		0	0		1	0.0138889		20	0.277778		1	0.0138889		Normal	1	1	Normal	1	1	Gain	2	1	Normal	1	1
	SNORD13C	109616989	small nucleolar RNA%2C C/D box 13C		1	1q21.2	147500000	150600000	150261694	150261797	+			0	0		20	0.277778		51	0.708333		0	0		0	0		1	0.0138889		20	0.277778		1	0.0138889		Normal	1	1	Normal	1	1	Gain	2	1	Normal	1	1
	APH1A	51107	aph-1 homolog A%2C gamma-secretase subunit		1	1q21.2	147500000	150600000	150265399	150282179	-			0	0		20	0.277778		51	0.708333		0	0		0	0		1	0.0138889		20	0.277778		1	0.0138889		Normal	1	1	Normal	1	1	Gain	2	1	Normal	1	1
	C1orf54	79630	chromosome 1 open reading frame 54		1	1q21.2	147500000	150600000	150270317	150280927	+			0	0		20	0.277778		51	0.708333		0	0		0	0		1	0.0138889		20	0.277778		1	0.0138889		Normal	1	1	Normal	1	1	Gain	2	1	Normal	1	1
	CIART	148523	circadian associated repressor of transcription		1	1q21.2	147500000	150600000	150282533	150287093	+			0	0		20	0.277778		51	0.708333		0	0		0	0		1	0.0138889		20	0.277778		1	0.0138889		Normal	1	1	Normal	1	1	Gain	2	1	Normal	1	1
	MRPS21	54460	mitochondrial ribosomal protein S21		1	1q21.2	147500000	150600000	150293842	150308979	+			0	0		20	0.277778		51	0.708333		0	0		0	0		1	0.0138889		20	0.277778		1	0.0138889		Normal	1	1	Normal	1	1	Gain	2	1	Normal	1	1
	PRPF3	9129	pre-mRNA processing factor 3		1	1q21.2	147500000	150600000	150321468	150353228	+			0	0		20	0.277778		51	0.708333		0	0		0	0		1	0.0138889		20	0.277778		1	0.0138889		Normal	1	1	Normal	1	1	Gain	2	1	Normal	1	1
	RPRD2	23248	regulation of nuclear pre-mRNA domain containing 2		1	1q21.2	147500000	150600000	150364111	150476566	+			0	0		20	0.277778		51	0.708333		0	0		0	0		1	0.0138889		20	0.277778		1	0.0138889		Normal	1	1	Normal	1	1	Gain	2	1	Normal	1	1
	TARS2	80222	threonyl-tRNA synthetase 2%2C mitochondrial		1	1q21.2	147500000	150600000	150487364	150507609	+			0	0		20	0.277778		51	0.708333		0	0		0	0		1	0.0138889		20	0.277778		1	0.0138889		Normal	1	1	Normal	1	1	Gain	2	1	Normal	1	1
	MIR6878	102465529	microRNA 6878		1	1q21.2	147500000	150600000	150492345	150492410	+			0	0		20	0.277778		51	0.708333		0	0		0	0		1	0.0138889		20	0.277778		1	0.0138889		Normal	1	1	Normal	1	1	Gain	2	1	Normal	1	1
	ECM1	1893	extracellular matrix protein 1		1	1q21.2	147500000	150600000	150508011	150513789	+			0	0		20	0.277778		51	0.708333		0	0		0	0		1	0.0138889		20	0.277778		1	0.0138889		Normal	1	1	Normal	1	1	Gain	2	1	Normal	1	1
	FALEC	100874054	focally amplified long non-coding RNA in epithelial cancer		1	1q21.2	147500000	150600000	150515757	150518032	+			0	0		20	0.277778		51	0.708333		0	0		0	0		1	0.0138889		20	0.277778		1	0.0138889		Normal	1	1	Normal	1	1	Gain	2	1	Normal	1	1
	ADAMTSL4	54507	ADAMTS like 4		1	1q21.2	147500000	150600000	150549369	150560937	+			0	0		20	0.277778		51	0.708333		0	0		0	0		1	0.0138889		20	0.277778		1	0.0138889		Normal	1	1	Normal	1	1	Gain	2	1	Normal	1	1
	MIR4257	100422997	microRNA 4257		1	1q21.2	147500000	150600000	150551929	150552014	+			0	0		20	0.277778		51	0.708333		0	0		0	0		1	0.0138889		20	0.277778		1	0.0138889		Normal	1	1	Normal	1	1	Gain	2	1	Normal	1	1
	ADAMTSL4-AS1	574406	ADAMTSL4 antisense RNA 1		1	1q21.2	147500000	150600000	150560895	150574552	-			0	0		20	0.277778		51	0.708333		0	0		0	0		1	0.0138889		20	0.277778		1	0.0138889		Normal	1	1	Normal	1	1	Gain	2	1	Normal	1	1
	MCL1	4170	MCL1%2C BCL2 family apoptosis regulator		1	1q21.2	147500000	150600000	150574551	150579738	-			0	0		20	0.277778		51	0.708333		0	0		0	0		1	0.0138889		20	0.277778		1	0.0138889		Normal	1	1	Normal	1	1	Gain	2	1	Normal	1	1
	ENSA	2029	endosulfine alpha		1	1q21.3	150600000	155100000	150622123	150629622	-			0	0		20	0.277778		51	0.708333		0	0		0	0		1	0.0138889		20	0.277778		1	0.0138889		Normal	1	1	Normal	1	1	Gain	2	1	Normal	1	1
	GOLPH3L	55204	golgi phosphoprotein 3 like		1	1q21.3	150600000	155100000	150646225	150697196	-			1	0.0138889		20	0.277778		50	0.694444		0	0		0	0		1	0.0138889		21	0.291667		1	0.0138889		Normal	1	1	Normal	1	1	Gain	2	1	Normal	1	1
	HORMAD1	84072	HORMA domain containing 1		1	1q21.3	150600000	155100000	150698059	150720910	-			1	0.0138889		20	0.277778		50	0.694444		0	0		0	0		1	0.0138889		21	0.291667		1	0.0138889		Normal	1	1	Normal	1	1	Gain	2	1	Normal	1	1
	CTSS	1520	cathepsin S		1	1q21.3	150600000	155100000	150730196	150765957	-			1	0.0138889		20	0.277778		50	0.694444		0	0		0	0		1	0.0138889		21	0.291667		1	0.0138889		Normal	1	1	Normal	1	1	Gain	2	1	Normal	1	1
	CTSK	1513	cathepsin K		1	1q21.3	150600000	155100000	150796208	150808441	-			1	0.0138889		19.6667	0.273148		50.3333	0.699074		0	0		0	0		1	0.0138889		20.6667	0.287037		1	0.0138889		Normal	1	1	Normal	1	1	Gain	1.66667	1	Normal	1	1
	ARNT	405	aryl hydrocarbon receptor nuclear translocator		1	1q21.3	150600000	155100000	150809705	150876768	-			1	0.0138889		19	0.263889		51	0.708333		0	0		0	0		1	0.0138889		20	0.277778		1	0.0138889		Normal	1	1	Normal	1	1	Normal	1	1	Normal	1	1
	CTXND2	100996521	cortexin domain containing 2		1	1q21.3	150600000	155100000	150887253	150912512	+			0	0		20	0.277778		51	0.708333		0	0		0	0		1	0.0138889		20	0.277778		1	0.0138889		Normal	1	1	Normal	1	1	Normal	1	1	Normal	1	1
	SETDB1	9869	SET domain bifurcated 1		1	1q21.3	150600000	155100000	150926246	150964744	+			0	0		20	0.277778		51	0.708333		0	0		0	0		1	0.0138889		20	0.277778		1	0.0138889		Normal	1	1	Normal	1	1	Normal	1	1	Normal	1	1
	CERS2	29956	ceramide synthase 2		1	1q21.3	150600000	155100000	150965173	150975003	-			0	0		20	0.277778		51	0.708333		0	0		0	0		1	0.0138889		20	0.277778		1	0.0138889		Normal	1	1	Normal	1	1	Normal	1	1	Normal	1	1
	ANXA9	8416	annexin A9		1	1q21.3	150600000	155100000	150982023	150996063	+			0	0		20	0.277778		51	0.708333		0	0		0	0		1	0.0138889		20	0.277778		1	0.0138889		Normal	1	1	Normal	1	1	Normal	1	1	Normal	1	1
	MINDY1	55793	MINDY lysine 48 deubiquitinase 1		1	1q21.3	150600000	155100000	150996737	151008378	-			0	0		20	0.277778		51	0.708333		0	0		0	0		1	0.0138889		20	0.277778		1	0.0138889		Normal	1	1	Normal	1	1	Normal	1	1	Normal	1	1
	PRUNE1	58497	prune exopolyphosphatase 1		1	1q21.3	150600000	155100000	151008391	151035713	+			0	0		20	0.277778		51	0.708333		0	0		0	0		1	0.0138889		20	0.277778		1	0.0138889		Normal	1	1	Normal	1	1	Normal	1	1	Normal	1	1
	BNIPL	149428	BCL2 interacting protein like		1	1q21.3	150600000	155100000	151036321	151047600	+			0	0		20	0.277778		51	0.708333		0	0		0	0		1	0.0138889		20	0.277778		1	0.0138889		Normal	1	1	Normal	1	1	Normal	1	1	Normal	1	1
	C1orf56	54964	chromosome 1 open reading frame 56		1	1q21.3	150600000	155100000	151047740	151050796	+			0	0		20	0.277778		51	0.708333		0	0		0	0		1	0.0138889		20	0.277778		1	0.0138889		Normal	1	1	Normal	1	1	Normal	1	1	Normal	1	1
	CDC42SE1	56882	CDC42 small effector 1		1	1q21.3	150600000	155100000	151050971	151059649	-			0	0		20	0.277778		51	0.708333		0	0		0	0		1	0.0138889		20	0.277778		1	0.0138889		Normal	1	1	Normal	1	1	Normal	1	1	Normal	1	1
	MLLT11	10962	MLLT11%2C transcription factor 7 cofactor		1	1q21.3	150600000	155100000	151059675	151068497	+			0	0		20	0.277778		51	0.708333		0	0		0	0		1	0.0138889		20	0.277778		1	0.0138889		Normal	1	1	Normal	1	1	Normal	1	1	Normal	1	1
	GABPB2	126626	GA binding protein transcription factor beta subunit 2		1	1q21.3	150600000	155100000	151070180	151125545	+			0	0		20	0.277778		51	0.708333		0	0		0	0		1	0.0138889		20	0.277778		1	0.0138889		Normal	1	1	Normal	1	1	Normal	1	1	Normal	1	1
	SEMA6C	10500	semaphorin 6C		1	1q21.3	150600000	155100000	151131685	151148408	-			0	0		20	0.277778		51	0.708333		0	0		0	0		1	0.0138889		20	0.277778		1	0.0138889		Normal	1	1	Normal	1	1	Normal	1	1	Normal	1	1
	LYSMD1	388695	LysM domain containing 1		1	1q21.3	150600000	155100000	151148496	151165948	-			0	0		20	0.277778		51	0.708333		0	0		0	0		1	0.0138889		20	0.277778		1	0.0138889		Normal	1	1	Normal	1	1	Normal	1	1	Normal	1	1
	TNFAIP8L2	79626	TNF alpha induced protein 8 like 2		1	1q21.3	150600000	155100000	151156629	151159749	+			0	0		20	0.277778		51	0.708333		0	0		0	0		1	0.0138889		20	0.277778		1	0.0138889		Normal	1	1	Normal	1	1	Normal	1	1	Normal	1	1
	TNFAIP8L2-SCNM1	100534012	TNFAIP8L2-SCNM1 readthrough		1	1q21.3	150600000	155100000	151156629	151170297	+			0	0		20	0.277778		51	0.708333		0	0		0	0		1	0.0138889		20	0.277778		1	0.0138889		Normal	1	1	Normal	1	1	Normal	1	1	Normal	1	1
	SCNM1	79005	sodium channel modifier 1		1	1q21.3	150600000	155100000	151166022	151170297	+			0	0		20	0.277778		51	0.708333		0	0		0	0		1	0.0138889		20	0.277778		1	0.0138889		Normal	1	1	Normal	1	1	Normal	1	1	Normal	1	1
	TMOD4	29765	tropomodulin 4		1	1q21.3	150600000	155100000	151169986	151176071	-			0	0		20	0.277778		51	0.708333		0	0		0	0		1	0.0138889		20	0.277778		1	0.0138889		Normal	1	1	Normal	1	1	Normal	1	1	Normal	1	1
	VPS72	6944	vacuolar protein sorting 72 homolog		1	1q21.3	150600000	155100000	151176300	151190213	-			0	0		20	0.277778		51	0.708333		0	0		0	0		1	0.0138889		20	0.277778		1	0.0138889		Normal	1	1	Normal	1	1	Normal	1	1	Normal	1	1
	PIP5K1A	8394	phosphatidylinositol-4-phosphate 5-kinase type 1 alpha		1	1q21.3	150600000	155100000	151197954	151249536	+			0	0		20	0.277778		51	0.708333		0	0		0	0		1	0.0138889		20	0.277778		1	0.0138889		Normal	1	1	Normal	1	1	Normal	1	1	Normal	1	1
	PSMD4	5710	proteasome 26S subunit%2C non-ATPase 4		1	1q21.3	150600000	155100000	151254700	151267479	+			0	0		20	0.277778		51	0.708333		0	0		0	0		1	0.0138889		20	0.277778		1	0.0138889		Normal	1	1	Normal	1	1	Normal	1	1	Normal	1	1
	LOC100507670	100507670	uncharacterized LOC100507670		1	1q21.3	150600000	155100000	151280024	151281929	-			0	0		20	0.277778		51	0.708333		0	0		0	0		1	0.0138889		20	0.277778		1	0.0138889		Normal	1	1	Normal	1	1	Normal	1	1	Normal	1	1
	ZNF687	57592	zinc finger protein 687		1	1q21.3	150600000	155100000	151281555	151291905	+			0	0		20	0.277778		51	0.708333		0	0		0	0		1	0.0138889		20	0.277778		1	0.0138889		Normal	1	1	Normal	1	1	Normal	1	1	Normal	1	1
	PI4KB	5298	phosphatidylinositol 4-kinase beta		1	1q21.3	150600000	155100000	151291797	151327715	-			0	0		20	0.277778		51	0.708333		0	0		0	0		1	0.0138889		20	0.277778		1	0.0138889		Normal	1	1	Normal	1	1	Normal	1	1	Normal	1	1
	RFX5	5993	regulatory factor X5		1	1q21.3	150600000	155100000	151340640	151347319	-			0	0		20	0.277778		51	0.708333		0	0		0	0		1	0.0138889		20	0.277778		1	0.0138889		Normal	1	1	Normal	1	1	Normal	1	1	Normal	1	1
	GBAT2	101927886	glioblastoma multiforme-associated transcript 2		1	1q21.3	150600000	155100000	151347010	151347891	+			0	0		20	0.277778		51	0.708333		0	0		0	0		1	0.0138889		20	0.277778		1	0.0138889		Normal	1	1	Normal	1	1	Normal	1	1	Normal	1	1
	SELENBP1	8991	selenium binding protein 1		1	1q21.3	150600000	155100000	151364302	151372734	-			0	0		20	0.277778		51	0.708333		0	0		0	0		1	0.0138889		20	0.277778		1	0.0138889		Normal	1	1	Normal	1	1	Normal	1	1	Normal	1	1
	PSMB4	5692	proteasome subunit beta 4		1	1q21.3	150600000	155100000	151399565	151401936	+			0	0		20	0.277778		51	0.708333		0	0		0	0		1	0.0138889		20	0.277778		1	0.0138889		Normal	1	1	Normal	1	1	Normal	1	1	Normal	1	1
	POGZ	23126	pogo transposable element derived with ZNF domain		1	1q21.3	150600000	155100000	151402724	151459465	-			0	0		20	0.277778		51	0.708333		0	0		0	0		1	0.0138889		20	0.277778		1	0.0138889		Normal	1	1	Normal	1	1	Normal	1	1	Normal	1	1
	CGN	57530	cingulin		1	1q21.3	150600000	155100000	151510858	151538692	+			0	0		20	0.277778		51	0.708333		0	0		0	0		1	0.0138889		20	0.277778		1	0.0138889		Normal	1	1	Normal	1	1	Normal	1	1	Normal	1	1
	TUFT1	7286	tuftelin 1		1	1q21.3	150600000	155100000	151540294	151583583	+			0	0		20	0.277778		51	0.708333		0	0		0	0		1	0.0138889		20	0.277778		1	0.0138889		Normal	1	1	Normal	1	1	Normal	1	1	Normal	1	1
	MIR554	693139	microRNA 554		1	1q21.3	150600000	155100000	151545796	151545891	+			0	0		20	0.277778		51	0.708333		0	0		0	0		1	0.0138889		20	0.277778		1	0.0138889		Normal	1	1	Normal	1	1	Normal	1	1	Normal	1	1
	SNX27	81609	sorting nexin family member 27		1	1q21.3	150600000	155100000	151612027	151699083	+			0	0		20	0.277778		51.24	0.711667		0	0		0	0		0.76	0.0105556		20	0.277778		0.76	0.0105556		Normal	1	1	Normal	1	1	Normal	1	1	Normal	1	1
	CELF3	11189	CUGBP Elav-like family member 3		1	1q21.3	150600000	155100000	151696652	151716821	-			0	0		20	0.277778		52	0.722222		0	0		0	0		0	0		20	0.277778		0	0		Normal	1	1	Normal	1	1	Normal	1	1	Normal	1	1
	RIIAD1	284485	regulatory subunit of type II PKA R-subunit (RIIa) domain containing 1		1	1q21.3	150600000	155100000	151721537	151729606	+			0	0		20	0.277778		52	0.722222		0	0		0	0		0	0		20	0.277778		0	0		Normal	1	1	Normal	1	1	Normal	1	1	Normal	1	1
	MRPL9	65005	mitochondrial ribosomal protein L9		1	1q21.3	150600000	155100000	151759643	151763916	-			0	0		20	0.277778		52	0.722222		0	0		0	0		0	0		20	0.277778		0	0		Normal	1	1	Normal	1	1	Normal	1	1	Normal	1	1
	OAZ3	51686	ornithine decarboxylase antizyme 3		1	1q21.3	150600000	155100000	151762969	151771330	+			0	0		20	0.277778		52	0.722222		0	0		0	0		0	0		20	0.277778		0	0		Normal	1	1	Normal	1	1	Normal	1	1	Normal	1	1
	TDRKH	11022	tudor and KH domain containing		1	1q21.3	150600000	155100000	151769433	151790534	-			0	0		20	0.277778		52	0.722222		0	0		0	0		0	0		20	0.277778		0	0		Normal	1	1	Normal	1	1	Normal	1	1	Normal	1	1
	TDRKH-AS1	109729141	TDRKH antisense RNA 1		1	1q21.3	150600000	155100000	151790749	151794402	+			0	0		20	0.277778		52	0.722222		0	0		0	0		0	0		20	0.277778		0	0		Normal	1	1	Normal	1	1	Normal	1	1	Normal	1	1
	LINGO4	339398	leucine rich repeat and Ig domain containing 4		1	1q21.3	150600000	155100000	151800264	151805442	-			0	0		20	0.277778		52	0.722222		0	0		0	0		0	0		20	0.277778		0	0		Normal	1	1	Normal	1	1	Normal	1	1	Normal	1	1
	RORC	6097	RAR related orphan receptor C		1	1q21.3	150600000	155100000	151806071	151832451	-			0	0		20	0.277778		52	0.722222		0	0		0	0		0	0		20	0.277778		0	0		Normal	1	1	Normal	1	1	Normal	1	1	Normal	1	1
	C2CD4D	100191040	C2 calcium dependent domain containing 4D		1	1q21.3	150600000	155100000	151837818	151840557	-			0	0		20	0.277778		52	0.722222		0	0		0	0		0	0		20	0.277778		0	0		Normal	1	1	Normal	1	1	Normal	1	1	Normal	1	1
	LOC100132111	100132111	uncharacterized LOC100132111		1	1q21.3	150600000	155100000	151838277	151851535	+			0	0		20	0.277778		52	0.722222		0	0		0	0		0	0		20	0.277778		0	0		Normal	1	1	Normal	1	1	Normal	1	1	Normal	1	1
	THEM5	284486	thioesterase superfamily member 5		1	1q21.3	150600000	155100000	151847101	151853697	-			0	0		20	0.277778		52	0.722222		0	0		0	0		0	0		20	0.277778		0	0		Normal	1	1	Normal	1	1	Normal	1	1	Normal	1	1
	THEM4	117145	thioesterase superfamily member 4		1	1q21.3	150600000	155100000	151870866	151909885	-			0	0		20	0.277778		52	0.722222		0	0		0	0		0	0		20	0.277778		0	0		Normal	1	1	Normal	1	1	Normal	1	1	Normal	1	1
	S100A10	6281	S100 calcium binding protein A10		1	1q21.3	150600000	155100000	151982910	151994238	-			0	0		20	0.277778		52	0.722222		0	0		0	0		0	0		20	0.277778		0	0		Normal	1	1	Normal	1	1	Normal	1	1	Normal	1	1
	S100A11	6282	S100 calcium binding protein A11		1	1q21.3	150600000	155100000	152032506	152037035	-			0	0		20	0.277778		52	0.722222		0	0		0	0		0	0		20	0.277778		0	0		Normal	1	1	Normal	1	1	Normal	1	1	Normal	1	1
	LOC100131107	100131107	putative UPF0607 protein ENSP00000383783		1	1q21.3	150600000	155100000	152079413	152080924	-			0	0		20	0.277778		52	0.722222		0	0		0	0		0	0		20	0.277778		0	0		Normal	1	1	Normal	1	1	Normal	1	1	Normal	1	1
	TCHHL1	126637	trichohyalin like 1		1	1q21.3	150600000	155100000	152084144	152089064	-			0	0		20	0.277778		52	0.722222		0	0		0	0		0	0		20	0.277778		0	0		Normal	1	1	Normal	1	1	Normal	1	1	Normal	1	1
	TCHH	7062	trichohyalin		1	1q21.3	150600000	155100000	152106317	152115454	-			0	0		20	0.277778		52	0.722222		0	0		0	0		0	0		20	0.277778		0	0		Normal	1	1	Normal	1	1	Normal	1	1	Normal	1	1
	RPTN	126638	repetin		1	1q21.3	150600000	155100000	152153595	152159228	-			0	0		20	0.277778		52	0.722222		0	0		0	0		0	0		20	0.277778		0	0		Normal	1	1	Normal	1	1	Normal	1	1	Normal	1	1
	HRNR	388697	hornerin		1	1q21.3	150600000	155100000	152212076	152224196	-			0	0		20	0.277778		52	0.722222		0	0		0	0		0	0		20	0.277778		0	0		Normal	1	1	Normal	1	1	Normal	1	1	Normal	1	1
	FLG	2312	filaggrin		1	1q21.3	150600000	155100000	152302175	152325203	-			0	0		20	0.277778		52	0.722222		0	0		0	0		0	0		20	0.277778		0	0		Normal	1	1	Normal	1	1	Normal	1	1	Normal	1	1
	FLG-AS1	339400	FLG antisense RNA 1		1	1q21.3	150600000	155100000	152313459	152366692	+			0	0		20	0.277778		52	0.722222		0	0		0	0		0	0		20	0.277778		0	0		Normal	1	1	Normal	1	1	Normal	1	1	Normal	1	1
	FLG2	388698	filaggrin family member 2		1	1q21.3	150600000	155100000	152348735	152360028	-			0	0		20	0.277778		52	0.722222		0	0		0	0		0	0		20	0.277778		0	0		Normal	1	1	Normal	1	1	Normal	1	1	Normal	1	1
	CRNN	49860	cornulin		1	1q21.3	150600000	155100000	152409243	152414274	-			0	0		20	0.277778		52	0.722222		0	0		0	0		0	0		20	0.277778		0	0		Normal	1	1	Normal	1	1	Normal	1	1	Normal	1	1
	LCE5A	254910	late cornified envelope 5A		1	1q21.3	150600000	155100000	152510844	152512177	+			0	0		20	0.277778		52	0.722222		0	0		0	0		0	0		20	0.277778		0	0		Normal	1	1	Normal	1	1	Normal	1	1	Normal	1	1
	CRCT1	54544	cysteine rich C-terminal 1		1	1q21.3	150600000	155100000	152514502	152516010	+			0	0		20	0.277778		52	0.722222		0	0		0	0		0	0		20	0.277778		0	0		Normal	1	1	Normal	1	1	Normal	1	1	Normal	1	1
	LCE3E	353145	late cornified envelope 3E		1	1q21.3	150600000	155100000	152565654	152566770	-			0	0		20	0.277778		52	0.722222		0	0		0	0		0	0		20	0.277778		0	0		Normal	1	1	Normal	1	1	Normal	1	1	Normal	1	1
	LCE3D	84648	late cornified envelope 3D		1	1q21.3	150600000	155100000	152579384	152580504	-			0	0		20	0.277778		52	0.722222		0	0		0	0		0	0		20	0.277778		0	0		Normal	1	1	Normal	1	1	Normal	1	1	Normal	1	1
	LCE3C	353144	late cornified envelope 3C		1	1q21.3	150600000	155100000	152600662	152601086	+			0	0		20	0.277778		52	0.722222		0	0		0	0		0	0		20	0.277778		0	0		Normal	1	1	Normal	1	1	Normal	1	1	Normal	1	1
	LCE3B	353143	late cornified envelope 3B		1	1q21.3	150600000	155100000	152613811	152614098	+			0	0		20	0.277778		52	0.722222		0	0		0	0		0	0		20	0.277778		0	0		Normal	1	1	Normal	1	1	Normal	1	1	Normal	1	1
	LCE3A	353142	late cornified envelope 3A		1	1q21.3	150600000	155100000	152622834	152623103	-			0	0		20	0.277778		52	0.722222		0	0		0	0		0	0		20	0.277778		0	0		Normal	1	1	Normal	1	1	Normal	1	1	Normal	1	1
	LINC00302	388699	long intergenic non-protein coding RNA 302		1	1q21.3	150600000	155100000	152655477	152656804	+			0	0		20	0.277778		52	0.722222		0	0		0	0		0	0		20	0.277778		0	0		Normal	1	1	Normal	1	1	Normal	1	1	Normal	1	1
	LCE2D	353141	late cornified envelope 2D		1	1q21.3	150600000	155100000	152663411	152664659	+			0	0		20	0.277778		52	0.722222		0	0		0	0		0	0		20	0.277778		0	0		Normal	1	1	Normal	1	1	Normal	1	1	Normal	1	1
	LCE2C	353140	late cornified envelope 2C		1	1q21.3	150600000	155100000	152675315	152676574	+			0	0		20	0.277778		52	0.722222		0	0		0	0		0	0		20	0.277778		0	0		Normal	1	1	Normal	1	1	Normal	1	1	Normal	1	1
	LCE2B	26239	late cornified envelope 2B		1	1q21.3	150600000	155100000	152686123	152687401	+			0	0		20	0.277778		52	0.722222		0	0		0	0		0	0		20	0.277778		0	0		Normal	1	1	Normal	1	1	Normal	1	1	Normal	1	1
	LCE2A	353139	late cornified envelope 2A		1	1q21.3	150600000	155100000	152698364	152699442	+			0	0		20	0.277778		52	0.722222		0	0		0	0		0	0		20	0.277778		0	0		Normal	1	1	Normal	1	1	Normal	1	1	Normal	1	1
	LCE4A	199834	late cornified envelope 4A		1	1q21.3	150600000	155100000	152709047	152709434	+			0	0		20	0.277778		52	0.722222		0	0		0	0		0	0		20	0.277778		0	0		Normal	1	1	Normal	1	1	Normal	1	1	Normal	1	1
	C1orf68	100129271	chromosome 1 open reading frame 68		1	1q21.3	150600000	155100000	152719522	152720429	+			0	0		20	0.277778		52	0.722222		0	0		0	0		0	0		20	0.277778		0	0		Normal	1	1	Normal	1	1	Normal	1	1	Normal	1	1
	KPRP	448834	keratinocyte proline rich protein		1	1q21.3	150600000	155100000	152758030	152762053	+			0	0		20	0.277778		52	0.722222		0	0		0	0		0	0		20	0.277778		0	0		Normal	1	1	Normal	1	1	Normal	1	1	Normal	1	1
	LCE1F	353137	late cornified envelope 1F		1	1q21.3	150600000	155100000	152776372	152776969	+			0	0		20	0.277778		52	0.722222		0	0		0	0		0	0		20	0.277778		0	0		Normal	1	1	Normal	1	1	Normal	1	1	Normal	1	1
	LCE1E	353135	late cornified envelope 1E		1	1q21.3	150600000	155100000	152786277	152788426	+			0	0		20	0.277778		52	0.722222		0	0		0	0		0	0		20	0.277778		0	0		Normal	1	1	Normal	1	1	Normal	1	1	Normal	1	1
	LCE1D	353134	late cornified envelope 1D		1	1q21.3	150600000	155100000	152796751	152798181	+			0	0		20	0.277778		52	0.722222		0	0		0	0		0	0		20	0.277778		0	0		Normal	1	1	Normal	1	1	Normal	1	1	Normal	1	1
	LCE1C	353133	late cornified envelope 1C		1	1q21.3	150600000	155100000	152804835	152806631	-			0	0		20	0.277778		52	0.722222		0	0		0	0		0	0		20	0.277778		0	0		Normal	1	1	Normal	1	1	Normal	1	1	Normal	1	1
	LCE1B	353132	late cornified envelope 1B		1	1q21.3	150600000	155100000	152811971	152813109	+			0	0		20	0.277778		52	0.722222		0	0		0	0		0	0		20	0.277778		0	0		Normal	1	1	Normal	1	1	Normal	1	1	Normal	1	1
	LCE1A	353131	late cornified envelope 1A		1	1q21.3	150600000	155100000	152827473	152828097	+			0	0		20	0.277778		52	0.722222		0	0		0	0		0	0		20	0.277778		0	0		Normal	1	1	Normal	1	1	Normal	1	1	Normal	1	1
	LCE6A	448835	late cornified envelope 6A		1	1q21.3	150600000	155100000	152842830	152844211	+			0	0		20	0.277778		52	0.722222		0	0		0	0		0	0		20	0.277778		0	0		Normal	1	1	Normal	1	1	Normal	1	1	Normal	1	1
	SMCP	4184	sperm mitochondria associated cysteine rich protein		1	1q21.3	150600000	155100000	152878322	152885047	+			0	0		20	0.277778		52	0.722222		0	0		0	0		0	0		20	0.277778		0	0		Normal	1	1	Normal	1	1	Normal	1	1	Normal	1	1
	IVL	3713	involucrin		1	1q21.3	150600000	155100000	152908545	152911886	+			0	0		20	0.277778		52	0.722222		0	0		0	0		0	0		20	0.277778		0	0		Normal	1	1	Normal	1	1	Normal	1	1	Normal	1	1
	SPRR4	163778	small proline rich protein 4		1	1q21.3	150600000	155100000	152968755	152972602	+			0	0		20	0.277778		52	0.722222		0	0		0	0		0	0		20	0.277778		0	0		Normal	1	1	Normal	1	1	Normal	1	1	Normal	1	1
	SPRR1A	6698	small proline rich protein 1A		1	1q21.3	150600000	155100000	152984088	152985814	+			0	0		20	0.277778		52	0.722222		0	0		0	0		0	0		20	0.277778		0	0		Normal	1	1	Normal	1	1	Normal	1	1	Normal	1	1
	SPRR3	6707	small proline rich protein 3		1	1q21.3	150600000	155100000	153001747	153003856	+			0	0		20	0.277778		52	0.722222		0	0		0	0		0	0		20	0.277778		0	0		Normal	1	1	Normal	1	1	Normal	1	1	Normal	1	1
	SPRR1B	6699	small proline rich protein 1B		1	1q21.3	150600000	155100000	153031203	153032900	+			0	0		20	0.277778		52	0.722222		0	0		0	0		0	0		20	0.277778		0	0		Normal	1	1	Normal	1	1	Normal	1	1	Normal	1	1
	SPRR2D	6703	small proline rich protein 2D		1	1q21.3	150600000	155100000	153039725	153041144	-			0	0		20	0.277778		52	0.722222		0	0		0	0		0	0		20	0.277778		0	0		Normal	1	1	Normal	1	1	Normal	1	1	Normal	1	1
	SPRR2A	6700	small proline rich protein 2A		1	1q21.3	150600000	155100000	153056120	153057512	-			0	0		20	0.277778		52	0.722222		0	0		0	0		0	0		20	0.277778		0	0		Normal	1	1	Normal	1	1	Normal	1	1	Normal	1	1
	SPRR2B	6701	small proline rich protein 2B		1	1q21.3	150600000	155100000	153070226	153071608	-			0	0		20	0.277778		52	0.722222		0	0		0	0		0	0		20	0.277778		0	0		Normal	1	1	Normal	1	1	Normal	1	1	Normal	1	1
	SPRR2E	6704	small proline rich protein 2E		1	1q21.3	150600000	155100000	153093135	153094528	-			0	0		20	0.277778		52	0.722222		0	0		0	0		0	0		20	0.277778		0	0		Normal	1	1	Normal	1	1	Normal	1	1	Normal	1	1
	SPRR2F	6705	small proline rich protein 2F		1	1q21.3	150600000	155100000	153112121	153119460	-			0	0		20	0.277778		52	0.722222		0	0		0	0		0	0		20	0.277778		0	0		Normal	1	1	Normal	1	1	Normal	1	1	Normal	1	1
	SPRR2G	6706	small proline rich protein 2G		1	1q21.3	150600000	155100000	153149582	153195377	-			0	0		20	0.277778		52	0.722222		0	0		0	0		0	0		20	0.277778		0	0		Normal	1	1	Normal	1	1	Normal	1	1	Normal	1	1
	LOC101928009	101928009	uncharacterized LOC101928009		1	1q21.3	150600000	155100000	153174518	153191676	+			0	0		20	0.277778		52	0.722222		0	0		0	0		0	0		20	0.277778		0	0		Normal	1	1	Normal	1	1	Normal	1	1	Normal	1	1
	LELP1	149018	late cornified envelope like proline rich 1		1	1q21.3	150600000	155100000	153203430	153205125	+			0	0		20	0.277778		52	0.722222		0	0		0	0		0	0		20	0.277778		0	0		Normal	1	1	Normal	1	1	Normal	1	1	Normal	1	1
	PRR9	574414	proline rich 9		1	1q21.3	150600000	155100000	153217584	153219317	+			0	0		20	0.277778		52	0.722222		0	0		0	0		0	0		20	0.277778		0	0		Normal	1	1	Normal	1	1	Normal	1	1	Normal	1	1
	LOR	4014	loricrin		1	1q21.3	150600000	155100000	153259635	153262125	+			0	0		20	0.277778		52	0.722222		0	0		0	0		0	0		20	0.277778		0	0		Normal	1	1	Normal	1	1	Normal	1	1	Normal	1	1
	PGLYRP3	114771	peptidoglycan recognition protein 3		1	1q21.3	150600000	155100000	153297589	153312975	-			0	0		20	0.277778		52	0.722222		0	0		0	0		0	0		20	0.277778		0	0		Normal	1	1	Normal	1	1	Normal	1	1	Normal	1	1
	PGLYRP4	57115	peptidoglycan recognition protein 4		1	1q21.3	150600000	155100000	153327410	153348844	-			0	0		20	0.277778		52	0.722222		0	0		0	0		0	0		20	0.277778		0	0		Normal	1	1	Normal	1	1	Normal	1	1	Normal	1	1
[truncated: 24,882 more rows]
[truncated: 204 more columns]
