# Supplementary material for: Clinical relevance of molecular characteristics in Burkitt lymphoma differs according to age
Source: Nat Commun. 2022 Jul 6;13:3881. doi: 10.1038/s41467-022-31355-8 (PMC9259584; doi:10.1038/s41467-022-31355-8)
Supplement: Supplementary file 11 — Supplementary Dataset 8 [file 41467_2022_31355_MOESM11_ESM.xlsx]

## Sheet: explanations and metadata
supervised analyses / column explanations:
context
gene symbol	Official gene symbol, for which at least one somatic variant in at least one subject of the current cohort was called. #initialValue='NA'
FDR focus	True, if >=2% of all 288 patients (paediatric BL/B-AL + adult) have >=1 called somatic mutation in this library gene.
supervised analyses in somatic mut.
paed.BL vs. adult all
#A.TI	Of "paediatric patients / diagnosed BL or B-AL (191) (191 having a initial tumor measurement)", how many had any called mutation in the current gene in their initial tumor measurements after statistical and biological filtering (including default Excel-level interactive filter criteria) and measured by {targeted DNA-seq}?
ratio in A.TI	Of "paediatric patients / diagnosed BL or B-AL (191) (191 having a initial tumor measurement)", which ratio had any called mutation in the current gene in their initial tumor measurements after statistical and biological filtering (including default Excel-level interactive filter criteria) and measured by {targeted DNA-seq}?
list of subjects with >=1mut in A.TI	List of subjects from "paediatric patients / diagnosed BL or B-AL (191) (191 having a initial tumor measurement)", who had any called mutation in the current gene in their initial tumor measurements after statistical and biological filtering (including default Excel-level interactive filter criteria) and measured by {targeted DNA-seq}?
#B.TI	Of "adult patients (97 subjects) (97 having a initial tumor measurement)", how many had any called mutation in the current gene in their initial tumor measurements after statistical and biological filtering (including default Excel-level interactive filter criteria) and measured by {targeted DNA-seq}?
ratio in B.TI	Of "adult patients (97 subjects) (97 having a initial tumor measurement)", which ratio had any called mutation in the current gene in their initial tumor measurements after statistical and biological filtering (including default Excel-level interactive filter criteria) and measured by {targeted DNA-seq}?
list of subjects with >=1mut in B.TI	List of subjects from "adult patients (97 subjects) (97 having a initial tumor measurement)", who had any called mutation in the current gene in their initial tumor measurements after statistical and biological filtering (including default Excel-level interactive filter criteria) and measured by {targeted DNA-seq}?
p(Fisher; small if A>B).TI	p-value (one-tailed Fisher exact test) that is small, if this gene was significantly more often mutated in A than in B, where A) paediatric patients / diagnosed BL or B-AL (191) / initial tumor measurement / after statistical and biological filtering (including default Excel-level interactive filter criteria) and measured by {targeted DNA-seq} (191 subjects in total) and B) adult patients (97 sub…
p(Fisher; small if A<B).TI	p-value (one-tailed Fisher exact test) that is small, if this gene was significantly less often mutated in A than in B, where A) paediatric patients / diagnosed BL or B-AL (191) / initial tumor measurement / after statistical and biological filtering (including default Excel-level interactive filter criteria) and measured by {targeted DNA-seq} (191 subjects in total) and B) adult patients (97 sub…
FDR(p(Fisher; small if A>B)).TI	Benjamini&Hochberg false discovery rate over all library genes that are mutated in initial tumor samples of >=5% of all BL/B-AL patients (in total 35 genes) for p-values (one-tailed Fisher exact test) that is small, if this gene was significantly more often mutated in A than in B, where A) paediatric patients / diagnosed BL or B-AL (191) / initial tumor measurement / after statistical and biologi…
FDR(p(Fisher; small if A<B)).TI	Benjamini&Hochberg false discovery rate over all library genes that are mutated in initial tumor samples of >=5% of all BL/B-AL patients (in total 35 genes) for p-values (one-tailed Fisher exact test) that is small, if this gene was significantly less often mutated in A than in B, where A) paediatric patients / diagnosed BL or B-AL (191) / initial tumor measurement / after statistical and biologi…
paed.BL <10y vs. >=10y
#A.TI	Of "paediatric patients / diagnosed BL or B-AL / <10y (125) (125 having a initial tumor measurement)", how many had any called mutation in the current gene in their initial tumor measurements after statistical and biological filtering (including default Excel-level interactive filter criteria) and measured by {targeted DNA-seq}?
ratio in A.TI	Of "paediatric patients / diagnosed BL or B-AL / <10y (125) (125 having a initial tumor measurement)", which ratio had any called mutation in the current gene in their initial tumor measurements after statistical and biological filtering (including default Excel-level interactive filter criteria) and measured by {targeted DNA-seq}?
list of subjects with >=1mut in A.TI	List of subjects from "paediatric patients / diagnosed BL or B-AL / <10y (125) (125 having a initial tumor measurement)", who had any called mutation in the current gene in their initial tumor measurements after statistical and biological filtering (including default Excel-level interactive filter criteria) and measured by {targeted DNA-seq}?
#B.TI	Of "paediatric patients / diagnosed BL or B-AL / >=10y (66) (66 having a initial tumor measurement)", how many had any called mutation in the current gene in their initial tumor measurements after statistical and biological filtering (including default Excel-level interactive filter criteria) and measured by {targeted DNA-seq}?
ratio in B.TI	Of "paediatric patients / diagnosed BL or B-AL / >=10y (66) (66 having a initial tumor measurement)", which ratio had any called mutation in the current gene in their initial tumor measurements after statistical and biological filtering (including default Excel-level interactive filter criteria) and measured by {targeted DNA-seq}?
list of subjects with >=1mut in B.TI	List of subjects from "paediatric patients / diagnosed BL or B-AL / >=10y (66) (66 having a initial tumor measurement)", who had any called mutation in the current gene in their initial tumor measurements after statistical and biological filtering (including default Excel-level interactive filter criteria) and measured by {targeted DNA-seq}?
p(Fisher; small if A>B).TI	p-value (one-tailed Fisher exact test) that is small, if this gene was significantly more often mutated in A than in B, where A) paediatric patients / diagnosed BL or B-AL / <10y (125) / initial tumor measurement / after statistical and biological filtering (including default Excel-level interactive filter criteria) and measured by {targeted DNA-seq} (125 subjects in total) and B) paediatric pati…
p(Fisher; small if A<B).TI	p-value (one-tailed Fisher exact test) that is small, if this gene was significantly less often mutated in A than in B, where A) paediatric patients / diagnosed BL or B-AL / <10y (125) / initial tumor measurement / after statistical and biological filtering (including default Excel-level interactive filter criteria) and measured by {targeted DNA-seq} (125 subjects in total) and B) paediatric pati…
FDR(p(Fisher; small if A>B)).TI	Benjamini&Hochberg false discovery rate over all library genes that are mutated in initial tumor samples of >=5% of all BL/B-AL patients (in total 35 genes) for p-values (one-tailed Fisher exact test) that is small, if this gene was significantly more often mutated in A than in B, where A) paediatric patients / diagnosed BL or B-AL / <10y (125) / initial tumor measurement / after statistical and …
FDR(p(Fisher; small if A<B)).TI	Benjamini&Hochberg false discovery rate over all library genes that are mutated in initial tumor samples of >=5% of all BL/B-AL patients (in total 35 genes) for p-values (one-tailed Fisher exact test) that is small, if this gene was significantly less often mutated in A than in B, where A) paediatric patients / diagnosed BL or B-AL / <10y (125) / initial tumor measurement / after statistical and …
paed.BL with CNS vs. without CNS
#A.TI	Of "paediatric patients / diagnosed BL or B-AL / CNS involved (40) (40 having a initial tumor measurement)", how many had any called mutation in the current gene in their initial tumor measurements after statistical and biological filtering (including default Excel-level interactive filter criteria) and measured by {targeted DNA-seq}?
ratio in A.TI	Of "paediatric patients / diagnosed BL or B-AL / CNS involved (40) (40 having a initial tumor measurement)", which ratio had any called mutation in the current gene in their initial tumor measurements after statistical and biological filtering (including default Excel-level interactive filter criteria) and measured by {targeted DNA-seq}?
list of subjects with >=1mut in A.TI	List of subjects from "paediatric patients / diagnosed BL or B-AL / CNS involved (40) (40 having a initial tumor measurement)", who had any called mutation in the current gene in their initial tumor measurements after statistical and biological filtering (including default Excel-level interactive filter criteria) and measured by {targeted DNA-seq}?
#B.TI	Of "paediatric patients / diagnosed BL or B-AL / without CNS (151) (151 having a initial tumor measurement)", how many had any called mutation in the current gene in their initial tumor measurements after statistical and biological filtering (including default Excel-level interactive filter criteria) and measured by {targeted DNA-seq}?
ratio in B.TI	Of "paediatric patients / diagnosed BL or B-AL / without CNS (151) (151 having a initial tumor measurement)", which ratio had any called mutation in the current gene in their initial tumor measurements after statistical and biological filtering (including default Excel-level interactive filter criteria) and measured by {targeted DNA-seq}?
list of subjects with >=1mut in B.TI	List of subjects from "paediatric patients / diagnosed BL or B-AL / without CNS (151) (151 having a initial tumor measurement)", who had any called mutation in the current gene in their initial tumor measurements after statistical and biological filtering (including default Excel-level interactive filter criteria) and measured by {targeted DNA-seq}?
p(Fisher; small if A>B).TI	p-value (one-tailed Fisher exact test) that is small, if this gene was significantly more often mutated in A than in B, where A) paediatric patients / diagnosed BL or B-AL / CNS involved (40) / initial tumor measurement / after statistical and biological filtering (including default Excel-level interactive filter criteria) and measured by {targeted DNA-seq} (40 subjects in total) and B) paediatri…
p(Fisher; small if A<B).TI	p-value (one-tailed Fisher exact test) that is small, if this gene was significantly less often mutated in A than in B, where A) paediatric patients / diagnosed BL or B-AL / CNS involved (40) / initial tumor measurement / after statistical and biological filtering (including default Excel-level interactive filter criteria) and measured by {targeted DNA-seq} (40 subjects in total) and B) paediatri…
FDR(p(Fisher; small if A>B)).TI	Benjamini&Hochberg false discovery rate over all library genes that are mutated in initial tumor samples of >=5% of all BL/B-AL patients (in total 35 genes) for p-values (one-tailed Fisher exact test) that is small, if this gene was significantly more often mutated in A than in B, where A) paediatric patients / diagnosed BL or B-AL / CNS involved (40) / initial tumor measurement / after statistic…
FDR(p(Fisher; small if A<B)).TI	Benjamini&Hochberg false discovery rate over all library genes that are mutated in initial tumor samples of >=5% of all BL/B-AL patients (in total 35 genes) for p-values (one-tailed Fisher exact test) that is small, if this gene was significantly less often mutated in A than in B, where A) paediatric patients / diagnosed BL or B-AL / CNS involved (40) / initial tumor measurement / after statistic…
paed.BL with BM vs. without BM
#A.TI	Of "paediatric patients / diagnosed BL or B-AL / BM involved (90) (90 having a initial tumor measurement)", how many had any called mutation in the current gene in their initial tumor measurements after statistical and biological filtering (including default Excel-level interactive filter criteria) and measured by {targeted DNA-seq}?
ratio in A.TI	Of "paediatric patients / diagnosed BL or B-AL / BM involved (90) (90 having a initial tumor measurement)", which ratio had any called mutation in the current gene in their initial tumor measurements after statistical and biological filtering (including default Excel-level interactive filter criteria) and measured by {targeted DNA-seq}?
list of subjects with >=1mut in A.TI	List of subjects from "paediatric patients / diagnosed BL or B-AL / BM involved (90) (90 having a initial tumor measurement)", who had any called mutation in the current gene in their initial tumor measurements after statistical and biological filtering (including default Excel-level interactive filter criteria) and measured by {targeted DNA-seq}?
#B.TI	Of "paediatric patients / diagnosed BL or B-AL / without BM (101) (101 having a initial tumor measurement)", how many had any called mutation in the current gene in their initial tumor measurements after statistical and biological filtering (including default Excel-level interactive filter criteria) and measured by {targeted DNA-seq}?
ratio in B.TI	Of "paediatric patients / diagnosed BL or B-AL / without BM (101) (101 having a initial tumor measurement)", which ratio had any called mutation in the current gene in their initial tumor measurements after statistical and biological filtering (including default Excel-level interactive filter criteria) and measured by {targeted DNA-seq}?
list of subjects with >=1mut in B.TI	List of subjects from "paediatric patients / diagnosed BL or B-AL / without BM (101) (101 having a initial tumor measurement)", who had any called mutation in the current gene in their initial tumor measurements after statistical and biological filtering (including default Excel-level interactive filter criteria) and measured by {targeted DNA-seq}?
p(Fisher; small if A>B).TI	p-value (one-tailed Fisher exact test) that is small, if this gene was significantly more often mutated in A than in B, where A) paediatric patients / diagnosed BL or B-AL / BM involved (90) / initial tumor measurement / after statistical and biological filtering (including default Excel-level interactive filter criteria) and measured by {targeted DNA-seq} (90 subjects in total) and B) paediatric…
p(Fisher; small if A<B).TI	p-value (one-tailed Fisher exact test) that is small, if this gene was significantly less often mutated in A than in B, where A) paediatric patients / diagnosed BL or B-AL / BM involved (90) / initial tumor measurement / after statistical and biological filtering (including default Excel-level interactive filter criteria) and measured by {targeted DNA-seq} (90 subjects in total) and B) paediatric…
FDR(p(Fisher; small if A>B)).TI	Benjamini&Hochberg false discovery rate over all library genes that are mutated in initial tumor samples of >=5% of all BL/B-AL patients (in total 35 genes) for p-values (one-tailed Fisher exact test) that is small, if this gene was significantly more often mutated in A than in B, where A) paediatric patients / diagnosed BL or B-AL / BM involved (90) / initial tumor measurement / after statistica…
FDR(p(Fisher; small if A<B)).TI	Benjamini&Hochberg false discovery rate over all library genes that are mutated in initial tumor samples of >=5% of all BL/B-AL patients (in total 35 genes) for p-values (one-tailed Fisher exact test) that is small, if this gene was significantly less often mutated in A than in B, where A) paediatric patients / diagnosed BL or B-AL / BM involved (90) / initial tumor measurement / after statistica…
paed stage B-AL vs. I-IV
#A.TI	Of "paediatric patients / diagnosed BL or B-AL / stage B-AL (88) (88 having a initial tumor measurement)", how many had any called mutation in the current gene in their initial tumor measurements after statistical and biological filtering (including default Excel-level interactive filter criteria) and measured by {targeted DNA-seq}?
ratio in A.TI	Of "paediatric patients / diagnosed BL or B-AL / stage B-AL (88) (88 having a initial tumor measurement)", which ratio had any called mutation in the current gene in their initial tumor measurements after statistical and biological filtering (including default Excel-level interactive filter criteria) and measured by {targeted DNA-seq}?
list of subjects with >=1mut in A.TI	List of subjects from "paediatric patients / diagnosed BL or B-AL / stage B-AL (88) (88 having a initial tumor measurement)", who had any called mutation in the current gene in their initial tumor measurements after statistical and biological filtering (including default Excel-level interactive filter criteria) and measured by {targeted DNA-seq}?
#B.TI	Of "paediatric patients / diagnosed BL or B-AL / not stage B-AL (99) (99 having a initial tumor measurement)", how many had any called mutation in the current gene in their initial tumor measurements after statistical and biological filtering (including default Excel-level interactive filter criteria) and measured by {targeted DNA-seq}?
ratio in B.TI	Of "paediatric patients / diagnosed BL or B-AL / not stage B-AL (99) (99 having a initial tumor measurement)", which ratio had any called mutation in the current gene in their initial tumor measurements after statistical and biological filtering (including default Excel-level interactive filter criteria) and measured by {targeted DNA-seq}?
list of subjects with >=1mut in B.TI	List of subjects from "paediatric patients / diagnosed BL or B-AL / not stage B-AL (99) (99 having a initial tumor measurement)", who had any called mutation in the current gene in their initial tumor measurements after statistical and biological filtering (including default Excel-level interactive filter criteria) and measured by {targeted DNA-seq}?
p(Fisher; small if A>B).TI	p-value (one-tailed Fisher exact test) that is small, if this gene was significantly more often mutated in A than in B, where A) paediatric patients / diagnosed BL or B-AL / stage B-AL (88) / initial tumor measurement / after statistical and biological filtering (including default Excel-level interactive filter criteria) and measured by {targeted DNA-seq} (88 subjects in total) and B) paediatric …
p(Fisher; small if A<B).TI	p-value (one-tailed Fisher exact test) that is small, if this gene was significantly less often mutated in A than in B, where A) paediatric patients / diagnosed BL or B-AL / stage B-AL (88) / initial tumor measurement / after statistical and biological filtering (including default Excel-level interactive filter criteria) and measured by {targeted DNA-seq} (88 subjects in total) and B) paediatric …
FDR(p(Fisher; small if A>B)).TI	Benjamini&Hochberg false discovery rate over all library genes that are mutated in initial tumor samples of >=5% of all BL/B-AL patients (in total 35 genes) for p-values (one-tailed Fisher exact test) that is small, if this gene was significantly more often mutated in A than in B, where A) paediatric patients / diagnosed BL or B-AL / stage B-AL (88) / initial tumor measurement / after statistical…
FDR(p(Fisher; small if A<B)).TI	Benjamini&Hochberg false discovery rate over all library genes that are mutated in initial tumor samples of >=5% of all BL/B-AL patients (in total 35 genes) for p-values (one-tailed Fisher exact test) that is small, if this gene was significantly less often mutated in A than in B, where A) paediatric patients / diagnosed BL or B-AL / stage B-AL (88) / initial tumor measurement / after statistical…
paed.BL female vs. male
#A.TI	Of "paediatric patients / diagnosed BL or B-AL / female (57) (57 having a initial tumor measurement)", how many had any called mutation in the current gene in their initial tumor measurements after statistical and biological filtering (including default Excel-level interactive filter criteria) and measured by {targeted DNA-seq}?
ratio in A.TI	Of "paediatric patients / diagnosed BL or B-AL / female (57) (57 having a initial tumor measurement)", which ratio had any called mutation in the current gene in their initial tumor measurements after statistical and biological filtering (including default Excel-level interactive filter criteria) and measured by {targeted DNA-seq}?
list of subjects with >=1mut in A.TI	List of subjects from "paediatric patients / diagnosed BL or B-AL / female (57) (57 having a initial tumor measurement)", who had any called mutation in the current gene in their initial tumor measurements after statistical and biological filtering (including default Excel-level interactive filter criteria) and measured by {targeted DNA-seq}?
#B.TI	Of "paediatric patients / diagnosed BL or B-AL / male (134) (134 having a initial tumor measurement)", how many had any called mutation in the current gene in their initial tumor measurements after statistical and biological filtering (including default Excel-level interactive filter criteria) and measured by {targeted DNA-seq}?
ratio in B.TI	Of "paediatric patients / diagnosed BL or B-AL / male (134) (134 having a initial tumor measurement)", which ratio had any called mutation in the current gene in their initial tumor measurements after statistical and biological filtering (including default Excel-level interactive filter criteria) and measured by {targeted DNA-seq}?
list of subjects with >=1mut in B.TI	List of subjects from "paediatric patients / diagnosed BL or B-AL / male (134) (134 having a initial tumor measurement)", who had any called mutation in the current gene in their initial tumor measurements after statistical and biological filtering (including default Excel-level interactive filter criteria) and measured by {targeted DNA-seq}?
p(Fisher; small if A>B).TI	p-value (one-tailed Fisher exact test) that is small, if this gene was significantly more often mutated in A than in B, where A) paediatric patients / diagnosed BL or B-AL / female (57) / initial tumor measurement / after statistical and biological filtering (including default Excel-level interactive filter criteria) and measured by {targeted DNA-seq} (57 subjects in total) and B) paediatric pati…
p(Fisher; small if A<B).TI	p-value (one-tailed Fisher exact test) that is small, if this gene was significantly less often mutated in A than in B, where A) paediatric patients / diagnosed BL or B-AL / female (57) / initial tumor measurement / after statistical and biological filtering (including default Excel-level interactive filter criteria) and measured by {targeted DNA-seq} (57 subjects in total) and B) paediatric pati…
FDR(p(Fisher; small if A>B)).TI	Benjamini&Hochberg false discovery rate over all library genes that are mutated in initial tumor samples of >=5% of all BL/B-AL patients (in total 35 genes) for p-values (one-tailed Fisher exact test) that is small, if this gene was significantly more often mutated in A than in B, where A) paediatric patients / diagnosed BL or B-AL / female (57) / initial tumor measurement / after statistical and…
FDR(p(Fisher; small if A<B)).TI	Benjamini&Hochberg false discovery rate over all library genes that are mutated in initial tumor samples of >=5% of all BL/B-AL patients (in total 35 genes) for p-values (one-tailed Fisher exact test) that is small, if this gene was significantly less often mutated in A than in B, where A) paediatric patients / diagnosed BL or B-AL / female (57) / initial tumor measurement / after statistical and…
adult female vs. male
#A.TI	Of "adult patients / female (37) (37 having a initial tumor measurement)", how many had any called mutation in the current gene in their initial tumor measurements after statistical and biological filtering (including default Excel-level interactive filter criteria) and measured by {targeted DNA-seq}?
ratio in A.TI	Of "adult patients / female (37) (37 having a initial tumor measurement)", which ratio had any called mutation in the current gene in their initial tumor measurements after statistical and biological filtering (including default Excel-level interactive filter criteria) and measured by {targeted DNA-seq}?
list of subjects with >=1mut in A.TI	List of subjects from "adult patients / female (37) (37 having a initial tumor measurement)", who had any called mutation in the current gene in their initial tumor measurements after statistical and biological filtering (including default Excel-level interactive filter criteria) and measured by {targeted DNA-seq}?
#B.TI	Of "adult patients / male (58) (58 having a initial tumor measurement)", how many had any called mutation in the current gene in their initial tumor measurements after statistical and biological filtering (including default Excel-level interactive filter criteria) and measured by {targeted DNA-seq}?
ratio in B.TI	Of "adult patients / male (58) (58 having a initial tumor measurement)", which ratio had any called mutation in the current gene in their initial tumor measurements after statistical and biological filtering (including default Excel-level interactive filter criteria) and measured by {targeted DNA-seq}?
list of subjects with >=1mut in B.TI	List of subjects from "adult patients / male (58) (58 having a initial tumor measurement)", who had any called mutation in the current gene in their initial tumor measurements after statistical and biological filtering (including default Excel-level interactive filter criteria) and measured by {targeted DNA-seq}?
p(Fisher; small if A>B).TI	p-value (one-tailed Fisher exact test) that is small, if this gene was significantly more often mutated in A than in B, where A) adult patients / female (37) / initial tumor measurement / after statistical and biological filtering (including default Excel-level interactive filter criteria) and measured by {targeted DNA-seq} (37 subjects in total) and B) adult patients / male (58) / initial tumor …
p(Fisher; small if A<B).TI	p-value (one-tailed Fisher exact test) that is small, if this gene was significantly less often mutated in A than in B, where A) adult patients / female (37) / initial tumor measurement / after statistical and biological filtering (including default Excel-level interactive filter criteria) and measured by {targeted DNA-seq} (37 subjects in total) and B) adult patients / male (58) / initial tumor …
FDR(p(Fisher; small if A>B)).TI	Benjamini&Hochberg false discovery rate over all library genes that are mutated in initial tumor samples of >=5% of all BL/B-AL patients (in total 35 genes) for p-values (one-tailed Fisher exact test) that is small, if this gene was significantly more often mutated in A than in B, where A) adult patients / female (37) / initial tumor measurement / after statistical and biological filtering (inclu…
FDR(p(Fisher; small if A<B)).TI	Benjamini&Hochberg false discovery rate over all library genes that are mutated in initial tumor samples of >=5% of all BL/B-AL patients (in total 35 genes) for p-values (one-tailed Fisher exact test) that is small, if this gene was significantly less often mutated in A than in B, where A) adult patients / female (37) / initial tumor measurement / after statistical and biological filtering (inclu…

## Sheet: supervised analyses
context	gene symbol	>=2% mutated? (FDR focus)	supervised analyses in somatic mut.	paed.BL vs. adult	#A.TI	ratio in A.TI	list of subjects with >=1mut in A.TI	#B.TI	ratio in B.TI	list of subjects with >=1mut in B.TI	p(Fisher; small if A>B).TI	p(Fisher; small if A<B).TI	FDR(p(Fisher; small if A>B)).TI	FDR(p(Fisher; small if A<B)).TI	paed. <10y vs. paed. >=10y	#A.TI	ratio in A.TI	list of subjects with >=1mut in A.TI	#B.TI	ratio in B.TI	list of subjects with >=1mut in B.TI	p(Fisher; small if A>B).TI	p(Fisher; small if A<B).TI	FDR(p(Fisher; small if A>B)).TI	FDR(p(Fisher; small if A<B)).TI	paed. with CNS vs. without CNS	#A.TI	ratio in A.TI	list of subjects with >=1mut in A.TI	#B.TI	ratio in B.TI	list of subjects with >=1mut in B.TI	p(Fisher; small if A>B).TI	p(Fisher; small if A<B).TI	FDR(p(Fisher; small if A>B)).TI	FDR(p(Fisher; small if A<B)).TI	paed. with BM vs. without BM	#A.TI	ratio in A.TI	list of subjects with >=1mut in A.TI	#B.TI	ratio in B.TI	list of subjects with >=1mut in B.TI	p(Fisher; small if A>B).TI	p(Fisher; small if A<B).TI	FDR(p(Fisher; small if A>B)).TI	FDR(p(Fisher; small if A<B)).TI	paed stage B-AL vs. I-IV	#A.TI
	(desc...)	(desc...)			(desc...)	(desc...)	(desc...)	(desc...)	(desc...)	(desc...)	(desc...)	(desc...)	(desc...)	(desc...)		(desc...)	(desc...)	(desc...)	(desc...)	(desc...)	(desc...)	(desc...)	(desc...)	(desc...)	(desc...)		(desc...)	(desc...)	(desc...)	(desc...)	(desc...)	(desc...)	(desc...)	(desc...)	(desc...)	(desc...)		(desc...)	(desc...)	(desc...)	(desc...)	(desc...)	(desc...)	(desc...)	(desc...)	(desc...)	(desc...)		(desc...)
	ABCC5	false			0	0		0	0		1	1				0	0		0	0		1	1				0	0		0	0		1	1				0	0		0	0		1	1				0
	ACAD9	false			0	0		0	0		1	1				0	0		0	0		1	1				0	0		0	0		1	1				0	0		0	0		1	1				0
	ACE	false			0	0		0	0		1	1				0	0		0	0		1	1				0	0		0	0		1	1				0	0		0	0		1	1				0
	ADAMTS5	false			0	0		1	0.0103093	BL077	1	0.336806				0	0		0	0		1	1				0	0		0	0		1	1				0	0		0	0		1	1				0
	ADNP	false			0	0		3	0.0309278	BL158, BL203, BL214	1	0.0374219				0	0		0	0		1	1				0	0		0	0		1	1				0	0		0	0		1	1				0
	AGO4	false			0	0		1	0.0103093	BL195	1	0.336806				0	0		0	0		1	1				0	0		0	0		1	1				0	0		0	0		1	1				0
	ARHGEF1	false			1	0.0052356	BL270	0	0		0.663194	1				0	0		1	0.0151515	BL270	1	0.34555				1	0.025	BL270	0	0		0.209424	1				0	0		1	0.00990099	BL270	1	0.528796				0
	ID3	true			146	0.764398	BL001, BL005, BL007, BL009, BL010, BL014, BL016, BL018, BL020, BL021, BL022, BL024, BL026, BL028, BL030, BL032, BL033, BL034, BL037, BL038, BL039, BL042, BL044, BL046, BL048, BL050, BL052, BL055, BL056, BL058, BL059, BL062, BL063, BL065, BL066, BL067, BL068, BL069, BL073, BL075, BL078, BL079, BL080, BL083, BL084, BL086, BL088, BL090, BL094, BL095, BL096, BL098, BL101, BL108, BL109, BL112, BL113, …	39	0.402062	BL006, BL017, BL031, BL035, BL043, BL049, BL054, BL071, BL072, BL077, BL085, BL091, BL093, BL102, BL103, BL107, BL114, BL132, BL144, BL148, BL157, BL177, BL183, BL195, BL202, BL210, BL215, BL221, BL235, BL236, BL241, BL251, BL253, BL264, BL278, BL279, BL283, BL285, BL288	1.86896e-09	1	6.54135e-08	1		98	0.784	BL005, BL007, BL009, BL010, BL014, BL016, BL018, BL020, BL024, BL026, BL030, BL033, BL037, BL038, BL039, BL042, BL046, BL048, BL050, BL052, BL055, BL056, BL062, BL063, BL065, BL066, BL073, BL075, BL078, BL079, BL083, BL086, BL088, BL094, BL098, BL108, BL109, BL113, BL115, BL117, BL119, BL124, BL127, BL128, BL133, BL135, BL136, BL138, BL141, BL146, BL147, BL149, BL155, BL156, BL159, BL160, BL161, …	48	0.727273	BL001, BL021, BL022, BL028, BL032, BL034, BL044, BL058, BL059, BL067, BL068, BL069, BL080, BL084, BL090, BL095, BL096, BL101, BL112, BL121, BL139, BL142, BL153, BL154, BL162, BL163, BL164, BL175, BL178, BL194, BL198, BL199, BL201, BL207, BL209, BL216, BL224, BL227, BL228, BL233, BL237, BL244, BL247, BL257, BL261, BL270, BL272, BL274	0.240754	0.85474	1	1		28	0.7	BL018, BL032, BL038, BL050, BL068, BL117, BL119, BL124, BL133, BL146, BL154, BL163, BL178, BL185, BL188, BL190, BL192, BL199, BL201, BL207, BL212, BL213, BL257, BL267, BL270, BL273, BL277, BL286	118	0.781457	BL001, BL005, BL007, BL009, BL010, BL014, BL016, BL020, BL021, BL022, BL024, BL026, BL028, BL030, BL033, BL034, BL037, BL039, BL042, BL044, BL046, BL048, BL052, BL055, BL056, BL058, BL059, BL062, BL063, BL065, BL066, BL067, BL069, BL073, BL075, BL078, BL079, BL080, BL083, BL084, BL086, BL088, BL090, BL094, BL095, BL096, BL098, BL101, BL108, BL109, BL112, BL113, BL115, BL121, BL127, BL128, BL135, …	0.899353	0.190724	1	0.741704		72	0.8	BL018, BL020, BL032, BL038, BL042, BL046, BL050, BL055, BL058, BL062, BL063, BL066, BL068, BL075, BL079, BL083, BL084, BL086, BL088, BL090, BL094, BL096, BL098, BL109, BL115, BL117, BL119, BL121, BL124, BL127, BL128, BL133, BL135, BL136, BL146, BL149, BL154, BL156, BL160, BL162, BL163, BL165, BL167, BL178, BL179, BL184, BL185, BL188, BL190, BL192, BL198, BL199, BL201, BL206, BL207, BL212, BL213, …	74	0.732673	BL001, BL005, BL007, BL009, BL010, BL014, BL016, BL021, BL022, BL024, BL026, BL028, BL030, BL033, BL034, BL037, BL039, BL044, BL048, BL052, BL056, BL059, BL065, BL067, BL069, BL073, BL078, BL080, BL095, BL101, BL108, BL112, BL113, BL138, BL139, BL141, BL142, BL147, BL153, BL155, BL159, BL161, BL164, BL170, BL175, BL181, BL182, BL186, BL194, BL197, BL208, BL209, BL216, BL217, BL218, BL219, BL220, …	0.177949	0.897442	1	1		70
	ATP2C2	false			0	0		0	0		1	1				0	0		0	0		1	1				0	0		0	0		1	1				0	0		0	0		1	1				0
	B2M	false			0	0		4	0.0412371	BL093, BL123, BL193, BL259	1	0.0123427				0	0		0	0		1	1				0	0		0	0		1	1				0	0		0	0		1	1				0
	DDX3X	true			64	0.335079	BL001, BL010, BL011, BL022, BL028, BL033, BL037, BL040, BL052, BL057, BL059, BL061, BL068, BL069, BL073, BL078, BL079, BL104, BL113, BL124, BL127, BL131, BL133, BL138, BL139, BL140, BL141, BL147, BL149, BL153, BL160, BL161, BL164, BL165, BL167, BL170, BL176, BL179, BL181, BL197, BL198, BL200, BL207, BL209, BL216, BL220, BL227, BL228, BL229, BL231, BL232, BL233, BL237, BL238, BL240, BL246, BL247, …	15	0.154639	BL049, BL077, BL085, BL091, BL093, BL118, BL130, BL150, BL158, BL174, BL196, BL210, BL230, BL253, BL259	0.000707004	0.999762	0.0123726	1		38	0.304	BL010, BL011, BL033, BL037, BL052, BL057, BL061, BL073, BL078, BL079, BL113, BL124, BL127, BL131, BL133, BL138, BL141, BL147, BL149, BL160, BL161, BL165, BL167, BL170, BL176, BL179, BL181, BL197, BL200, BL220, BL229, BL231, BL232, BL238, BL240, BL268, BL269, BL282	26	0.393939	BL001, BL022, BL028, BL040, BL059, BL068, BL069, BL104, BL139, BL140, BL153, BL164, BL198, BL207, BL209, BL216, BL227, BL228, BL233, BL237, BL246, BL247, BL256, BL260, BL272, BL274	0.920619	0.137792	1	0.688958		7	0.175	BL011, BL068, BL124, BL133, BL207, BL229, BL246	57	0.377483	BL001, BL010, BL022, BL028, BL033, BL037, BL040, BL052, BL057, BL059, BL061, BL069, BL073, BL078, BL079, BL104, BL113, BL127, BL131, BL138, BL139, BL140, BL141, BL147, BL149, BL153, BL160, BL161, BL164, BL165, BL167, BL170, BL176, BL179, BL181, BL197, BL198, BL200, BL209, BL216, BL220, BL227, BL228, BL231, BL232, BL233, BL237, BL238, BL240, BL247, BL256, BL260, BL268, BL269, BL272, BL274, BL282	0.996631	0.0109156	1	0.139013		22	0.244444	BL011, BL068, BL079, BL104, BL124, BL127, BL131, BL133, BL149, BL160, BL165, BL167, BL179, BL198, BL207, BL229, BL231, BL233, BL237, BL238, BL260, BL269	42	0.415842	BL001, BL010, BL022, BL028, BL033, BL037, BL040, BL052, BL057, BL059, BL061, BL069, BL073, BL078, BL113, BL138, BL139, BL140, BL141, BL147, BL153, BL161, BL164, BL170, BL176, BL181, BL197, BL200, BL209, BL216, BL220, BL227, BL228, BL232, BL240, BL246, BL247, BL256, BL268, BL272, BL274, BL282	0.99627	0.0090603	1	0.158555		21
	GNA13	true			36	0.188482	BL007, BL009, BL018, BL022, BL034, BL037, BL039, BL040, BL056, BL059, BL073, BL078, BL092, BL104, BL113, BL142, BL147, BL153, BL194, BL197, BL200, BL216, BL220, BL222, BL225, BL227, BL228, BL240, BL246, BL249, BL256, BL258, BL260, BL268, BL274, BL281	7	0.0721649	BL071, BL102, BL123, BL148, BL151, BL169, BL193	0.00551066	0.998347	0.0642911	1		21	0.168	BL007, BL009, BL018, BL037, BL039, BL056, BL073, BL078, BL092, BL113, BL147, BL197, BL200, BL220, BL222, BL225, BL240, BL249, BL258, BL268, BL281	15	0.227273	BL022, BL034, BL040, BL059, BL104, BL142, BL153, BL194, BL216, BL227, BL228, BL246, BL256, BL260, BL274	0.882305	0.210215	1	0.736804		2	0.05	BL018, BL246	34	0.225166	BL007, BL009, BL022, BL034, BL037, BL039, BL040, BL056, BL059, BL073, BL078, BL092, BL104, BL113, BL142, BL147, BL153, BL194, BL197, BL200, BL216, BL220, BL222, BL225, BL227, BL228, BL240, BL249, BL256, BL258, BL260, BL268, BL274, BL281	0.998975	0.0065568	1	0.139013		4	0.0444444	BL018, BL092, BL104, BL260	32	0.316832	BL007, BL009, BL022, BL034, BL037, BL039, BL040, BL056, BL059, BL073, BL078, BL113, BL142, BL147, BL153, BL194, BL197, BL200, BL216, BL220, BL222, BL225, BL227, BL228, BL240, BL246, BL249, BL256, BL258, BL268, BL274, BL281	1	5.68467e-07	1	1.98963e-05		4
	SMARCA4	true			67	0.350785	BL002, BL009, BL014, BL021, BL026, BL028, BL032, BL034, BL037, BL038, BL039, BL040, BL045, BL052, BL055, BL057, BL058, BL062, BL066, BL067, BL080, BL088, BL095, BL096, BL098, BL101, BL104, BL109, BL121, BL128, BL129, BL131, BL135, BL136, BL141, BL142, BL143, BL156, BL162, BL175, BL179, BL184, BL194, BL197, BL199, BL205, BL208, BL209, BL213, BL220, BL224, BL225, BL227, BL233, BL239, BL240, BL244, …	20	0.206186	BL012, BL015, BL043, BL054, BL072, BL102, BL120, BL134, BL152, BL157, BL169, BL174, BL177, BL193, BL196, BL221, BL226, BL235, BL253, BL288	0.0076073	0.996648	0.0665639	1		36	0.288	BL009, BL014, BL026, BL037, BL038, BL039, BL052, BL055, BL057, BL062, BL066, BL088, BL098, BL109, BL128, BL129, BL131, BL135, BL136, BL141, BL143, BL156, BL179, BL184, BL197, BL205, BL208, BL213, BL220, BL225, BL239, BL240, BL248, BL255, BL258, BL263	31	0.469697	BL002, BL021, BL028, BL032, BL034, BL040, BL045, BL058, BL067, BL080, BL095, BL096, BL101, BL104, BL121, BL142, BL162, BL175, BL194, BL199, BL209, BL224, BL227, BL233, BL244, BL246, BL247, BL260, BL261, BL270, BL287	0.995908	0.0099268	1	0.347438		8	0.2	BL032, BL038, BL045, BL129, BL199, BL213, BL246, BL270	59	0.390728	BL002, BL009, BL014, BL021, BL026, BL028, BL034, BL037, BL039, BL040, BL052, BL055, BL057, BL058, BL062, BL066, BL067, BL080, BL088, BL095, BL096, BL098, BL101, BL104, BL109, BL121, BL128, BL131, BL135, BL136, BL141, BL142, BL143, BL156, BL162, BL175, BL179, BL184, BL194, BL197, BL205, BL208, BL209, BL220, BL224, BL225, BL227, BL233, BL239, BL240, BL244, BL247, BL248, BL255, BL258, BL260, BL261, …	0.994049	0.0173778	1	0.139013		31	0.344444	BL032, BL038, BL045, BL055, BL058, BL062, BL066, BL088, BL096, BL098, BL104, BL109, BL121, BL128, BL131, BL135, BL136, BL143, BL156, BL162, BL179, BL184, BL199, BL213, BL224, BL233, BL239, BL248, BL255, BL260, BL261	36	0.356436	BL002, BL009, BL014, BL021, BL026, BL028, BL034, BL037, BL039, BL040, BL052, BL057, BL067, BL080, BL095, BL101, BL129, BL141, BL142, BL175, BL194, BL197, BL205, BL208, BL209, BL220, BL225, BL227, BL240, BL244, BL246, BL247, BL258, BL263, BL270, BL287	0.627125	0.491791	1	0.956261		29
	BRD4	false			0	0		0	0		1	1				0	0		0	0		1	1				0	0		0	0		1	1				0	0		0	0		1	1				0
	BTG1	false			0	0		2	0.0206186	BL214, BL280	1	0.11266				0	0		0	0		1	1				0	0		0	0		1	1				0	0		0	0		1	1				0
	ARID1A	true			61	0.319372	BL001, BL007, BL010, BL016, BL020, BL021, BL022, BL023, BL037, BL042, BL044, BL048, BL050, BL056, BL059, BL063, BL073, BL075, BL079, BL098, BL108, BL115, BL119, BL127, BL131, BL133, BL138, BL139, BL146, BL149, BL154, BL155, BL160, BL161, BL163, BL164, BL167, BL173, BL178, BL182, BL186, BL188, BL192, BL198, BL207, BL217, BL218, BL219, BL227, BL231, BL232, BL234, BL237, BL257, BL262, BL267, BL268, …	18	0.185567	BL004, BL035, BL049, BL077, BL091, BL103, BL107, BL130, BL132, BL144, BL195, BL202, BL236, BL241, BL259, BL278, BL283, BL285	0.01063	0.995296	0.0744099	1		43	0.344	BL007, BL010, BL016, BL020, BL023, BL037, BL042, BL048, BL050, BL056, BL063, BL073, BL075, BL079, BL098, BL108, BL115, BL119, BL127, BL131, BL133, BL138, BL146, BL149, BL155, BL160, BL161, BL167, BL182, BL186, BL188, BL192, BL217, BL218, BL219, BL231, BL232, BL234, BL262, BL267, BL268, BL271, BL273	18	0.272727	BL001, BL021, BL022, BL044, BL059, BL139, BL154, BL163, BL164, BL173, BL178, BL198, BL207, BL227, BL237, BL257, BL270, BL272	0.200611	0.879097	1	1		15	0.375	BL023, BL050, BL119, BL133, BL146, BL154, BL163, BL178, BL188, BL192, BL207, BL257, BL267, BL270, BL273	46	0.304636	BL001, BL007, BL010, BL016, BL020, BL021, BL022, BL037, BL042, BL044, BL048, BL056, BL059, BL063, BL073, BL075, BL079, BL098, BL108, BL115, BL127, BL131, BL138, BL139, BL149, BL155, BL160, BL161, BL164, BL167, BL173, BL182, BL186, BL198, BL217, BL218, BL219, BL227, BL231, BL232, BL234, BL237, BL262, BL268, BL271, BL272	0.252986	0.850549	1	1		31	0.344444	BL020, BL023, BL042, BL050, BL063, BL075, BL079, BL098, BL115, BL119, BL127, BL131, BL133, BL146, BL149, BL154, BL160, BL163, BL167, BL173, BL178, BL188, BL192, BL198, BL207, BL231, BL237, BL257, BL267, BL271, BL273	30	0.29703	BL001, BL007, BL010, BL016, BL021, BL022, BL037, BL044, BL048, BL056, BL059, BL073, BL108, BL138, BL139, BL155, BL161, BL164, BL182, BL186, BL217, BL218, BL219, BL227, BL232, BL234, BL262, BL268, BL270, BL272	0.292325	0.804317	1	1		31
	CAD	false			0	0		0	0		1	1				0	0		0	0		1	1				0	0		0	0		1	1				0	0		0	0		1	1				0
	PTEN	true			11	0.0575916	BL014, BL032, BL080, BL112, BL156, BL159, BL161, BL165, BL263, BL267, BL270	1	0.0103093	BL081	0.0479202	0.993582	0.279535	1		7	0.056	BL014, BL156, BL159, BL161, BL165, BL263, BL267	4	0.0606061	BL032, BL080, BL112, BL270	0.683753	0.565505	1	0.899668		3	0.075	BL032, BL267, BL270	8	0.0529801	BL014, BL080, BL112, BL156, BL159, BL161, BL165, BL263	0.414684	0.823196	1	1		4	0.0444444	BL032, BL156, BL165, BL267	7	0.0693069	BL014, BL080, BL112, BL159, BL161, BL263, BL270	0.852563	0.338047	1	0.788776		4
	BCL6	true			9	0.0471204	BL002, BL025, BL038, BL045, BL065, BL066, BL223, BL239, BL260	1	0.0103093	BL169	0.0960167	0.984831	0.462636	1		4	0.032	BL038, BL065, BL066, BL239	5	0.0757576	BL002, BL025, BL045, BL223, BL260	0.953682	0.158814	1	0.694811		2	0.05	BL038, BL045	7	0.0463576	BL002, BL025, BL065, BL066, BL223, BL239, BL260	0.59702	0.715429	1	1		6	0.0666667	BL038, BL045, BL066, BL223, BL239, BL260	3	0.029703	BL002, BL025, BL065	0.19486	0.939907	1	1		5
	CCT6B	false			1	0.0052356	BL079	0	0		0.663194	1				1	0.008	BL079	0	0		0.65445	1				0	0		1	0.00662252	BL079	1	0.790576				1	0.0111111	BL079	0	0		0.471204	1				1
	CD79A	false			0	0		3	0.0309278	BL051, BL144, BL150	1	0.0374219				0	0		0	0		1	1				0	0		0	0		1	1				0	0		0	0		1	1				0
	CD79B	false			0	0		5	0.0515464	BL004, BL017, BL116, BL144, BL158	1	0.00404179				0	0		0	0		1	1				0	0		0	0		1	1				0	0		0	0		1	1				0
	CDC73	false			2	0.0104712	BL016, BL117	1	0.0103093	BL041	0.736865	0.70986				2	0.016	BL016, BL117	0	0		0.427115	1				1	0.025	BL117	1	0.00662252	BL016	0.375861	0.957013				1	0.0111111	BL117	1	0.00990099	BL016	0.721686	0.779278				1
	CDH17	false			0	0		0	0		1	1				0	0		0	0		1	1				0	0		0	0		1	1				0	0		0	0		1	1				0
	RFX7	true			17	0.0890052	BL014, BL022, BL028, BL037, BL044, BL078, BL104, BL112, BL127, BL160, BL181, BL206, BL218, BL240, BL256, BL272, BL282	4	0.0412371	BL071, BL148, BL183, BL193	0.105745	0.962363	0.462636	1		10	0.08	BL014, BL037, BL078, BL127, BL160, BL181, BL206, BL218, BL240, BL282	7	0.106061	BL022, BL028, BL044, BL104, BL112, BL256, BL272	0.808905	0.361837	1	0.791518		0	0		17	0.112583	BL014, BL022, BL028, BL037, BL044, BL078, BL104, BL112, BL127, BL160, BL181, BL206, BL218, BL240, BL256, BL272, BL282	1	0.0150437	1	0.139013		4	0.0444444	BL104, BL127, BL160, BL206	13	0.128713	BL014, BL022, BL028, BL037, BL044, BL078, BL112, BL181, BL218, BL240, BL256, BL272, BL282	0.99089	0.0348856	1	0.305249		4
	CHD4	false			3	0.0157068	BL117, BL167, BL233	0	0		0.29014	1				2	0.016	BL117, BL167	1	0.0151515	BL233	0.725417	0.722036				1	0.025	BL117	2	0.013245	BL167, BL233	0.507954	0.888325				3	0.0333333	BL117, BL167, BL233	0	0		0.10277	1				3
	COL4A2	false			1	0.0052356	BL173	2	0.0206186	BL230, BL250	0.962578	0.263135				0	0		1	0.0151515	BL173	1	0.34555				0	0		1	0.00662252	BL173	1	0.790576				1	0.0111111	BL173	0	0		0.471204	1				1
	CPXM2	false			1	0.0052356	BL080	0	0		0.663194	1				0	0		1	0.0151515	BL080	1	0.34555				0	0		1	0.00662252	BL080	1	0.790576				0	0		1	0.00990099	BL080	1	0.528796				0
	FBXO11	true			44	0.230366	BL002, BL010, BL011, BL022, BL023, BL026, BL028, BL032, BL033, BL037, BL039, BL040, BL045, BL061, BL100, BL104, BL109, BL135, BL141, BL143, BL156, BL160, BL162, BL164, BL165, BL184, BL188, BL194, BL199, BL205, BL208, BL209, BL212, BL213, BL220, BL228, BL233, BL238, BL240, BL244, BL249, BL255, BL256, BL261	18	0.185567	BL012, BL049, BL054, BL072, BL087, BL103, BL107, BL118, BL130, BL134, BL137, BL148, BL151, BL189, BL202, BL215, BL253, BL285	0.236499	0.84767	0.919718	1		27	0.216	BL010, BL011, BL023, BL026, BL033, BL037, BL039, BL061, BL100, BL109, BL135, BL141, BL143, BL156, BL160, BL165, BL184, BL188, BL205, BL208, BL212, BL213, BL220, BL238, BL240, BL249, BL255	17	0.257576	BL002, BL022, BL028, BL032, BL040, BL045, BL104, BL162, BL164, BL194, BL199, BL209, BL228, BL233, BL244, BL256, BL261	0.797444	0.317149	1	0.740013		8	0.2	BL011, BL023, BL032, BL045, BL188, BL199, BL212, BL213	36	0.238411	BL002, BL010, BL022, BL026, BL028, BL033, BL037, BL039, BL040, BL061, BL100, BL104, BL109, BL135, BL141, BL143, BL156, BL160, BL162, BL164, BL165, BL184, BL194, BL205, BL208, BL209, BL220, BL228, BL233, BL238, BL240, BL244, BL249, BL255, BL256, BL261	0.761907	0.389512	1	0.973779		21	0.233333	BL011, BL023, BL032, BL045, BL104, BL109, BL135, BL143, BL156, BL160, BL162, BL165, BL184, BL188, BL199, BL212, BL213, BL233, BL238, BL255, BL261	23	0.227723	BL002, BL010, BL022, BL026, BL028, BL033, BL037, BL039, BL040, BL061, BL100, BL141, BL164, BL194, BL205, BL208, BL209, BL220, BL228, BL240, BL244, BL249, BL256	0.531212	0.604662	1	1		21
	CXCR4	false			2	0.0104712	BL164, BL212	3	0.0309278	BL049, BL114, BL251	0.954454	0.21333				1	0.008	BL212	1	0.0151515	BL164	0.881786	0.572885				1	0.025	BL212	1	0.00662252	BL164	0.375861	0.957013				1	0.0111111	BL212	1	0.00990099	BL164	0.721686	0.779278				1
	CYB5D1	false			1	0.0052356	BL080	0	0		0.663194	1				0	0		1	0.0151515	BL080	1	0.34555				0	0		1	0.00662252	BL080	1	0.790576				0	0		1	0.00990099	BL080	1	0.528796				0
	CYP4F22	false			0	0		0	0		1	1				0	0		0	0		1	1				0	0		0	0		1	1				0	0		0	0		1	1				0
	PCBP1	true			31	0.162304	BL009, BL025, BL028, BL044, BL045, BL046, BL058, BL059, BL060, BL068, BL069, BL088, BL109, BL131, BL133, BL136, BL147, BL164, BL165, BL167, BL179, BL188, BL208, BL213, BL216, BL222, BL225, BL240, BL249, BL258, BL267	13	0.134021	BL012, BL015, BL031, BL043, BL074, BL077, BL081, BL102, BL122, BL134, BL152, BL279, BL288	0.327765	0.787735	0.997485	1		20	0.16	BL009, BL046, BL088, BL109, BL131, BL133, BL136, BL147, BL165, BL167, BL179, BL188, BL208, BL213, BL222, BL225, BL240, BL249, BL258, BL267	11	0.166667	BL025, BL028, BL044, BL045, BL058, BL059, BL060, BL068, BL069, BL164, BL216	0.632147	0.529013	1	0.881689		7	0.175	BL045, BL060, BL068, BL133, BL188, BL213, BL267	24	0.15894	BL009, BL025, BL028, BL044, BL046, BL058, BL059, BL069, BL088, BL109, BL131, BL136, BL147, BL164, BL165, BL167, BL179, BL208, BL216, BL222, BL225, BL240, BL249, BL258	0.485603	0.694823	1	1		16	0.177778	BL045, BL046, BL058, BL060, BL068, BL088, BL109, BL131, BL133, BL136, BL165, BL167, BL179, BL188, BL213, BL267	15	0.148515	BL009, BL025, BL028, BL044, BL059, BL069, BL147, BL164, BL208, BL216, BL222, BL225, BL240, BL249, BL258	0.362202	0.771718	1	1		15
	DHCR7	false			0	0		0	0		1	1				0	0		0	0		1	1				0	0		0	0		1	1				0	0		0	0		1	1				0
	DLGAP1	false			0	0		0	0		1	1				0	0		0	0		1	1				0	0		0	0		1	1				0	0		0	0		1	1				0
	DOCK4	false			0	0		0	0		1	1				0	0		0	0		1	1				0	0		0	0		1	1				0	0		0	0		1	1				0
	TP53	true			101	0.528796	BL002, BL007, BL011, BL018, BL020, BL021, BL022, BL025, BL028, BL030, BL033, BL034, BL037, BL039, BL040, BL044, BL045, BL046, BL048, BL052, BL055, BL057, BL058, BL060, BL061, BL062, BL067, BL068, BL069, BL076, BL078, BL083, BL088, BL090, BL092, BL094, BL095, BL096, BL104, BL108, BL112, BL115, BL117, BL121, BL124, BL128, BL129, BL131, BL133, BL135, BL136, BL138, BL139, BL153, BL162, BL164, BL167, …	48	0.494845	BL006, BL012, BL015, BL017, BL035, BL043, BL049, BL053, BL054, BL072, BL074, BL077, BL081, BL085, BL087, BL091, BL102, BL103, BL106, BL114, BL120, BL122, BL123, BL125, BL130, BL134, BL137, BL152, BL157, BL174, BL189, BL193, BL196, BL202, BL210, BL235, BL236, BL250, BL251, BL259, BL264, BL265, BL275, BL278, BL279, BL283, BL285, BL288	0.33709	0.748503	0.997485	1		60	0.48	BL007, BL011, BL018, BL020, BL030, BL033, BL037, BL039, BL046, BL048, BL052, BL055, BL057, BL061, BL062, BL076, BL078, BL083, BL088, BL092, BL094, BL108, BL115, BL117, BL124, BL128, BL129, BL131, BL133, BL135, BL136, BL138, BL167, BL179, BL180, BL184, BL185, BL197, BL200, BL205, BL208, BL212, BL213, BL218, BL220, BL222, BL225, BL229, BL232, BL248, BL254, BL255, BL262, BL263, BL266, BL267, BL271, …	41	0.621212	BL002, BL021, BL022, BL025, BL028, BL034, BL040, BL044, BL045, BL058, BL060, BL067, BL068, BL069, BL090, BL095, BL096, BL104, BL112, BL121, BL139, BL153, BL162, BL164, BL173, BL175, BL178, BL199, BL201, BL207, BL209, BL216, BL223, BL224, BL228, BL246, BL247, BL256, BL261, BL270, BL287	0.978222	0.0435759	1	0.688958		24	0.6	BL011, BL018, BL045, BL060, BL068, BL076, BL117, BL124, BL129, BL133, BL178, BL185, BL199, BL201, BL207, BL212, BL213, BL229, BL246, BL254, BL267, BL270, BL277, BL286	77	0.509934	BL002, BL007, BL020, BL021, BL022, BL025, BL028, BL030, BL033, BL034, BL037, BL039, BL040, BL044, BL046, BL048, BL052, BL055, BL057, BL058, BL061, BL062, BL067, BL069, BL078, BL083, BL088, BL090, BL092, BL094, BL095, BL096, BL104, BL108, BL112, BL115, BL121, BL128, BL131, BL135, BL136, BL138, BL139, BL153, BL162, BL164, BL167, BL173, BL175, BL179, BL180, BL184, BL197, BL200, BL205, BL208, BL209, …	0.201715	0.883804	1	1		49	0.544444	BL011, BL018, BL020, BL045, BL046, BL055, BL058, BL060, BL062, BL068, BL083, BL088, BL090, BL092, BL094, BL096, BL104, BL115, BL117, BL121, BL124, BL128, BL131, BL133, BL135, BL136, BL162, BL167, BL173, BL178, BL179, BL184, BL185, BL199, BL201, BL207, BL212, BL213, BL223, BL224, BL229, BL248, BL254, BL255, BL261, BL267, BL271, BL277, BL286	52	0.514851	BL002, BL007, BL021, BL022, BL025, BL028, BL030, BL033, BL034, BL037, BL039, BL040, BL044, BL048, BL052, BL057, BL061, BL067, BL069, BL076, BL078, BL095, BL108, BL112, BL129, BL138, BL139, BL153, BL164, BL175, BL180, BL197, BL200, BL205, BL208, BL209, BL216, BL218, BL220, BL222, BL225, BL228, BL232, BL246, BL247, BL256, BL262, BL263, BL266, BL270, BL282, BL287	0.396075	0.710171	1	1		48
	E2F2	false			3	0.0157068	BL007, BL225, BL233	0	0		0.29014	1				2	0.016	BL007, BL225	1	0.0151515	BL233	0.725417	0.722036				0	0		3	0.0198675	BL007, BL225, BL233	1	0.492046				1	0.0111111	BL233	2	0.019802	BL007, BL225	0.854217	0.543374				1
	EDNRB	false			0	0		1	0.0103093	BL130	1	0.336806				0	0		0	0		1	1				0	0		0	0		1	1				0	0		0	0		1	1				0
	EHD1	false			1	0.0052356	BL112	0	0		0.663194	1				0	0		1	0.0151515	BL112	1	0.34555				0	0		1	0.00662252	BL112	1	0.790576				0	0		1	0.00990099	BL112	1	0.528796				0
	ELP2	false			0	0		0	0		1	1				0	0		0	0		1	1				0	0		0	0		1	1				0	0		0	0		1	1				0
	EML2	false			0	0		2	0.0206186	BL081, BL116	1	0.11266				0	0		0	0		1	1				0	0		0	0		1	1				0	0		0	0		1	1				0
	ENKD1	false			0	0		0	0		1	1				0	0		0	0		1	1				0	0		0	0		1	1				0	0		0	0		1	1				0
	ENTPD3	false			0	0		0	0		1	1				0	0		0	0		1	1				0	0		0	0		1	1				0	0		0	0		1	1				0
	EPHB2	false			0	0		1	0.0103093	BL093	1	0.336806				0	0		0	0		1	1				0	0		0	0		1	1				0	0		0	0		1	1				0
	ERAP1	false			0	0		1	0.0103093	BL099	1	0.336806				0	0		0	0		1	1				0	0		0	0		1	1				0	0		0	0		1	1				0
	EXOSC6	false			1	0.0052356	BL063	0	0		0.663194	1				1	0.008	BL063	0	0		0.65445	1				0	0		1	0.00662252	BL063	1	0.790576				1	0.0111111	BL063	0	0		0.471204	1				1
	EZH2	false			0	0		5	0.0515464	BL099, BL123, BL158, BL193, BL265	1	0.00404179				0	0		0	0		1	1				0	0		0	0		1	1				0	0		0	0		1	1				0
	FAM129B	false			0	0		0	0		1	1				0	0		0	0		1	1				0	0		0	0		1	1				0	0		0	0		1	1				0
	ZBTB7A	true			5	0.026178	BL038, BL069, BL206, BL218, BL239	1	0.0103093	BL195	0.341995	0.917173	0.997485	1		4	0.032	BL038, BL206, BL218, BL239	1	0.0151515	BL069	0.435036	0.883283	1	1		1	0.025	BL038	4	0.0264901	BL069, BL206, BL218, BL239	0.695501	0.718782	1	1		3	0.0333333	BL038, BL206, BL239	2	0.019802	BL069, BL218	0.445554	0.849695	1	1		3
	FGFR3	false			0	0		0	0		1	1				0	0		0	0		1	1				0	0		0	0		1	1				0	0		0	0		1	1				0
	FLYWCH1	false			2	0.0104712	BL032, BL062	2	0.0206186	BL118, BL285	0.88734	0.413611				1	0.008	BL062	1	0.0151515	BL032	0.881786	0.572885				1	0.025	BL032	1	0.00662252	BL062	0.375861	0.957013				2	0.0222222	BL032, BL062	0	0		0.220722	1				2
	MYC	true			135	0.706806	BL002, BL007, BL009, BL010, BL011, BL013, BL014, BL016, BL018, BL020, BL021, BL022, BL023, BL025, BL026, BL028, BL030, BL032, BL033, BL034, BL037, BL038, BL039, BL040, BL042, BL044, BL045, BL048, BL050, BL052, BL055, BL057, BL058, BL059, BL060, BL061, BL068, BL069, BL073, BL075, BL078, BL080, BL083, BL084, BL086, BL088, BL092, BL098, BL100, BL101, BL104, BL108, BL109, BL115, BL117, BL119, BL121, …	66	0.680412	BL006, BL012, BL015, BL017, BL027, BL035, BL041, BL043, BL049, BL053, BL070, BL071, BL072, BL074, BL077, BL081, BL085, BL089, BL091, BL093, BL103, BL106, BL107, BL114, BL116, BL118, BL120, BL130, BL134, BL137, BL144, BL145, BL150, BL152, BL158, BL166, BL169, BL174, BL177, BL183, BL187, BL189, BL193, BL195, BL202, BL204, BL210, BL221, BL226, BL235, BL236, BL241, BL250, BL251, BL253, BL259, BL264, …	0.370567	0.725869	0.997681	1		89	0.712	BL007, BL009, BL010, BL011, BL014, BL016, BL018, BL020, BL023, BL026, BL030, BL033, BL037, BL038, BL039, BL042, BL048, BL050, BL052, BL055, BL057, BL061, BL073, BL075, BL078, BL083, BL086, BL088, BL092, BL098, BL100, BL108, BL109, BL115, BL117, BL119, BL124, BL127, BL128, BL129, BL131, BL136, BL138, BL141, BL143, BL146, BL149, BL155, BL156, BL165, BL167, BL170, BL176, BL179, BL180, BL181, BL184, …	46	0.69697	BL002, BL013, BL021, BL022, BL025, BL028, BL032, BL034, BL040, BL044, BL045, BL058, BL059, BL060, BL068, BL069, BL080, BL084, BL101, BL104, BL121, BL139, BL142, BL153, BL154, BL162, BL163, BL173, BL175, BL178, BL194, BL199, BL216, BL224, BL227, BL228, BL237, BL244, BL247, BL256, BL257, BL261, BL270, BL272, BL274, BL287	0.477272	0.651702	1	0.930565		29	0.725	BL011, BL018, BL023, BL032, BL038, BL045, BL050, BL060, BL068, BL117, BL119, BL124, BL129, BL146, BL154, BL163, BL178, BL188, BL190, BL192, BL199, BL212, BL213, BL229, BL257, BL267, BL270, BL277, BL286	106	0.701987	BL002, BL007, BL009, BL010, BL013, BL014, BL016, BL020, BL021, BL022, BL025, BL026, BL028, BL030, BL033, BL034, BL037, BL039, BL040, BL042, BL044, BL048, BL052, BL055, BL057, BL058, BL059, BL061, BL069, BL073, BL075, BL078, BL080, BL083, BL084, BL086, BL088, BL092, BL098, BL100, BL101, BL104, BL108, BL109, BL115, BL121, BL127, BL128, BL131, BL136, BL138, BL139, BL141, BL142, BL143, BL149, BL153, …	0.4709	0.679584	1	1		62	0.688889	BL011, BL018, BL020, BL023, BL032, BL038, BL042, BL045, BL050, BL055, BL058, BL060, BL068, BL075, BL083, BL084, BL086, BL088, BL092, BL098, BL104, BL109, BL115, BL117, BL119, BL121, BL124, BL127, BL128, BL131, BL136, BL143, BL146, BL149, BL154, BL156, BL162, BL163, BL165, BL167, BL173, BL178, BL179, BL184, BL188, BL190, BL192, BL199, BL212, BL213, BL224, BL229, BL231, BL237, BL238, BL239, BL257, …	73	0.722772	BL002, BL007, BL009, BL010, BL013, BL014, BL016, BL021, BL022, BL025, BL026, BL028, BL030, BL033, BL034, BL037, BL039, BL040, BL044, BL048, BL052, BL057, BL059, BL061, BL069, BL073, BL078, BL080, BL100, BL101, BL108, BL129, BL138, BL139, BL141, BL142, BL153, BL155, BL170, BL175, BL176, BL180, BL181, BL186, BL194, BL200, BL208, BL216, BL217, BL218, BL219, BL220, BL222, BL225, BL227, BL228, BL232, …	0.749552	0.361247	1	0.790228		61
	FTCD	false			1	0.0052356	BL286	1	0.0103093	BL027	0.88734	0.560951				1	0.008	BL286	0	0		0.65445	1				1	0.025	BL286	0	0		0.209424	1				1	0.0111111	BL286	0	0		0.471204	1				1
	GGTLC1	false			0	0		0	0		1	1				0	0		0	0		1	1				0	0		0	0		1	1				0	0		0	0		1	1				0
	FOXO1	true			31	0.162304	BL001, BL010, BL013, BL042, BL048, BL056, BL063, BL065, BL066, BL075, BL080, BL084, BL135, BL138, BL141, BL149, BL161, BL176, BL182, BL207, BL219, BL223, BL225, BL227, BL231, BL232, BL238, BL252, BL257, BL263, BL281	14	0.14433	BL004, BL027, BL070, BL093, BL118, BL148, BL158, BL168, BL193, BL195, BL202, BL215, BL236, BL259	0.41581	0.711997	1	1		23	0.184	BL010, BL042, BL048, BL056, BL063, BL065, BL066, BL075, BL135, BL138, BL141, BL149, BL161, BL176, BL182, BL219, BL225, BL231, BL232, BL238, BL252, BL263, BL281	8	0.121212	BL001, BL013, BL080, BL084, BL207, BL223, BL227, BL257	0.181433	0.909788	1	1		2	0.05	BL207, BL257	29	0.192053	BL001, BL010, BL013, BL042, BL048, BL056, BL063, BL065, BL066, BL075, BL080, BL084, BL135, BL138, BL141, BL149, BL161, BL176, BL182, BL219, BL223, BL225, BL227, BL231, BL232, BL238, BL252, BL263, BL281	0.996301	0.019859	1	0.139013		12	0.133333	BL042, BL063, BL066, BL075, BL084, BL135, BL149, BL207, BL223, BL231, BL238, BL257	19	0.188119	BL001, BL010, BL013, BL048, BL056, BL065, BL080, BL138, BL141, BL161, BL176, BL182, BL219, BL225, BL227, BL232, BL252, BL263, BL281	0.889499	0.204116	1	0.695784		11
	CDKN2A	true			12	0.0628272	BL014, BL023, BL109, BL113, BL165, BL188, BL190, BL206, BL211, BL233, BL261, BL272	5	0.0515464	BL054, BL123, BL221, BL235, BL241	0.462973	0.735909	1	1		8	0.064	BL014, BL023, BL109, BL113, BL165, BL188, BL190, BL206	4	0.0606061	BL211, BL233, BL261, BL272	0.597898	0.647207	1	0.930565		3	0.075	BL023, BL188, BL190	9	0.0596026	BL014, BL109, BL113, BL165, BL206, BL211, BL233, BL261, BL272	0.477678	0.774298	1	1		8	0.0888889	BL023, BL109, BL165, BL188, BL190, BL206, BL233, BL261	4	0.039604	BL014, BL113, BL211, BL272	0.135189	0.956321	1	1		8
	GRIK5	false			0	0		0	0		1	1				0	0		0	0		1	1				0	0		0	0		1	1				0	0		0	0		1	1				0
	GTSE1	false			0	0		1	0.0103093	BL191	1	0.336806				0	0		0	0		1	1				0	0		0	0		1	1				0	0		0	0		1	1				0
	HERC1	false			0	0		0	0		1	1				0	0		0	0		1	1				0	0		0	0		1	1				0	0		0	0		1	1				0
	TCF3	true			25	0.13089	BL005, BL019, BL023, BL033, BL058, BL068, BL078, BL086, BL092, BL104, BL105, BL113, BL119, BL155, BL182, BL192, BL194, BL200, BL219, BL256, BL257, BL258, BL260, BL273, BL282	13	0.134021	BL003, BL015, BL053, BL072, BL081, BL106, BL118, BL130, BL137, BL152, BL189, BL193, BL241	0.60714	0.537839	1	0.993285		17	0.136	BL005, BL019, BL023, BL033, BL078, BL086, BL092, BL113, BL119, BL155, BL182, BL192, BL200, BL219, BL258, BL273, BL282	8	0.121212	BL058, BL068, BL104, BL105, BL194, BL256, BL257, BL260	0.482077	0.691277	1	0.930565		6	0.15	BL023, BL068, BL119, BL192, BL257, BL273	19	0.125828	BL005, BL019, BL033, BL058, BL078, BL086, BL092, BL104, BL105, BL113, BL155, BL182, BL194, BL200, BL219, BL256, BL258, BL260, BL282	0.429856	0.754021	1	1		12	0.133333	BL019, BL023, BL058, BL068, BL086, BL092, BL104, BL119, BL192, BL257, BL260, BL273	13	0.128713	BL005, BL033, BL078, BL105, BL113, BL155, BL182, BL194, BL200, BL219, BL256, BL258, BL282	0.54657	0.622269	1	1		12
	HLA-DQB1	false			1	0.0052356	BL032	0	0		0.663194	1				0	0		1	0.0151515	BL032	1	0.34555				1	0.025	BL032	0	0		0.209424	1				1	0.0111111	BL032	0	0		0.471204	1				1
	TFAP4	true			23	0.120419	BL001, BL016, BL028, BL040, BL048, BL060, BL061, BL065, BL080, BL088, BL096, BL128, BL139, BL162, BL185, BL188, BL192, BL212, BL216, BL218, BL263, BL272, BL282	12	0.123711	BL054, BL103, BL116, BL118, BL189, BL202, BL226, BL230, BL265, BL278, BL279, BL284	0.612497	0.537424	1	0.993285		13	0.104	BL016, BL048, BL061, BL065, BL088, BL128, BL185, BL188, BL192, BL212, BL218, BL263, BL282	10	0.151515	BL001, BL028, BL040, BL060, BL080, BL096, BL139, BL162, BL216, BL272	0.882536	0.231567	1	0.736804		5	0.125	BL060, BL185, BL188, BL192, BL212	18	0.119205	BL001, BL016, BL028, BL040, BL048, BL061, BL065, BL080, BL088, BL096, BL128, BL139, BL162, BL216, BL218, BL263, BL272, BL282	0.552424	0.658142	1	1		9	0.1	BL060, BL088, BL096, BL128, BL162, BL185, BL188, BL192, BL212	14	0.138614	BL001, BL016, BL028, BL040, BL048, BL061, BL065, BL080, BL139, BL216, BL218, BL263, BL272, BL282	0.851178	0.276782	1	0.695784		9
	ITPR3	false			0	0		1	0.0103093	BL093	1	0.336806				0	0		0	0		1	1				0	0		0	0		1	1				0	0		0	0		1	1				0
	KANK2	false			0	0		0	0		1	1				0	0		0	0		1	1				0	0		0	0		1	1				0	0		0	0		1	1				0
	KIFC3	false			0	0		0	0		1	1				0	0		0	0		1	1				0	0		0	0		1	1				0	0		0	0		1	1				0
	KLHL26	false			2	0.0104712	BL059, BL127	0	0		0.439049	1				1	0.008	BL127	1	0.0151515	BL059	0.881786	0.572885				0	0		2	0.013245	BL059, BL127	1	0.624139				1	0.0111111	BL127	1	0.00990099	BL059	0.721686	0.779278				1
	KLHL6	false			2	0.0104712	BL139, BL159	1	0.0103093	BL152	0.736865	0.70986				1	0.008	BL159	1	0.0151515	BL139	0.881786	0.572885				0	0		2	0.013245	BL139, BL159	1	0.624139				0	0		2	0.019802	BL139, BL159	1	0.278314				0
	LCN15	false			0	0		0	0		1	1				0	0		0	0		1	1				0	0		0	0		1	1				0	0		0	0		1	1				0
	MAP3K6	false			0	0		0	0		1	1				0	0		0	0		1	1				0	0		0	0		1	1				0	0		0	0		1	1				0
	MEF2B	false			0	0		4	0.0412371	BL027, BL123, BL151, BL250	1	0.0123427				0	0		0	0		1	1				0	0		0	0		1	1				0	0		0	0		1	1				0
	GNAI2	true			8	0.0418848	BL002, BL052, BL069, BL136, BL139, BL142, BL161, BL232	4	0.0412371	BL093, BL118, BL158, BL265	0.623091	0.620364	1	1		4	0.032	BL052, BL136, BL161, BL232	4	0.0606061	BL002, BL069, BL139, BL142	0.903684	0.280785	1	0.740013		0	0		8	0.0529801	BL002, BL052, BL069, BL136, BL139, BL142, BL161, BL232	1	0.146611	1	0.741704		1	0.0111111	BL136	7	0.0693069	BL002, BL052, BL069, BL139, BL142, BL161, BL232	0.994663	0.0462193	1	0.323535		1
	RHOA	true			7	0.0366492	BL013, BL057, BL138, BL165, BL167, BL209, BL247	4	0.0412371	BL148, BL151, BL171, BL183	0.705125	0.539212	1	0.993285		4	0.032	BL057, BL138, BL165, BL167	3	0.0454545	BL013, BL209, BL247	0.811449	0.457933	1	0.843561		0	0		7	0.0463576	BL013, BL057, BL138, BL165, BL167, BL209, BL247	1	0.187336	1	0.741704		2	0.0222222	BL165, BL167	5	0.049505	BL013, BL057, BL138, BL209, BL247	0.920268	0.272428	1	0.695784		2
	MYD88	false			0	0		1	0.0103093	BL166	1	0.336806				0	0		0	0		1	1				0	0		0	0		1	1				0	0		0	0		1	1				0
	MYH10	false			0	0		0	0		1	1				0	0		0	0		1	1				0	0		0	0		1	1				0	0		0	0		1	1				0
	MYO18A	false			1	0.0052356	BL242	1	0.0103093	BL150	0.88734	0.560951				1	0.008	BL242	0	0		0.65445	1				1	0.025	BL242	0	0		0.209424	1				1	0.0111111	BL242	0	0		0.471204	1				1
	NBEAL1	false			0	0		0	0		1	1				0	0		0	0		1	1				0	0		0	0		1	1				0	0		0	0		1	1				0
	CCND3	true			83	0.434555	BL011, BL018, BL020, BL023, BL032, BL034, BL039, BL040, BL045, BL046, BL048, BL052, BL055, BL057, BL058, BL059, BL060, BL061, BL062, BL067, BL068, BL083, BL088, BL090, BL094, BL095, BL096, BL098, BL101, BL108, BL109, BL113, BL115, BL117, BL119, BL121, BL124, BL128, BL131, BL133, BL136, BL142, BL143, BL153, BL154, BL156, BL162, BL163, BL175, BL182, BL184, BL185, BL188, BL190, BL194, BL197, BL200, …	45	0.463918	BL012, BL017, BL027, BL035, BL043, BL053, BL054, BL072, BL074, BL077, BL081, BL085, BL091, BL102, BL103, BL106, BL107, BL114, BL116, BL118, BL120, BL125, BL130, BL134, BL137, BL144, BL150, BL152, BL157, BL177, BL189, BL202, BL210, BL221, BL235, BL236, BL241, BL250, BL251, BL264, BL265, BL283, BL284, BL285, BL288	0.725816	0.363285	1	0.847665		52	0.416	BL011, BL018, BL020, BL023, BL039, BL046, BL048, BL052, BL055, BL057, BL061, BL062, BL083, BL088, BL094, BL098, BL108, BL109, BL113, BL115, BL117, BL119, BL124, BL128, BL131, BL133, BL136, BL143, BL156, BL182, BL184, BL185, BL188, BL190, BL197, BL200, BL208, BL212, BL213, BL222, BL225, BL231, BL234, BL240, BL248, BL249, BL254, BL255, BL263, BL268, BL269, BL271	31	0.469697	BL032, BL034, BL040, BL045, BL058, BL059, BL060, BL067, BL068, BL090, BL095, BL096, BL101, BL121, BL142, BL153, BL154, BL162, BL163, BL175, BL194, BL201, BL209, BL224, BL233, BL244, BL246, BL261, BL270, BL274, BL287	0.806698	0.287862	1	0.740013		22	0.55	BL011, BL018, BL023, BL032, BL045, BL060, BL068, BL117, BL119, BL124, BL133, BL154, BL163, BL185, BL188, BL190, BL201, BL212, BL213, BL246, BL254, BL270	61	0.403974	BL020, BL034, BL039, BL040, BL046, BL048, BL052, BL055, BL057, BL058, BL059, BL061, BL062, BL067, BL083, BL088, BL090, BL094, BL095, BL096, BL098, BL101, BL108, BL109, BL113, BL115, BL121, BL128, BL131, BL136, BL142, BL143, BL153, BL156, BL162, BL175, BL182, BL184, BL194, BL197, BL200, BL208, BL209, BL222, BL224, BL225, BL231, BL233, BL234, BL240, BL244, BL248, BL249, BL255, BL261, BL263, BL268, …	0.0702159	0.966449	1	1		49	0.544444	BL011, BL018, BL020, BL023, BL032, BL045, BL046, BL055, BL058, BL060, BL062, BL068, BL083, BL088, BL090, BL094, BL096, BL098, BL109, BL115, BL117, BL119, BL121, BL124, BL128, BL131, BL133, BL136, BL143, BL154, BL156, BL162, BL163, BL184, BL185, BL188, BL190, BL201, BL212, BL213, BL224, BL231, BL233, BL248, BL254, BL255, BL261, BL269, BL271	34	0.336634	BL034, BL039, BL040, BL048, BL052, BL057, BL059, BL061, BL067, BL095, BL101, BL108, BL113, BL142, BL153, BL175, BL182, BL194, BL197, BL200, BL208, BL209, BL222, BL225, BL234, BL240, BL244, BL246, BL249, BL263, BL268, BL270, BL274, BL287	0.00296184	0.998845	0.103664	1		49
	NOA1	false			1	0.0052356	BL104	0	0		0.663194	1				0	0		1	0.0151515	BL104	1	0.34555				0	0		1	0.00662252	BL104	1	0.790576				1	0.0111111	BL104	0	0		0.471204	1				1
	NOD1	false			0	0		0	0		1	1				0	0		0	0		1	1				0	0		0	0		1	1				0	0		0	0		1	1				0
	NOTCH1	false			3	0.0157068	BL009, BL050, BL206	1	0.0103093	BL114	0.586389	0.808609				3	0.024	BL009, BL050, BL206	0	0		0.277964	1				1	0.025	BL050	2	0.013245	BL009, BL206	0.507954	0.888325				2	0.0222222	BL050, BL206	1	0.00990099	BL009	0.456626	0.89723				2
	NRXN2	false			1	0.0052356	BL243	0	0		0.663194	1				1	0.008	BL243	0	0		0.65445	1				0	0		1	0.00662252	BL243	1	0.790576				0	0		1	0.00990099	BL243	1	0.528796				0
	P2RY2	false			0	0		0	0		1	1				0	0		0	0		1	1				0	0		0	0		1	1				0	0		0	0		1	1				0
	P2RY8	true			25	0.13089	BL001, BL009, BL016, BL040, BL044, BL046, BL061, BL090, BL112, BL138, BL141, BL154, BL175, BL176, BL179, BL197, BL199, BL205, BL208, BL218, BL225, BL233, BL249, BL266, BL273	15	0.154639	BL006, BL017, BL035, BL049, BL072, BL091, BL102, BL103, BL171, BL174, BL202, BL226, BL241, BL253, BL283	0.769516	0.351106	1	0.847665		16	0.128	BL009, BL016, BL046, BL061, BL138, BL141, BL176, BL179, BL197, BL205, BL208, BL218, BL225, BL249, BL266, BL273	9	0.136364	BL001, BL040, BL044, BL090, BL112, BL154, BL175, BL199, BL233	0.656315	0.517923	1	0.881689		3	0.075	BL154, BL199, BL273	22	0.145695	BL001, BL009, BL016, BL040, BL044, BL046, BL061, BL090, BL112, BL138, BL141, BL175, BL176, BL179, BL197, BL205, BL208, BL218, BL225, BL233, BL249, BL266	0.933298	0.18185	1	0.741704		7	0.0777778	BL046, BL090, BL154, BL179, BL199, BL233, BL273	18	0.178218	BL001, BL009, BL016, BL040, BL044, BL061, BL112, BL138, BL141, BL175, BL176, BL197, BL205, BL208, BL218, BL225, BL249, BL266	0.989524	0.031534	1	0.305249		6
	PC	false			1	0.0052356	BL219	0	0		0.663194	1				1	0.008	BL219	0	0		0.65445	1				0	0		1	0.00662252	BL219	1	0.790576				0	0		1	0.00990099	BL219	1	0.528796				0
	NCOR2	true			6	0.0314136	BL018, BL044, BL113, BL154, BL185, BL206	4	0.0412371	BL051, BL230, BL241, BL253	0.783289	0.450362	1	0.985167		4	0.032	BL018, BL113, BL185, BL206	2	0.030303	BL044, BL154	0.657517	0.676205	1	0.930565		3	0.075	BL018, BL154, BL185	3	0.0198675	BL044, BL113, BL206	0.107486	0.981728	1	1		4	0.0444444	BL018, BL154, BL185, BL206	2	0.019802	BL044, BL113	0.288405	0.918745	1	1		4
	PDCD11	false			1	0.0052356	BL084	1	0.0103093	BL169	0.88734	0.560951				0	0		1	0.0151515	BL084	1	0.34555				0	0		1	0.00662252	BL084	1	0.790576				1	0.0111111	BL084	0	0		0.471204	1				1
	PIK3C2A	false			0	0		0	0		1	1				0	0		0	0		1	1				0	0		0	0		1	1				0	0		0	0		1	1				0
	PIK3R1	false			0	0		2	0.0206186	BL193, BL250	1	0.11266				0	0		0	0		1	1				0	0		0	0		1	1				0	0		0	0		1	1				0
	SF3B1	true			5	0.026178	BL034, BL037, BL067, BL090, BL159	4	0.0412371	BL116, BL177, BL193, BL226	0.853384	0.356902	1	0.847665		2	0.016	BL037, BL159	3	0.0454545	BL034, BL067, BL090	0.950718	0.225772	1	0.736804		0	0		5	0.0331126	BL034, BL037, BL067, BL090, BL159	1	0.304499	1	0.968859		1	0.0111111	BL090	4	0.039604	BL034, BL037, BL067, BL159	0.960581	0.222291	1	0.695784		1
	POLRMT	false			0	0		0	0		1	1				0	0		0	0		1	1				0	0		0	0		1	1				0	0		0	0		1	1				0
	POR	false			1	0.0052356	BL086	0	0		0.663194	1				1	0.008	BL086	0	0		0.65445	1				0	0		1	0.00662252	BL086	1	0.790576				1	0.0111111	BL086	0	0		0.471204	1				1
	PPP6R2	false			2	0.0104712	BL176, BL257	2	0.0206186	BL168, BL235	0.88734	0.413611				1	0.008	BL176	1	0.0151515	BL257	0.881786	0.572885				1	0.025	BL257	1	0.00662252	BL176	0.375861	0.957013				1	0.0111111	BL257	1	0.00990099	BL176	0.721686	0.779278				1
	PREX1	false			0	0		0	0		1	1				0	0		0	0		1	1				0	0		0	0		1	1				0	0		0	0		1	1				0
	PRSS22	false			1	0.0052356	BL007	0	0		0.663194	1				1	0.008	BL007	0	0		0.65445	1				0	0		1	0.00662252	BL007	1	0.790576				0	0		1	0.00990099	BL007	1	0.528796				0
	MKI67	true			3	0.0157068	BL063, BL146, BL266	3	0.0309278	BL123, BL195, BL284	0.898724	0.325383	1	0.847665		3	0.024	BL063, BL146, BL266	0	0		0.277964	1	1	1		1	0.025	BL146	2	0.013245	BL063, BL266	0.507954	0.888325	1	1		2	0.0222222	BL063, BL146	1	0.00990099	BL266	0.456626	0.89723	1	1		2
	PTPRN	false			0	0		0	0		1	1				0	0		0	0		1	1				0	0		0	0		1	1				0	0		0	0		1	1				0
	RANBP6	false			2	0.0104712	BL161, BL243	1	0.0103093	BL259	0.736865	0.70986				2	0.016	BL161, BL243	0	0		0.427115	1				0	0		2	0.013245	BL161, BL243	1	0.624139				0	0		2	0.019802	BL161, BL243	1	0.278314				0
	RET	false			0	0		0	0		1	1				0	0		0	0		1	1				0	0		0	0		1	1				0	0		0	0		1	1				0
	REV3L	false			0	0		0	0		1	1				0	0		0	0		1	1				0	0		0	0		1	1				0	0		0	0		1	1				0
	ZAN	true			6	0.0314136	BL039, BL101, BL109, BL159, BL208, BL238	6	0.0618557	BL041, BL053, BL144, BL157, BL196, BL210	0.934198	0.180028	1	0.572817		5	0.04	BL039, BL109, BL159, BL208, BL238	1	0.0151515	BL101	0.323795	0.924699	1	1		0	0		6	0.0397351	BL039, BL101, BL109, BL159, BL208, BL238	1	0.239015	1	0.836553		2	0.0222222	BL109, BL238	4	0.039604	BL039, BL101, BL159, BL208	0.865212	0.397297	1	0.817965		2
	BTG2	true			11	0.0575916	BL002, BL009, BL022, BL023, BL025, BL050, BL078, BL141, BL170, BL237, BL247	10	0.103093	BL004, BL027, BL091, BL151, BL171, BL195, BL204, BL214, BL259, BL280	0.947113	0.123343	1	0.431702		6	0.048	BL009, BL023, BL050, BL078, BL141, BL170	5	0.0757576	BL002, BL022, BL025, BL237, BL247	0.865565	0.316247	1	0.740013		2	0.05	BL023, BL050	9	0.0596026	BL002, BL009, BL022, BL025, BL078, BL141, BL170, BL237, BL247	0.713077	0.585316	1	1		3	0.0333333	BL023, BL050, BL237	8	0.0792079	BL002, BL009, BL022, BL025, BL078, BL141, BL170, BL247	0.955537	0.147437	1	0.695784		3
	RPL10	false			0	0		1	0.0103093	BL259	1	0.336806				0	0		0	0		1	1				0	0		0	0		1	1				0	0		0	0		1	1				0
	RYR2	false			0	0		0	0		1	1				0	0		0	0		1	1				0	0		0	0		1	1				0	0		0	0		1	1				0
	SALL3	false			3	0.0157068	BL113, BL131, BL256	2	0.0206186	BL047, BL204	0.78667	0.547131				2	0.016	BL113, BL131	1	0.0151515	BL256	0.725417	0.722036				0	0		3	0.0198675	BL113, BL131, BL256	1	0.492046				1	0.0111111	BL131	2	0.019802	BL113, BL256	0.854217	0.543374				1
	SBF1	false			0	0		0	0		1	1				0	0		0	0		1	1				0	0		0	0		1	1				0	0		0	0		1	1				0
	HIST1H1C	true			4	0.0209424	BL016, BL025, BL112, BL228	6	0.0618557	BL051, BL070, BL071, BL168, BL172, BL214	0.980955	0.076521	1	0.33478		1	0.008	BL016	3	0.0454545	BL025, BL112, BL228	0.986586	0.119878	1	0.688958		0	0		4	0.0264901	BL016, BL025, BL112, BL228	1	0.387355	1	0.973779		0	0		4	0.039604	BL016, BL025, BL112, BL228	1	0.0759934	1	0.443295		0
	SGK1	false			1	0.0052356	BL025	4	0.0412371	BL087, BL168, BL204, BL259	0.995958	0.0455462				0	0		1	0.0151515	BL025	1	0.34555				0	0		1	0.00662252	BL025	1	0.790576				0	0		1	0.00990099	BL025	1	0.528796				0
	SHANK1	false			0	0		0	0		1	1				0	0		0	0		1	1				0	0		0	0		1	1				0	0		0	0		1	1				0
	SI	false			0	0		0	0		1	1				0	0		0	0		1	1				0	0		0	0		1	1				0	0		0	0		1	1				0
	SIN3A	false			2	0.0104712	BL007, BL135	1	0.0103093	BL236	0.736865	0.70986				2	0.016	BL007, BL135	0	0		0.427115	1				0	0		2	0.013245	BL007, BL135	1	0.624139				1	0.0111111	BL135	1	0.00990099	BL007	0.721686	0.779278				1
	SLC29A2	false			1	0.0052356	BL029	0	0		0.663194	1				0	0		1	0.0151515	BL029	1	0.34555				0	0		1	0.00662252	BL029	1	0.790576				0	0		1	0.00990099	BL029	1	0.528796				0
	BRAF	true			2	0.0104712	BL025, BL101	4	0.0412371	BL103, BL151, BL202, BL235	0.982319	0.101276	1	0.393853		0	0		2	0.030303	BL025, BL101	1	0.118214	1	0.688958		0	0		2	0.013245	BL025, BL101	1	0.624139	1	1		0	0		2	0.019802	BL025, BL101	1	0.278314	1	0.695784		0
	DTX1	true			2	0.0104712	BL025, BL034	5	0.0515464	BL168, BL171, BL204, BL259, BL280	0.993346	0.0452498	1	0.226249		0	0		2	0.030303	BL025, BL034	1	0.118214	1	0.688958		0	0		2	0.013245	BL025, BL034	1	0.624139	1	1		0	0		2	0.019802	BL025, BL034	1	0.278314	1	0.695784		0
	SYNGAP1	false			0	0		0	0		1	1				0	0		0	0		1	1				0	0		0	0		1	1				0	0		0	0		1	1				0
	TBC1D9B	false			0	0		0	0		1	1				0	0		0	0		1	1				0	0		0	0		1	1				0	0		0	0		1	1				0
	SOCS1	true			2	0.0104712	BL025, BL247	6	0.0618557	BL004, BL064, BL087, BL150, BL168, BL259	0.997559	0.01929	1	0.112525		0	0		2	0.030303	BL025, BL247	1	0.118214	1	0.688958		0	0		2	0.013245	BL025, BL247	1	0.624139	1	1		0	0		2	0.019802	BL025, BL247	1	0.278314	1	0.695784		0
	CARD11	true			1	0.0052356	BL179	5	0.0515464	BL123, BL168, BL195, BL196, BL214	0.998686	0.017681	1	0.112525		1	0.008	BL179	0	0		0.65445	1	1	1		0	0		1	0.00662252	BL179	1	0.790576	1	1		1	0.0111111	BL179	0	0		0.471204	1	1	1		0
	TIGD6	false			0	0		0	0		1	1				0	0		0	0		1	1				0	0		0	0		1	1				0	0		0	0		1	1				0
	TLN2	false			0	0		0	0		1	1				0	0		0	0		1	1				0	0		0	0		1	1				0	0		0	0		1	1				0
	TNFAIP3	false			0	0		3	0.0309278	BL035, BL144, BL259	1	0.0374219				0	0		0	0		1	1				0	0		0	0		1	1				0	0		0	0		1	1				0
	TOP2A	false			0	0		0	0		1	1				0	0		0	0		1	1				0	0		0	0		1	1				0	0		0	0		1	1				0
	CREBBP	true			4	0.0209424	BL033, BL058, BL069, BL143	10	0.103093	BL043, BL070, BL087, BL099, BL150, BL168, BL195, BL204, BL236, BL275	0.999432	0.00357429	1	0.0312751		2	0.016	BL033, BL143	2	0.030303	BL058, BL069	0.880122	0.429287	1	0.834725		0	0		4	0.0264901	BL033, BL058, BL069, BL143	1	0.387355	1	0.973779		2	0.0222222	BL058, BL143	2	0.019802	BL033, BL069	0.644847	0.731595	1	1		2
	TPST2	false			2	0.0104712	BL010, BL155	0	0		0.439049	1				2	0.016	BL010, BL155	0	0		0.427115	1				0	0		2	0.013245	BL010, BL155	1	0.624139				0	0		2	0.019802	BL010, BL155	1	0.278314				0
	TTN	false			1	0.0052356	BL217	0	0		0.663194	1				1	0.008	BL217	0	0		0.65445	1				0	0		1	0.00662252	BL217	1	0.790576				0	0		1	0.00990099	BL217	1	0.528796				0
	UBR4	false			0	0		0	0		1	1				0	0		0	0		1	1				0	0		0	0		1	1				0	0		0	0		1	1				0
	VWA7	false			0	0		1	0.0103093	BL122	1	0.336806				0	0		0	0		1	1				0	0		0	0		1	1				0	0		0	0		1	1				0
	WDR90	false			1	0.0052356	BL133	4	0.0412371	BL152, BL191, BL215, BL288	0.995958	0.0455462				1	0.008	BL133	0	0		0.65445	1				1	0.025	BL133	0	0		0.209424	1				1	0.0111111	BL133	0	0		0.471204	1				1
	WHAMM	false			1	0.0052356	BL127	0	0		0.663194	1				1	0.008	BL127	0	0		0.65445	1				0	0		1	0.00662252	BL127	1	0.790576				1	0.0111111	BL127	0	0		0.471204	1				1
	YY1AP1	true			4	0.0209424	BL084, BL228, BL238, BL242	16	0.164948	BL041, BL071, BL077, BL087, BL097, BL099, BL168, BL171, BL183, BL193, BL214, BL215, BL241, BL250, BL259, BL265	0.999999	1.46508e-05	1	0.000256389		2	0.016	BL238, BL242	2	0.030303	BL084, BL228	0.880122	0.429287	1	0.834725		1	0.025	BL242	3	0.0198675	BL084, BL228, BL238	0.612645	0.806118	1	1		3	0.0333333	BL084, BL238, BL242	1	0.00990099	BL228	0.268405	0.952442	1	1		3
	PIM1	true			0	0		7	0.0721649	BL004, BL116, BL152, BL195, BL204, BL214, BL280	1	0.000424002	1	0.00494668		0	0		0	0		1	1	1	1		0	0		0	0		1	1	1	1		0	0		0	0		1	1	1	1		0
	BCL2	true			0	0		11	0.113402	BL003, BL004, BL027, BL064, BL070, BL087, BL123, BL145, BL150, BL151, BL204	1	4.26077e-06	1	0.000149127		0	0		0	0		1	1	1	1		0	0		0	0		1	1	1	1		0	0		0	0		1	1	1	1		0
	ZNF229	false			2	0.0104712	BL135, BL190	0	0		0.439049	1				2	0.016	BL135, BL190	0	0		0.427115	1				1	0.025	BL190	1	0.00662252	BL135	0.375861	0.957013				2	0.0222222	BL135, BL190	0	0		0.220722	1				2
	ZNF85	false			0	0		1	0.0103093	BL150	1	0.336806				0	0		0	0		1	1				0	0		0	0		1	1				0	0		0	0		1	1				0
[truncated: 31 more columns]
