# Supplementary material for: Clinical relevance of molecular characteristics in Burkitt lymphoma differs according to age
Source: Nat Commun. 2022 Jul 6;13:3881. doi: 10.1038/s41467-022-31355-8 (PMC9259584; doi:10.1038/s41467-022-31355-8)
Supplement: Supplementary file 12 — Supplementary Dataset 9 [file 41467_2022_31355_MOESM12_ESM.xlsx]

## Sheet: Tabelle1
Gene	Genomic variant	Mutational	Amino acid change	Mutation frequency (ped.)			Mutation frequency (adult)			Found in cell lines
		characteristics			p	FDR		p	FDR	BLUE	BL-60	BL-70	Daudi	Dogkit	Gumbus	Jiyoye	Namalwa	Raji	Ramos
ID3	1:g.23559237G>A	missense	L64F	0.21	<0.0001	<0.0001	0.12	<0.0001	<0.0001		x				x
CCND3	6:g.41936013dupG	frameshift	R271Pfs*76	0.15	<0.0001	<0.0001	0.06	0.0005	0.0332
MYC	8:g.127738675T>C	missense	F153S	0.13	<0.0001	<0.0001	0.08	<0.0001	0.0010
ID3	1:g.23559261G>A	missense	P56S	0.1	<0.0001	<0.0001	0.04	0.0122	0.2978
TP53	17:g.7674220C>T	missense	R248Q	0.09	<0.0001	<0.0001	0.04	0.0122	0.2978								x
MYC	8:g.127738431C>T	missense	P72S	0.09	<0.0001	<0.0001	0.01	0.3898	0.3898
ID3	1:g.23559186G>A	nonsense	Q81*	0.08	<0.0001	<0.0001	0.04	0.0122	0.2978				x
MYC	8:g.127738435C>T	missense	T73I	0.06	<0.0001	<0.0001	0	-	-			x					x
ID3	1:g.23559283G>C	nonsense	Y48*	0.05	<0.0001	<0.0001	0.02	0.1537	0.3898
MYC	8:g.127738707C>G	missense	L164V	0.05	<0.0001	<0.0001	0.06	0.0005	0.0332									x
ID3	1:g.23559126C>T	SNV	NA	0.04	<0.0001	0.0019	0.01	0.3898	0.3898			x
ID3	1:g.23559129G>A	nonsense	Q100*	0.04	<0.0001	0.0019	0.02	0.1537	0.3898		x
ID3	1:g.23559260G>A	missense	P56L	0.04	<0.0001	0.0019	0.01	0.3898	0.3898
FOXO1	13:g.40666151C>T	missense	R21H	0.04	<0.0001	0.0019	0.02	0.1537	0.3898
ID3	1:g.23559267G>C	missense	L54V	0.04	0.0002	0.0089	0	-	-
GNA13	17:g.65056515G>A	nonsense	Q27*	0.04	0.0002	0.0089	0.02	0.1537	0.3898
PCBP1	2:g.70088292C>G	nonsense	Y183*	0.04	0.0002	0.0089	0.05	0.0026	0.1003
BCL6	3:g.187725578G>T	missense	A587D	0.04	0.0002	0.0089	0.01	0.3898	0.3898										x
FOXO1	13:g.40666142G>A	missense	T24I	0.03	0.0009	0.0325	0.02	0.1537	0.3898								x
TFAP4	16:g.4262613G>A	missense	R60C	0.03	0.0009	0.0325	0.03	0.0478	0.3898
TFAP4	16:g.4262643G>A	missense	R50W	0.03	0.0009	0.0325	0.03	0.0478	0.3898
TP53	17:g.7675088C>T	missense	R175H	0.03	0.0009	0.0325	0.03	0.0478	0.3898
SMARCA4	19:g.11033437G>A	missense	G1232S	0.03	0.0009	0.0325	0.01	0.3898	0.3898
GNAI2	3:g.50257027_50257029delAAG	in-frame deletion	∆235K	0.03	0.0009	0.0325	0.01	0.3898	0.3898			x
MYC	8:g.127738379G>C	missense	E54D	0.03	0.0009	0.0325	0.03	0.0478	0.3898									x
CCND3	6:g.41935969G>A	missense	P203S	0.03	0.0009	0.0325	0.02	0.1537	0.3898
MYC	8:g.127736599_127736600insA	frameshift	p.F3Ifs*19	0	-	-	0.08	<0.0001	0.001
MYC	8:g.127736610T>C	missense	V6A	0	-	-	0.08	<0.0001	0.001
YY1AP1	1:g.155688392A>C	missense	S25A	0	-	-	0.12	<0.0001	<0.0001
YY1AP1	1:g.155688394A>C	missense	V24G	0	-	-	0.08	<0.0001	0.001
YY1AP1	1:g.155688398C>T	missense	G23R	0	-	-	0.08	<0.0001	0.001
